# Supplementary material for: A conserved graft formation process in Norway spruce and Arabidopsis identifies the PAT gene family as central regulators of wound healing
Source: Nat Plants. 2024 Jan 2;10(1):53–65. doi: 10.1038/s41477-023-01568-w (PMC10808061; doi:10.1038/s41477-023-01568-w)
Supplement: Supplementary file 4 — Plant height 2.5 years after grafting. [file 41477_2023_1568_MOESM4_ESM.xlsx]

## Sheet: Sheet1
Supplementary Table 2. Plant height 2.5 years after grafting.

## Sheet: Pinus sylvestris intact
Plant height and diameter of Pinus sylvestris intact plants.
	Vitality				Height(cm)	Diameter(3 cm above graft point)mm	bulb	diameter of the graft junction(mm)
plant number	0	1	2	3
1				Y	38	12.2	N	13
2				Y	31	7.4	N	9
3				Y	32	8.8	N	9.2
4				Y	46	10.1	N	10.3
5				Y	41	10.2	N	10.8
6				Y	26	6.9	N	7.3
7				Y	40	9.8	N	10.7
8				Y	45	9.4	N	9.8
9				Y	32	9.4	N	11
10				Y	42	10	N	10.3
11				Y	36	7.8	N	8.8
12				Y	39	9	N	9.4
13				Y	49	11.6	N	12
14				Y	24	7.6	N	7.8
15				Y	36	9.8	N	9.7
16				Y	35	9.7	N	9.4
17				Y	26	8.6	N	8.9
18				Y	22	8.6	N	8.8
19				Y	20	7.9	N	8.4
20				Y	29	9.8	N	10.27
21				Y	28	8.1	N	8
Y,YES; N, NO
Vitality, 0=dead, 1=very low vit (will probably die in the coming year or so), 2= decreased vit (but with good chances to recover), 3=good vit

## Sheet: Pinus sylvestris homograft
Plant height and diameter of Pinus sylvestris homografted plants.
	Vitality				Height(cm)	Diameter(3 cm above graft point)mm	bulb	diameter of the graft junction(mm)
plant number	0	1	2	3
1				Y	42	8.4	N	8.8
2				Y	40	7.6	N	7.8
3				Y	40	8.6	N	9.5
4				Y	41	9.7	N	10.3
5				Y	40	8.2	N	8.5
6				Y	45	9.8	N	10.3
7				Y	23	6.8	N	7
8				Y	33	8.9	N	9.2
9				Y	41	9.3	N	9.4
10				Y	35	9.8	N	10.1
11				Y	30	9.4	N	9.6
12				Y	30	7.5	N	7.8
13				Y	31	9.7	N	9.8
14				Y	33	9.1	N	9.3
15				Y	38	11.5	N	12
16				Y	28	8.2	N	8.6
17				Y	52	13.7	N	14.5
18				Y	35	10.2	N	10.4
19				Y	38	9.4	N	10.4
20				Y	37	8.9	N	9.2
21				Y	37	9.8	N	9.9
22				Y	30	9.8	N	10.1
23				Y	35	9.3	N	9
24				Y	44	11.5	N	13.6
Y,YES; N, NO
Vitality, 0=dead, 1=very low vit (will probably die in the coming year or so), 2= decreased vit (but with good chances to recover), 3=good vit

## Sheet: Pinus sylvestris to P.contorta
Plant height and diameter of Pinus sylvestris grafted onto Pinus contorta.
	Vitality				Height(cm)	Diameter(3 cm above graft point)mm	bulb	diameter of the graft junction(mm)
plant number	0	1	2	3			N
1				y	29	8.2	N	8.4
2				y	32	11.9	N	13.1
3				y	29	14.5	N	15
4				y	43	11.2	N	11.4
5				y	43	11	N	11.2
6				y	35	11.1	N	11.7
7				y	45	10.3	N	10.4
8				y	42	10.1	N	10.9
9				y	29	7.6	N	7.9
10				y	29	7.2	N	7.5
11				y	25	7.1	N	7.5
12				y	32	6.9	N	7.3
13				y	27	7.9	N	10
14				y	25	9.9	N	11.5
15			Y		12	9.6	N	10.2
16				y	37	9	N	9.5
17				y	25	7	N	7.6
18				y	30	9.3	N	10
19				y	34	8.1	N	8.6
20				y	39	9.4	N	10
21				y	27	7.4	N	7.9
22				y	26	8.7	N	8.9
23				y	32	7.2	N	7.7
24				y	37	8.9	N	9.9
25				y	42	10.1	N	10.5
26				y	37	7.7	N	7.4
Y,YES; N, NO
Vitality, 0=dead, 1=very low vit (will probably die in the coming year or so), 2= decreased vit (but with good chances to recover), 3=good vit

## Sheet: Pinus sylvestris to Picea abies
Plant height and diameter of Pinus sylvestris grafted onto Picea abies
	Vitality				Height(cm)	Diameter(3 cm above graft point)mm	bulb	diameter of the graft junction	description of apical dominace
plant number	0	1	2	3
1				Y	25	8.9	N	11.2
2				Y	43	11.3	Y	19.5
3				Y	36	10.9	Y	15
4				Y	37	11.4	N	13.8
5				Y	26	9.11	Y	11.77
6		Y			15	5.2	Y	8.5
7		Y			13	4.7	Y	7.8
8				Y	30	9.3	N	11.4
9				Y	43	9.41	N	9.93
10		Y			13	4.1	Y	6.7
11		Y			11	4.6	Y	5.9
Y,YES; N, NO
Vitality, 0=dead, 1=very low vit (will probably die in the coming year or so), 2= decreased vit (but with good chances to recover), 3=good vit

## Sheet: Pinus contorta intact
Plant height and diameter of Pinus contorta intact plants.
	Vitality				Height(cm)	Diameter(3 cm above graft point)mm	bulb	diameter of the graft junction(mm)
plant number	0	1	2	3
1				Y	47	9.8	N	10.6
2				Y	40	9.9	N	8.6
3				Y	29	8.5	N	8.6
4				Y	58	13.1	N	13.6
5				Y	43	8.8	N	9.2
6				Y	29	6.9	N	7.1
7				Y	43	8	N	8.6
8				Y	37	8.9	N	9.1
9				Y	49	10.1	N	10
10				Y	46	10.9	N	10.3
11				Y	36	10	N	10.2
12				Y	29	7.1	N	7.3
13				Y	45	10.5	N	11.1
14				Y	41	8.7	N	9.1
15				Y	33	10.1	N	10.3
16				Y	32	8.3	N	8.6
17				Y	28	9.5	N	9.9
18				Y	30	9.1	N	9.1
19				Y	30	9.3	N	8.7
20				Y	32	9.1	N	9.9
21				Y	35	9.6	N	9.5
22				Y	26	7	N	7.2
23				Y	26	7.6	N	8
Vitality, 0=dead, 1=very low vit (will probably die in the coming year or so), 2= decreased vit (but with good chances to recover), 3=good vit

## Sheet: Pinus contorta homograft
Plant height and diameter of Pinus contorta homografts.
	Vitality				Height(cm)	Diameter(3 cm above graft point)(mm)	bulb	diameter of the graft junction(mm)
plant number	0	1	2	3
1				Y	34	9.1		9.7
2				Y	44	10.7		11.1
3				Y	45	8.6		8.9
4				Y	48	9.1		10.7
5				Y	36	9.4		9.6
6				Y	50	12.6		12.9
7				Y	39	9.6		10.6
8				Y	42	10.6		11.7
9				Y	48	8.6		8.8
10				Y	31	9.3		9.6
11				Y	34	9.3		9.9
12				Y	30	8.6		9
13				Y	40	10.9		11.3
14				Y	25	7.3		6.4
15				Y	30	11.1		11.1
16				Y	34	9.2		10
17				Y	41	9.7		10.2
18				Y	50	12		11.8
19				Y	41	10.7		10.9
20				Y	45	10.53		10
21				Y	41	9.4		9.8
22				Y	37	9.9		10.3
23				Y	37	9.7		9.5
24				Y	32	10.3		11.1
Vitality, 0=dead, 1=very low vit (will probably die in the coming year or so), 2= decreased vit (but with good chances to recover), 3=good vit

## Sheet: Pinus contorta to P.sylvestris
Plant height and diameter of Pinus contorta grafted onto Pinus sylvestris.
	Vitality				Height(cm)	Diameter(3 cm above graft point)mm	bulb	diameter of the graft junction(mm)
plant number	0	1	2	3
1				Y	37	10.2	N	10.6
2				Y	41	12.7	N	13.2
3				Y	38	11	N	11.3
4				Y	42	11	N	11.9
5				Y	33	7.4	N	7.8
6				Y	35	15	N	15.6
7				Y	29	10	N	10.2
8				Y	39	9.1	N	9.3
9				Y	40	13.1	N	13.4
10				Y	33	8.9	N	9.25
11				Y	25	10.7	N	11.8
12				Y	40	9.6	N	9.8
13				Y	27	10.8	N	11.6
14				Y	31	9.3	N	10.2
15				Y	37	9.3	N	10.6
16				Y	25	9.5	N	10
17				Y	32	10.2	N	9.8
18				Y	27	7.5	N	8.4
19				Y	24	9	N	9.6
20				Y	30	8.5	N	8.6
21				Y	40	9.8	N	9.7
22				Y	36	9.8	N	10.1
23				Y	32	8.8	N	9.9
24				Y	31	9.1	N	9.3
25				Y	31	10	N	10.5
26				Y	38	9.7	N	10.2
27				Y	39	10.56	N	10.95
28				Y	35	9.71	N	9.76
29				Y	33	7.6	N	7.63
30				Y	26	6.45	N	6.32
31				Y	23	6.3	N	7
32				Y	33	8.1	N	9.2
33				Y	41	10.2	N	10.9
34				Y	45	10.3	N	11.2
Vitality, 0=dead, 1=very low vit (will probably die in the coming year or so), 2= decreased vit (but with good chances to recover), 3=good vit

## Sheet: Pinus contorta to Picea abies
Plant height and diameter of Pinus contorta grafted onto Picea abies.
	Vitality				Height(cm)	Diameter(3 cm above graft point)mm	bulb	diameter of the graft junction(mm)
plant number	0	1	2	3
1				Y	34	8.9	N	11.8
2				Y	21	9.6	Y	10.9
3				Y	42	12.8	Y	17.1
4				y	27	9	N	9.5
5				Y	26	10.5	N	12.2
6				Y	25	9.3	Y	12.2
7				Y	22	7.1	N	7.5
8				Y	21	10.5	Y	15.6
9				Y	28	9	N	9.6
10				Y	20	8.2	N	11.3
11				Y	18	5.7	Y	11.2
12				Y	29	13.1	N	14.6
13				Y	30	9.7	N	10.7
14				Y	37	11	N	11.3
15			Y		22	9.3	N	9.8
Vitality, 0=dead, 1=very low vit (will probably die in the coming year or so), 2= decreased vit (but with good chances to recover), 3=good vit

## Sheet: Picea abies intact
Plant height and diameter of Picea abies intact plants.
	Vitality				Height(cm)	Diameter(3 cm above graft point)mm	bulb	diameter of the graft junction(mm)
plant number	0	1	2	3
1				Y	57	9.1		9.8
2				Y	38	8		8.5
3				Y	38	8.7		9.2
4				Y	48	8.9		9.2
5				Y	53	8.7		9.6
6				Y	49	6.9		7.5
7				Y	53	7.1		7.8
8				Y	49	8		8
9				Y	48	8.8		9
10				Y	46	10		11
11				Y	43	9.7		10
12				Y	43	11.8		12
13				Y	40	10.2		10.5
14				Y	48	11		11.5
15				Y	48	9.2		9.7
16				Y	50	9.1		9.1
17				Y	34	6.6		6.7
18				Y	44	7.2		7.4
19				Y	36	6.7		6.9
20				Y	43	7.1		7.2
Vitality, 0=dead, 1=very low vit (will probably die in the coming year or so), 2= decreased vit (but with good chances to recover), 3=good vit

[truncated: 11 more sheets: Picea abies homograft, Picea abies to Pinus sylvestris, Picea abies to Pinus contorta, Picea abies to Larix sibirica, Larix hybrid intact, Larix hybrid homograft, Larix hybrid to Larix sibirica, Larix sibirica intact, Larix sibirica homograft, Larix sibirica to Larix hybrid, Larix sibirica to Picea abies]
