# Supplementary material for: A conserved graft formation process in Norway spruce and Arabidopsis identifies the PAT gene family as central regulators of wound healing
Source: Nat Plants. 2024 Jan 2;10(1):53–65. doi: 10.1038/s41477-023-01568-w (PMC10808061; doi:10.1038/s41477-023-01568-w)
Supplement: Supplementary file 5 — Differentially expressed genes in grafted Picea abies junction and intact plants. [file 41477_2023_1568_MOESM5_ESM.xlsx]

## Sheet: Summary
Supplementary Table 3. Differentially expressed genes in grafted Picea abies junction and intact plants. All differentially expressed genes are with an adjusted pvalue < 0,05 by using the BH method, and an absolute value of foldchange > 1.
（1）	Differentially expressed genes of scion tissue after 1 day, compared to day 1 intact sample
（2）	Differentially expressed genes of rootstock tissue after 1 day, compared to day 1 intact sample
（3）	Differentially expressed genes of scion tissue after 3 day, compared to day 3 intact sample
（4）	Differentially expressed genes of rootstock tissue after 3 day, compared to day 3 intact sample
（5）	Differentially expressed genes of scion tissue after 7 day, compared to day 7 intact sample
（6）	Differentially expressed genes of rootstock tissue after 7 day, compared to day 7 intact sample
（7）	Differentially expressed genes of scion tissue after 14 day, compared to day 14 intact sample
（8）	Differentially expressed genes of rootstock tissue after 14 day, compared to day 14 intact sample
（9）	Differentially expressed genes of scion tissue after 28 day, compared to day 28 intact sample
（10）	Differentially expressed genes of rootstock tissue after 28 day, compared to day 28 intact sample
（11）	Differentially expressed genes of 1 day intact sample, compared to day 0 intact sample
（12）	Differentially expressed genes of 3 day intact sample, compared to day 0 intact sample
（13）	Differentially expressed genes of 7 day intact sample, compared to day 0 intact sample
（14）	Differentially expressed genes of 14 day intact sample, compared to day 0 intact sample
（15）	Differentially expressed genes of 28 day intact sample, compared to day 0 intact sample

## Sheet: (1) Day1 Scion vs. Intact
Differentially expressed genes of scion tissue after 1 day, compared to day 1 intact samples
Shown are genes in the grafted tissues compared with intact, with an adjusted pvalue < 0.05, and an absolute value of foldchange >1.
ID	Mean-CPM	logFC	flcSE	stat	pvalue	padj	Description
MA_10000405g0010	3.62432	4.95458	1.44302	3.43348	0.000595885	0.0019178	L-type lectin-domain containing receptor kinase -like
MA_10001337g0010	9.23147	4.12339	0.819184	5.03354	4.81511e-07	2.50528e-06	isoflavone reductase
MA_10003545g0010	44.0315	1.84521	0.256593	7.1912	6.42255e-13	6.18743e-12	amino-acid permease BAT1 homolog
MA_10006601g0010	83.3584	3.08495	0.40431	7.63016	2.34465e-14	2.55117e-13
MA_10009970g0010	4.27072	5.15359	1.29746	3.97207	7.12521e-05	0.000271074	inorganic phosphate transporter 1-4-like
MA_10020141g0010	24.535	5.1536	1.29988	3.96468	7.34957e-05	0.000279019
MA_10021234g0010	916.846	3.81004	0.152512	24.982	9.59851e-138	8.54699e-135	glutathione peroxidase
MA_10025310g0010	430.659	1.22239	0.203622	6.00323	1.93429e-09	1.3295e-08	aldehyde dehydrogenase family 2 member C4-like
MA_10025722g0010	216.062	2.85065	0.62376	4.57012	4.87452e-06	2.2187e-05	A Chain Structure Of A Three-Domain Sesquiterpene Synthase: A Prospective Target For Advanced Biofuels Production
MA_100263g0010	36.7943	1.74438	0.266638	6.54215	6.06412e-11	4.83093e-10	pentatricopeptide repeat-containing At3g56030
MA_10026409g0010	7.23964	1.77814	0.634663	2.80171	0.0050833	0.0133797	Chorismate synthase
MA_10030878g0010	79.6812	1.07116	0.175137	6.11612	9.58793e-10	6.78684e-09	aldose 1-epimerase
MA_100374g0010	144.25	1.16218	0.173849	6.68501	2.30903e-11	1.92196e-10	xyloglucan galactosyltransferase KATAMARI1 homolog
MA_10038236g0010	76.4258	1.07788	0.187688	5.74294	9.3048e-09	5.94069e-08	metal transporter Nramp6-like
MA_10038541g0010	819.138	4.44008	0.381066	11.6518	2.2477e-31	7.20057e-30	arogenate dehydratase
MA_10039253g0010	79.3689	5.19756	0.363837	14.2854	2.69891e-46	1.71911e-44	tau class glutathione S-transferase
MA_10040454g0010	267.79	1.13627	0.12571	9.03881	1.58389e-19	2.52682e-18	5 -methylthioadenosine S-adenosylhomocysteine nucleosidase
MA_10042865g0010	788.933	1.39496	0.167438	8.33122	8.00168e-17	1.05925e-15	arogenate dehydratase
MA_10047384g0010	49.9706	3.05285	0.347096	8.7954	1.42535e-18	2.12327e-17	probable leucine-rich repeat receptor kinase At1g35710
MA_10052734g0010	63.4644	1.2455	0.205474	6.06159	1.34784e-09	9.40341e-09	CDK-activating kinase assembly factor
MA_10052810g0010	71.4897	1.66407	0.275177	6.04725	1.47336e-09	1.0235e-08	anthocyanidin reductase
MA_10053g0010	168.659	1.18219	0.211591	5.58717	2.30806e-08	1.40827e-07
MA_10055167g0010	727.352	4.65629	0.406503	11.4545	2.23198e-30	6.78174e-29	ribonuclease Y-like
MA_10058549g0010	142.125	1.17858	0.23169	5.08689	3.63986e-07	1.92176e-06	early light-induced chloroplastic-like
MA_10060181g0010	24.7519	4.48738	0.998669	4.49336	7.0107e-06	3.11752e-05	unknown
MA_10064214g0010	16.0287	1.90479	0.464678	4.09915	4.14665e-05	0.000163779	cysteine-rich receptor kinase 2
MA_100662g0010	923.383	1.01306	0.0697466	14.5248	8.43361e-48	5.69545e-46	mitochondrial import inner membrane translocase subunit TIM23-2-like
MA_10066589g0010	26.3378	2.47311	0.504715	4.90002	9.58287e-07	4.7977e-06	GABA transporter 1-like
MA_10066818g0010	3.218	3.83426	1.37645	2.78561	0.00534273	0.0139966	probable methyltransferase PMT19
MA_10067279g0010	306.122	1.40539	0.139328	10.0869	6.31294e-24	1.31919e-22	AAA-ATPase At5g57480
MA_10067743g0010	4.54109	3.35675	1.11318	3.01546	0.00256587	0.00724295
MA_10068901g0010	141.503	3.44117	0.351242	9.79714	1.15821e-22	2.23705e-21	dirigent
MA_10069323g0010	30.8956	3.21723	0.378606	8.49757	1.93597e-17	2.66552e-16	transcription factor MYB29
MA_10069449g0010	80.6152	1.46805	0.271797	5.40128	6.61676e-08	3.82185e-07	YLS3-like isoform X1
MA_10070914g0010	6.88558	3.158	0.718584	4.39476	1.10897e-05	4.79786e-05	tau class glutathione S-transferase
MA_10071332g0010	5.01348	2.07443	0.782219	2.65199	0.00800194	0.0199852	V-type proton ATPase subunit G
MA_10077950g0010	49.0627	3.67008	0.56238	6.52598	6.7558e-11	5.36236e-10	probable strigolactone esterase DAD2
MA_10078865g0010	30.9087	1.22865	0.287595	4.27214	1.93603e-05	8.06115e-05	SAGA-associated factor 29-like
MA_10081221g0010	279.755	5.52142	0.48956	11.2783	1.67912e-29	4.868e-28	tau class glutathione S-transferase
MA_10083329g0010	13.3258	2.13971	0.515629	4.14971	3.32901e-05	0.000133577	transcription termination factor chloroplastic
MA_10083496g0010	15.3957	4.42573	0.836145	5.29302	1.20311e-07	6.74661e-07	probable xyloglucan endotransglucosylase hydrolase 7
MA_100852g0010	2.11806	4.38279	1.85468	2.3631	0.0181229	0.0410006	methylesterase chloroplastic
MA_10086863g0010	2.55305	4.00128	1.40149	2.85502	0.00430337	0.011532	eukaryotic translation initiation factor-like isoform X1
MA_1008737g0010	29.8381	1.05231	0.303376	3.46866	0.000523053	0.00170274	LTV1 homolog
MA_10087424g0010	18.1945	1.0709	0.405542	2.64066	0.00827443	0.0205926
MA_10092337g0010	32.3765	1.08343	0.270853	4.00007	6.33241e-05	0.000242556
MA_10095402g0010	12.7671	1.14835	0.429376	2.67447	0.00748471	0.0188607
MA_10095919g0010	249.22	1.46016	0.190004	7.68488	1.53138e-14	1.69157e-13	phenylcoumaran benzylic ether reductase
MA_10096934g0010	231.597	1.44198	0.128489	11.2226	3.15926e-29	8.98013e-28	cytochrome P450 mono-oxygenase
MA_10097347g0010	16.9607	1.03483	0.38242	2.706	0.00680998	0.0173518	uncharacterized GTP-binding -like
MA_100998g0010	35.0589	9.55657	1.31053	7.29215	3.05057e-13	3.02781e-12
MA_10100042g0010	2.01934	3.79437	1.57104	2.41519	0.0157268	0.0361992	LRR receptor-like serine threonine- kinase EFR
MA_10101302g0010	79.9445	5.89327	0.556337	10.593	3.21163e-26	7.69944e-25	tau class glutathione S-transferase
MA_10103038g0010	18576.7	1.03792	0.321738	3.22598	0.00125541	0.00379177	anti-microbial
MA_10104236g0010	135.221	1.50559	0.173398	8.68284	3.85995e-18	5.57304e-17	suppressor SRP40 isoform X2
MA_10104334g0010	400.714	4.29286	0.539517	7.95686	1.76457e-15	2.09673e-14	tau class glutathione S-transferase
MA_10106735g0010	32.6129	1.1777	0.281279	4.18694	2.8274e-05	0.000114705	2-oxoglutarate-iron(II)-dependent oxygenase
MA_10107572g0010	167.088	2.12023	0.458224	4.62705	3.70912e-06	1.71219e-05	endoglucanase 1-like
MA_10107625g0010	110.062	2.33512	0.214996	10.8612	1.76333e-27	4.51511e-26	serine carboxypeptidase-like 50
MA_101113g0020	1591.83	1.424	0.195005	7.30239	2.82711e-13	2.81113e-12	hydroxymethylglutaryl- synthase-like
MA_10113449g0010	24.9082	8.334	1.31065	6.35868	2.035e-10	1.54527e-09	2-methylene-furan-3-one reductase-like
MA_101154g0010	7.47675	5.07926	1.28381	3.95639	7.60893e-05	0.000287913	RING-H2 finger ATL2-like
MA_10115902g0010	3.23746	4.95372	1.32887	3.72776	0.000193189	0.00067972
MA_10116475g0010	28.3896	1.42908	0.33005	4.32987	1.49198e-05	6.32759e-05	unknown
MA_10117005g0010	110.203	2.2337	0.171645	13.0135	1.0251e-38	4.79393e-37	inositol 2-dehydrogenase isoform X2
MA_10117092g0010	131.286	1.02775	0.145849	7.04664	1.83284e-12	1.68359e-11	Pentatricopeptide repeat
MA_101170g0020	54.7958	1.51057	0.391791	3.85554	0.000115475	0.00042279	probable carboxylesterase 15
MA_101171g0010	111.88	8.0495	1.21037	6.65044	2.9222e-11	2.40796e-10	pectate lyase
MA_10120109g0010	139.902	1.89772	0.473951	4.00405	6.22677e-05	0.000238866	tau class glutathione S-transferase
MA_101204g0010	41.8376	5.48539	0.489607	11.2037	3.91233e-29	1.10344e-27	Chromatin assembly factor 1 subunit
MA_10120560g0010	29.1742	5.25468	1.36719	3.84342	0.000121331	0.000442598	alcohol dehydrogenase
MA_10121526g0010	22.9407	1.2676	0.376673	3.36525	0.00076474	0.00241354	60S ribosomal L10a
MA_10122826g0010	49.3895	1.28263	0.391994	3.27206	0.00106768	0.00326567	early nodulin 3
MA_10123953g0010	25.3729	6.09245	0.689186	8.84007	9.56583e-19	1.44371e-17	unknown
MA_10124175g0010	81.3718	1.86368	0.312498	5.96382	2.46401e-09	1.67408e-08	12-oxophytodienoate reductase 11
MA_10128792g0010	27.3215	2.28938	0.52671	4.34657	1.38284e-05	5.89787e-05	L-ascorbate oxidase
MA_101288g0010	555.765	1.68163	0.189496	8.87423	7.04218e-19	1.0736e-17	epoxide
MA_101298g0010	89.3665	6.59661	0.744252	8.86341	7.76067e-19	1.17779e-17	LURP-one-related 15-like
MA_10133755g0010	73.5636	1.45176	0.18425	7.87928	3.29286e-15	3.83539e-14	hypothetical protein PRUPE_2G273000
MA_10133878g0010	33.7099	1.6602	0.294064	5.64571	1.64497e-08	1.02168e-07	meiosis arrest female 1-like
MA_10134506g0010	14.5522	1.27431	0.408442	3.11992	0.00180897	0.00528201	receptor kinase At4g00960
MA_10134g0010	231.402	1.06413	0.109622	9.70731	2.80648e-22	5.28951e-21	50S ribosomal L24
MA_10135358g0010	24.3045	1.07427	0.353428	3.03956	0.00236923	0.00673887	pentatricopeptide repeat-containing At1g60770
MA_10135390g0010	5.35874	2.27339	0.659661	3.44629	0.00056833	0.00183712
MA_10136262g0010	101.051	1.26163	0.336032	3.75449	0.000173697	0.000616609	NRT1 PTR FAMILY -like
MA_10136393g0010	1.30061	5.44493	2.2039	2.47059	0.0134891	0.0316599
MA_10137141g0010	83.2129	1.13026	0.181723	6.2197	4.98109e-10	3.63801e-09	pumilio homolog 24
MA_10137700g0010	32.0486	3.64638	1.5751	2.31501	0.0206123	0.0458293	A Chain Structure Of A Three-Domain Sesquiterpene Synthase: A Prospective Target For Advanced Biofuels Production
MA_10137763g0010	30.4629	1.84577	0.400243	4.61162	3.99545e-06	1.83814e-05	heat shock 83
MA_101395g0010	77.537	2.87743	0.282273	10.1938	2.11412e-24	4.54623e-23	probable boron transporter 2
MA_10140790g0010	209.933	1.14321	0.131142	8.71732	2.84865e-18	4.15693e-17	serine threonine- kinase At5g01020
MA_10141695g0010	14.1665	1.41352	0.484071	2.92007	0.00349952	0.00958273
MA_10142539g0010	11.2198	1.46452	0.450197	3.25307	0.00114164	0.00347364	unknown
MA_10144220g0010	10.7508	6.74731	1.48538	4.54249	5.55944e-06	2.51055e-05	reticuline oxidase-like
MA_10144850g0010	530.749	4.47055	0.277767	16.0946	2.78288e-58	2.74711e-56	leucoanthocyanidin reductase 3
MA_10145917g0010	4383.08	2.09115	0.107716	19.4135	5.93083e-84	1.43763e-81	lambda class glutathione S-transferase
MA_10146195g0010	41702.1	1.55313	0.135787	11.438	2.69901e-30	8.14406e-29
MA_10146282g0010	2036.84	9.22837	0.69376	13.302	2.25472e-40	1.13078e-38
MA_10147276g0010	1158.55	3.2759	0.261307	12.5366	4.70917e-36	1.91313e-34	GEM 5
MA_10148001g0010	14.105	2.06016	0.430942	4.78061	1.74764e-06	8.45376e-06	phosphatidate mitochondrial isoform X1
MA_10150402g0010	10.8623	1.35826	0.509025	2.66835	0.00762249	0.0191625	AAA-ATPase mitochondrial-like
MA_10150476g0010	45.2141	1.26783	0.298851	4.24237	2.21176e-05	9.12216e-05	cytochrome P450 monooxygenase CYP736B
MA_10150752g0010	18.4448	1.09574	0.431892	2.53707	0.0111785	0.0268462	hypothetical protein SELMODRAFT_158336
MA_10152173g0010	152.565	1.15096	0.180384	6.38058	1.76414e-10	1.34851e-09
MA_101553g0010	350.467	1.02338	0.126839	8.06833	7.1266e-16	8.71002e-15	phytosulfokine receptor 2
MA_10157944g0010	15.6856	1.58217	0.549075	2.88153	0.00395753	0.0106939	myb
MA_10158313g0010	384.842	5.67983	0.293552	19.3486	2.09346e-83	4.91085e-81	UDP-glycosyltransferase 86A1-like
MA_10159692g0010	279.546	1.06276	0.455313	2.33412	0.0195892	0.0438541	cinnamate 4-
MA_10160589g0010	11.3406	6.77505	1.29763	5.22108	1.77881e-07	9.76758e-07	unknown
MA_101612g0010	21.1817	2.70363	0.46129	5.86102	4.6002e-09	3.03655e-08	cationic peroxidase 1-like
MA_10162289g0010	502.93	1.35943	0.346178	3.92695	8.60282e-05	0.000322833
MA_101646g0010	1735.11	1.37558	0.214481	6.41352	1.42197e-10	1.09753e-09	phosphoenolpyruvate carboxykinase [ATP]-like
MA_10165689g0010	466.072	1.57361	0.141756	11.1008	1.24277e-28	3.40179e-27	alpha carbonic anhydrase 7-like
MA_10165844g0010	24.4206	1.41011	0.492726	2.86185	0.0042117	0.0113184	7-deoxyloganetin glucosyltransferase-like
MA_101663g0010	322.081	1.03212	0.149491	6.90418	5.04954e-12	4.46628e-11	dolichyl-diphosphooligosaccharide-- glycosyltransferase subunit 4A
MA_10167043g0010	16.0381	2.97667	0.571943	5.20449	1.94531e-07	1.06203e-06	isoflavone reductase
MA_10168585g0010	10540.8	1.13929	0.0512103	22.2473	1.19734e-109	5.44193e-107	cell division cycle 48 homolog
MA_10172470g0010	93.2844	1.94747	0.229937	8.46959	2.46251e-17	3.37239e-16	kinase chloroplastic
MA_10172523g0010	120.663	3.28632	0.316932	10.3692	3.424e-25	7.76083e-24	UDP-glucosyltransferase family
MA_10173310g0010	872.739	1.23142	0.0946024	13.0168	9.82286e-39	4.60851e-37	RRP12 isoform X1
MA_10175544g0010	644.196	6.07371	0.759587	7.99607	1.28455e-15	1.54104e-14	peroxidase 12-like
MA_10175678g0010	43.3307	1.11396	0.230191	4.83928	1.30312e-06	6.41588e-06	CDK-activating kinase assembly factor
MA_101764g0010	157.655	1.12222	0.241582	4.64529	3.39591e-06	1.57511e-05	polygalacturonase At1g48100-like
MA_101766g0010	149.267	1.63856	0.146503	11.1845	4.85887e-29	1.36511e-27	mitochondrial import inner membrane translocase subunit Tim9
MA_10177821g0020	250.401	1.57166	0.105836	14.85	6.95836e-50	5.07704e-48	uncharacterized protein LOC18448890
MA_10178474g0010	14.8745	1.74118	0.433874	4.01309	5.99299e-05	0.000230567	probable leucine-rich repeat receptor kinase At5g49770
MA_10179878g0010	3.04295	5.92599	1.54832	3.82736	0.000129524	0.000470088	unknown
MA_10181288g0010	61.1792	7.78034	0.598119	13.008	1.10176e-38	5.1414e-37	isoflavone reductase
MA_101817g0010	32.6489	1.62627	0.380424	4.27489	1.91232e-05	7.97158e-05	LOB domain-containing 29-like
MA_10182116g0010	38.4573	2.3973	0.378901	6.32698	2.5001e-10	1.87914e-09	unknown
MA_10182777g0010	466.225	1.62386	0.112561	14.4265	3.52309e-47	2.30464e-45	prohibitin- mitochondrial
MA_10185385g0010	930.182	2.07043	0.172862	11.9773	4.67055e-33	1.64875e-31	Oligopeptide transporter 4
MA_10187060g0010	242.995	5.70111	0.345413	16.5052	3.36673e-61	3.63607e-59	tau class glutathione S-transferase
MA_10189019g0010	196.552	1.35744	0.169201	8.02263	1.03506e-15	1.25137e-14	shaggy-related kinase epsilon
MA_10189508g0010	1.94776	3.81314	1.12214	3.39812	0.000678518	0.00216174	2-methyl-3-buten-2-ol synthase
MA_10189777g0010	18.2106	1.69506	0.585715	2.89401	0.00380359	0.0103195	probable carboxylesterase 15
MA_10189928g0010	7.54111	3.28637	1.3836	2.37523	0.0175379	0.0398423	L-type lectin-domain containing receptor kinase -like
MA_10191444g0010	8.67985	4.24947	1.50262	2.82805	0.00468324	0.0124219	cytochrome P450 CYP76AA26
MA_10191900g0010	74.7452	1.07012	0.218968	4.88708	1.02345e-06	5.10752e-06	Ribosomal L1
MA_10193025g0010	231.384	1.30307	0.15541	8.38472	5.08448e-17	6.81764e-16	troponin skeletal muscle
MA_101933g0010	180.255	1.39106	0.131193	10.6032	2.88e-26	6.9196e-25
MA_10193989g0010	4.06141	3.09345	1.15838	2.6705	0.00757387	0.0190578
MA_10194606g0010	1867.42	7.87612	0.73744	10.6803	1.25802e-26	3.08892e-25
MA_10195746g0010	328.786	1.05991	0.248976	4.25707	2.07123e-05	8.57906e-05	unknown
MA_101964g0010	3161.35	2.12878	0.0586489	36.2971	1.80065e-288	3.9283e-284	heat shock 70 kDa mitochondrial
MA_10197892g0010	49.8694	1.46128	0.454332	3.21633	0.00129841	0.00390826	cytochrome P450 734A1-like
MA_101987g0010	407.727	1.56215	0.144224	10.8315	2.44217e-27	6.19877e-26	transcription factor AS1-like
MA_10198808g0010	179.527	1.58231	0.146778	10.7803	4.2646e-27	1.07123e-25	nucleolar complex 3 homolog
MA_101997g0010	43.9471	1.46036	0.550978	2.65049	0.0080375	0.0200602	7-deoxyloganetin glucosyltransferase-like
MA_10201g0010	444.557	1.49403	0.109412	13.6551	1.88344e-42	1.04685e-40	NHP2 1
MA_10204983g0010	1250.88	1.22504	0.0604435	20.2674	2.49264e-91	6.92733e-89
MA_10205415g0010	132.78	3.12047	1.11802	2.79107	0.00525337	0.0137857	probable pectate lyase 18
MA_102057g0010	393.369	1.28185	0.158377	8.09364	5.79076e-16	7.13332e-15	probable aminotransferase TAT2
MA_10206082g0010	2058.36	1.44103	0.0539139	26.7284	2.20346e-157	4.18007e-154
MA_10206478g0010	291.647	1.56055	0.149593	10.432	1.77141e-25	4.07648e-24
MA_10206861g0010	134.242	1.3982	0.240107	5.82325	5.77154e-09	3.76418e-08
MA_10207028g0010	72.7898	1.00932	0.256106	3.94105	8.11267e-05	0.000305702	TMV resistance N-like
MA_10207129g0010	8.49821	1.8566	0.62487	2.97118	0.00296654	0.00825907	transcription factor RAX3-like
MA_10207543g0010	51.2644	1.38764	0.358859	3.86681	0.000110268	0.000405495	probable carboxylesterase 15
MA_10209990g0010	191.318	1.07998	0.173543	6.22313	4.87324e-10	3.56342e-09	60S ribosomal L5-1
MA_10210259g0010	18.0053	1.88359	0.404754	4.65366	3.26088e-06	1.51681e-05	L-type lectin-domain containing receptor kinase -like
MA_10210587g0010	2.58848	3.0293	1.21146	2.50053	0.0124009	0.0294003
MA_1021120g0010	45.329	2.29255	0.349989	6.55035	5.7401e-11	4.59039e-10	phenylcoumaran benzylic ether reductase
MA_10211613g0010	137.648	2.50281	0.418573	5.97939	2.23975e-09	1.52886e-08	uncharacterized acetyltransferase At3g50280-like
MA_10211971g0010	33.8002	7.07017	1.5996	4.41997	9.87123e-06	4.30271e-05	thaumatin
MA_10212229g0010	61.3416	1.00426	0.290957	3.45158	0.000557306	0.00180429	LRR receptor-like kinase
MA_10212526g0010	11.945	1.61805	0.389382	4.15542	3.24695e-05	0.000130524	calcium binding with EF-hand
MA_10212607g0010	49.2047	2.19156	0.24749	8.85515	8.35739e-19	1.26527e-17	la 1
MA_10213388g0010	144.88	7.60355	0.80566	9.43767	3.8116e-21	6.7331e-20	L-type lectin-domain containing receptor kinase -like
MA_102140g0020	2669.1	1.0983	0.106483	10.3144	6.06812e-25	1.35291e-23	60S ribosomal L27a-3
MA_10221168g0010	44.1376	1.071	0.351934	3.04319	0.00234083	0.00666517	unknown
MA_10221191g0010	1.29648	4.25522	1.57498	2.70175	0.00689748	0.0175512	DETOXIFICATION 41
MA_10221610g0010	23.3232	1.38874	0.300826	4.61643	3.90406e-06	1.7978e-05
MA_10226232g0010	3.25112	3.72591	1.13339	3.28741	0.00101115	0.00310979	glutamate receptor
MA_10227223g0010	26.702	1.95376	0.497898	3.92401	8.70874e-05	0.000326499	unknown
MA_10227622g0010	131.579	2.56198	0.263214	9.73345	2.17093e-22	4.11835e-21	peroxidase 72-like
MA_10229741g0010	29.9086	2.96831	1.08697	2.73081	0.00631784	0.0162363	TIFY 10a
MA_10232070g0010	3.88539	3.59774	1.44909	2.48276	0.0130367	0.0307105	expansin A1
MA_10232102g0010	14.5988	1.40085	0.433496	3.23152	0.00123132	0.00372391	elongation factor 1-
MA_102329g0010	118.813	1.39205	0.156916	8.87129	7.23013e-19	1.1011e-17	ATP-dependent 6-phosphofructokinase chloroplastic-like
MA_10236378g0010	6.68486	4.64561	1.70656	2.72221	0.00648476	0.0166144	dirigent
MA_10238407g0010	228.572	2.14642	0.212492	10.1012	5.45739e-24	1.147e-22
MA_10241326g0010	192.895	1.0348	0.135125	7.65809	1.88726e-14	2.07157e-13
MA_10242763g0010	43.2128	1.63449	0.265188	6.16351	7.11487e-10	5.11511e-09
MA_10243517g0010	122.55	1.51081	0.184463	8.19028	2.60622e-16	3.29989e-15
MA_10243946g0010	14.5561	3.05289	0.660855	4.6196	3.84488e-06	1.77186e-05	mitogen-activated kinase kinase kinase NPK1-like
MA_10245g0010	24.9398	2.23269	0.348244	6.41127	1.44312e-10	1.11287e-09
MA_10248111g0010	14.3334	7.42145	1.22905	6.03835	1.557e-09	1.07953e-08	L-type lectin-domain containing receptor kinase -like
MA_10250564g0010	25.0581	2.29411	0.416425	5.50906	3.6075e-08	2.15472e-07
MA_10250723g0010	127.8	3.1542	0.664492	4.74678	2.06681e-06	9.89456e-06	tau class glutathione S-transferase
MA_10251013g0010	2473.43	2.42253	0.179221	13.517	1.24131e-41	6.62114e-40	probable xyloglucan endotransglucosylase hydrolase B
MA_102512g0010	26.8336	1.1821	0.335074	3.52788	0.000418906	0.00139
MA_102534g0030	7.35551	6.25283	1.48507	4.21046	2.54856e-05	0.000104099
MA_102538g0010	109.595	1.87346	0.623313	3.00566	0.00265007	0.00746179	class IV chitinase Chia4-
MA_10255873g0010	14.2523	1.78678	0.474173	3.76821	0.00016442	0.000585774	disulfide isomerase-like 1-4
MA_102570g0010	2971.56	1.05883	0.0472929	22.3888	5.05843e-111	2.42538e-108	zinc finger GIS2-like
MA_10259599g0010	58.0679	2.05485	0.22952	8.95278	3.46647e-19	5.38827e-18	la 1
MA_10259759g0010	209.893	4.17105	0.302982	13.7667	4.0443e-43	2.28873e-41	UDP-glucose:hydroxycinnamate 1-O-glucosyltransferase
MA_10259968g0010	3.25525	3.63733	1.32304	2.74923	0.00597357	0.0154581	ATPase family AAA domain-containing 3-B
MA_10259977g0010	3.57377	2.38253	0.921394	2.58579	0.00971566	0.0237393	ATPase family AAA domain-containing 3-B
MA_10261393g0010	7.33209	1.33142	0.568298	2.34282	0.0191385	0.042973
MA_10262473g0010	215.443	4.62649	0.871775	5.30697	1.11463e-07	6.2745e-07	class VII chitinase
MA_10262912g0010	121.252	1.95963	0.183391	10.6856	1.18904e-26	2.92282e-25	vitamin K-dependent S-like
MA_10263024g0010	117.269	1.04963	0.239745	4.37811	1.19715e-05	5.15028e-05	ribosomal L1 domain-containing 1-like
MA_10265000g0010	7620.26	6.16138	0.565072	10.9037	1.10647e-27	2.86684e-26	PR10
MA_102653g0010	148.778	1.11777	0.126395	8.84349	9.27728e-19	1.4021e-17	GPN-loop GTPase 1-like
MA_10265740g0010	31.6219	3.67002	0.453626	8.0904	5.94694e-16	7.31745e-15	G-type lectin S-receptor-like serine threonine- kinase At1g34300
MA_10266433g0010	4.61677	4.8771	1.63402	2.98473	0.00283826	0.00793383	transcription factor
MA_102682g0010	231.279	2.21731	0.176282	12.5782	2.7834e-36	1.15223e-34
MA_10270868g0010	8.06376	1.73426	0.565579	3.06635	0.00216693	0.0062145	probable LRR receptor-like serine threonine- kinase At3g47570
MA_10274785g0010	304.1	1.20164	0.101034	11.8934	1.28068e-32	4.40337e-31	UDP-glucose 4-epimerase GEPI48
MA_10274g0010	238.389	7.92115	0.668352	11.8518	2.10698e-32	7.13755e-31	ethylene-responsive transcription factor ERF114-like
MA_10275759g0010	10.3976	2.54939	0.652497	3.90713	9.34008e-05	0.000347838	ALWAYS EARLY 2 isoform X1
MA_10276973g0020	14.2926	1.71235	0.402126	4.25825	2.06031e-05	8.53789e-05
MA_1027746g0010	63.5661	1.96452	0.2183	8.9992	2.2736e-19	3.59427e-18	nucleosome assembly family
MA_10279188g0010	129.651	1.30973	0.170929	7.66241	1.8247e-14	2.00565e-13	receptor kinase At4g00960
MA_102795g0010	997.731	2.07873	0.776321	2.67766	0.00741377	0.0187046	pathogenesis-related PR-1-like
MA_10279989g0010	303.188	1.12793	0.169117	6.6695	2.56677e-11	2.13077e-10	villin-3 isoform X1
MA_10280152g0010	56.7498	1.29305	0.208579	6.19934	5.67006e-10	4.1212e-09	negative regulator of systemic acquired resistance SNI1 isoform X2
MA_10280832g0010	21.4114	1.22086	0.395334	3.08819	0.00201381	0.00582166	ABC transporter B family member 9
MA_10280896g0010	69.0072	1.29649	0.190109	6.81973	9.1209e-12	7.88046e-11	aspartate mitochondrial
MA_10281032g0010	65.9813	8.48512	1.21278	6.9964	2.62618e-12	2.38571e-11	UDP-glycosyltransferase 86A1
MA_10281738g0010	2.6826	3.49297	1.19319	2.92743	0.00341771	0.00937912	bifunctional aspartate aminotransferase and glutamate aspartate-prephenate aminotransferase
MA_102840g0010	38.5321	1.75161	0.766491	2.28523	0.0222995	0.049083	unknown
MA_10285340g0010	311.287	1.26281	0.0919729	13.7302	6.69454e-43	3.76413e-41	probable 37S ribosomal mitochondrial
MA_10285571g0010	13.3446	3.20255	0.557326	5.74628	9.12295e-09	5.83227e-08	elongation factor 2
MA_10286512g0010	65.756	1.65065	0.24741	6.67171	2.52848e-11	2.09978e-10	2OG- _Oxy_2 domain-containing
MA_10288271g0010	2603.82	2.4754	0.10928	22.6519	1.3376e-113	6.7083e-111	acetyl- cytosolic 1
MA_10289213g0010	4.68199	3.03605	1.05119	2.8882	0.00387458	0.0104932	calmodulin 3
MA_10293670g0010	230.015	1.86432	0.140137	13.3036	2.20554e-40	1.10814e-38
MA_10294412g0010	40.0224	1.81407	0.577963	3.13873	0.0016968	0.00498281	nucleolar 16
MA_10294644g0010	102.746	1.05736	0.198212	5.33448	9.582e-08	5.43882e-07	alcohol dehydrogenase-like 6
MA_10298125g0010	39.794	1.04347	0.257496	4.05237	5.07025e-05	0.000197417	dnaJ P58IPK homolog
MA_10304588g0010	13.3533	7.94092	1.21701	6.52493	6.80328e-11	5.39612e-10	LRR receptor-like serine threonine- kinase FLS2
MA_10305380g0010	104.351	2.16365	0.216568	9.99061	1.67546e-23	3.41926e-22	glutathione peroxidase
MA_10305466g0010	4.07086	4.96129	1.43773	3.45078	0.000558976	0.00180942	glycosyl hydrolase
MA_10305829g0010	2.57535	3.33273	1.16641	2.85726	0.0042732	0.0114639	NBS-LRR
MA_10309205g0010	326.203	1.29207	0.107427	12.0274	2.55167e-33	9.10338e-32	glutathione cytosolic
MA_10310304g0010	9.07803	4.49395	1.42824	3.14651	0.00165232	0.00486269	aldehyde dehydrogenase family 2 member C4-like
MA_10311407g0030	20.5178	1.37732	0.355267	3.87687	0.00010581	0.000390287
MA_10312279g0010	32.8962	1.46621	0.346441	4.2322	2.31413e-05	9.51563e-05	YTH domain-containing family 1 isoform X4
MA_10312477g0010	478.503	1.38555	0.0987286	14.034	9.65787e-45	5.78835e-43	PREDICTED: uncharacterized protein LOC108203120
MA_10313749g0010	46.1314	2.13761	0.303553	7.04197	1.89545e-12	1.73964e-11	elongation factor 1-
MA_10313952g0010	27.6113	1.47726	0.385944	3.82765	0.000129374	0.00046966	3-oxo-Delta(4,5)-steroid 5-beta-reductase-like
MA_10314935g0010	165.97	1.3766	0.139677	9.85558	6.48409e-23	1.27324e-21	probable adenylate kinase mitochondrial
MA_103178g0010	188.686	2.73946	0.172565	15.875	9.44647e-57	8.86383e-55
MA_103178g0020	17.8675	3.9584	0.443606	8.92323	4.52875e-19	6.98474e-18
MA_10318563g0010	9.9724	1.62291	0.666863	2.43365	0.0149473	0.0346371	1-aminocyclopropane-1-carboxylate oxidase-like
MA_10319659g0010	9.69509	1.63474	0.516041	3.16784	0.00153575	0.00454939	pleiotropic drug resistance 1-like
MA_10319943g0010	9.75279	2.02955	0.574425	3.53319	0.000410585	0.00136472	pyrophosphate--fructose 6-phosphate 1-phosphotransferase subunit alpha
MA_10323193g0010	134.564	2.64425	0.310009	8.52958	1.46883e-17	2.04755e-16	phenylcoumaran benzylic ether reductase
MA_103237g0010	64.0627	1.02946	0.403328	2.55241	0.010698	0.0258501	disease resistance RPS4
MA_10323824g0010	20.3966	1.50172	0.374705	4.00775	6.12998e-05	0.000235443	Abi domain-containing
MA_10323933g0010	4388.21	1.58172	0.0675222	23.4252	2.36579e-121	1.45386e-118	elongation factor 1-
MA_10326890g0010	33.1255	1.22819	0.372363	3.29838	0.000972431	0.00300065	alcohol dehydrogenase
MA_103285g0010	453.938	1.79683	0.119836	14.9941	8.02487e-51	6.11067e-49	probable phosphatase 2C 9 isoform X1
MA_10330250g0010	7.70963	4.01337	1.50032	2.67502	0.00747254	0.0188344	indole-3-acetic acid-amido synthetase
MA_10330942g0010	320.768	1.99891	0.110837	18.0347	1.04119e-72	1.70147e-70	prohibitin- mitochondrial
MA_10333127g0010	187.95	4.07925	0.289018	14.1142	3.10726e-45	1.89882e-43	glutathione S-transferase
MA_10334208g0010	12.2709	1.76898	0.46441	3.80909	0.000139482	0.000502798	plastidic ATP ADP-transporter
MA_103368g0010	307.673	1.60495	0.24676	6.50407	7.81741e-11	6.16798e-10	cytochrome P450 71A1-like
MA_10337257g0010	368.673	5.01927	0.966114	5.19532	2.04364e-07	1.11349e-06	beta 1,3 glucanase
MA_103379g0010	72.1143	1.66179	0.213803	7.77255	7.69202e-15	8.69477e-14	8-amino-7-oxononanoate synthase
MA_1033844g0010	2.73233	6.0454	1.73301	3.48839	0.000485941	0.00159131	tau class glutathione S-transferase
MA_10338686g0010	13.4228	1.64266	0.646138	2.54227	0.0110135	0.026517	caffeic acid O-
MA_103386g0010	140.624	1.83901	0.42894	4.28734	1.80824e-05	7.57023e-05
MA_10339370g0010	6.43463	2.49627	0.800318	3.1191	0.00181403	0.00529338	1-aminocyclopropane-1-carboxylate oxidase-like
MA_10339967g0010	7.1094	2.9735	0.974788	3.0504	0.00228533	0.00651979
MA_103406g0010	1716.65	1.34483	0.0597279	22.5159	2.9002e-112	1.40602e-109	40S ribosomal S20-2-like
MA_10341965g0020	5.56147	1.88611	0.740941	2.54557	0.0109101	0.0262898	vacuolar sorting-associated 36-like
MA_10343755g0010	25.5958	4.61421	0.847959	5.44155	5.2819e-08	3.08927e-07	pectinesterase-like
MA_10347642g0010	2.99684	2.54675	1.06367	2.39431	0.0166515	0.0380785
MA_10349341g0010	39.39	1.19854	0.265563	4.51318	6.38618e-06	2.85669e-05	eukaryotic translation initiation factor 3 subunit F
MA_103494g0010	1.65671	3.79656	1.62183	2.34091	0.019237	0.0431698	methylesterase chloroplastic
MA_10350112g0010	25.4564	1.42335	0.296916	4.79377	1.6368e-06	7.95376e-06	vacuolar sorting-associated 9A-like
MA_10351800g0010	13.2749	4.15216	1.29977	3.19453	0.00140059	0.00418423
MA_103524g0010	3.23218	5.25436	1.43845	3.6528	0.000259397	0.000892587	1-aminocyclopropane-1-carboxylate synthase 7-like
MA_10355055g0010	26.7619	1.60801	0.465684	3.453	0.000554391	0.00179552	glutamate receptor -like
MA_103557g0010	566.78	1.50395	0.120675	12.4629	1.19033e-35	4.73443e-34	unknown
MA_103557g0020	142.072	1.43759	0.158402	9.0756	1.13052e-19	1.82219e-18
MA_103578g0010	47.2919	1.63223	0.254645	6.40982	1.45688e-10	1.12288e-09	low temprature induced
MA_10358253g0010	57.8514	1.04466	0.216939	4.81544	1.46879e-06	7.1878e-06	ILITYHIA isoform X1
MA_10360085g0010	6.15707	1.78748	0.707958	2.52483	0.0115753	0.02765	phospholipase A I isoform X1
MA_10360526g0010	27.7864	1.34033	0.365601	3.66609	0.000246284	0.000851226	threonine dehydratase chloroplastic-like
MA_10361190g0010	8.50569	1.60919	0.658073	2.4453	0.0144731	0.0336777	unknown
MA_103616g0010	797.724	1.62477	0.213459	7.61163	2.70668e-14	2.92974e-13	probable WRKY transcription factor 31
MA_103636g0020	15.1938	2.39948	0.649603	3.69377	0.000220955	0.000770331	scopoletin glucosyltransferase-like
MA_10364181g0060	690.869	1.17701	0.111772	10.5305	6.25275e-26	1.4771e-24	ATP-citrate synthase beta chain 2
MA_103649g0010	8.12595	4.13587	1.22048	3.38872	0.000702199	0.00223116	receptor kinase HSL1
MA_10366436g0050	4.71128	2.21403	0.870797	2.54254	0.0110051	0.0264982
MA_10368092g0010	7.5109	6.76932	1.50962	4.48411	7.32181e-06	3.24462e-05	ACC synthase
MA_10368389g0010	140.499	1.40388	0.139653	10.0526	8.9466e-24	1.85179e-22	ADP,ATP carrier chloroplastic-like
MA_10368404g0010	25.0251	1.22099	0.337542	3.61729	0.000297704	0.00101448	aldose 1-epimerase
MA_103692g0010	24.7636	1.12074	0.359435	3.11806	0.00182046	0.00530986	pentatricopeptide repeat-containing mitochondrial-like
MA_10369814g0010	23.2283	1.20517	0.345362	3.48958	0.000483784	0.00158521	pentatricopeptide repeat-containing mitochondrial
MA_10370615g0020	28.6069	2.47046	0.374081	6.60407	4.00015e-11	3.2526e-10
MA_103726g0010	33.4938	4.31222	0.556607	7.74734	9.38376e-15	1.05391e-13	unknown
MA_10375359g0010	5.65628	6.74745	1.61881	4.16816	3.07072e-05	0.000123931	1-aminocyclopropane-1-carboxylate synthase 7-like
MA_10375504g0010	7.88763	3.48285	0.73112	4.76371	1.90062e-06	9.15116e-06	caffeic acid O-
MA_10376141g0030	8.81002	1.87101	0.54392	3.43985	0.000582028	0.00187778	heat shock 70 kDa 17
MA_10377235g0010	16.7303	4.58545	1.25791	3.64529	0.00026709	0.00091725	expansin A1
MA_10378945g0010	122.909	1.58839	0.641121	2.47752	0.01323	0.0311104	A Chain Structure Of A Three-Domain Sesquiterpene Synthase: A Prospective Target For Advanced Biofuels Production
MA_10382669g0010	95.0185	1.73014	0.309996	5.58116	2.3892e-08	1.45472e-07	galactinol synthase 1
MA_10383054g0010	123.059	2.14288	0.319238	6.71247	1.91358e-11	1.60842e-10	oxalate-- ligase-like
MA_10383303g0010	16.9929	6.40372	1.41928	4.51196	6.42307e-06	2.87143e-05	glucan endo-1,3-beta- basic isoform-like
MA_10384591g0010	68.8322	1.91327	0.197201	9.70215	2.95208e-22	5.55434e-21	elongation factor 1-
MA_10385073g0010	47.3018	1.22453	0.267664	4.57487	4.76505e-06	2.1716e-05	small heat-shock
MA_10386g0020	24.8584	1.62964	0.306678	5.31386	1.07324e-07	6.05871e-07	auxin-responsive family
MA_1038873g0010	12.3123	6.14717	1.09579	5.60981	2.02544e-08	1.24418e-07	tau class glutathione S-transferase
MA_10392111g0010	35.0329	3.53786	0.482367	7.33437	2.2276e-13	2.23026e-12	10-deacetylbaccatin III-10-O-acetyl transferase
MA_10393795g0010	17.6538	1.00387	0.372457	2.69526	0.00703339	0.0178575	unknown
MA_10393847g0010	1360.75	1.63613	0.198514	8.2419	1.69495e-16	2.17832e-15
MA_10394814g0010	38.4721	1.44703	0.339621	4.26073	2.03764e-05	8.44796e-05	metal transporter Nramp6-like
MA_10395430g0010	63.7529	1.07559	0.21945	4.90131	9.52007e-07	4.76736e-06	60S ribosome subunit biogenesis NIP7 homolog
MA_10395559g0010	75.8584	1.42107	0.201464	7.05375	1.74155e-12	1.60345e-11	nucleolar 56
MA_103974g0010	76.2824	3.73013	0.53216	7.00942	2.39305e-12	2.18073e-11	ABC transporter G family member 10
MA_104065g0020	191.468	1.18401	0.178947	6.61652	3.67757e-11	2.99981e-10	expansin Os-EXPA2
MA_10410805g0010	145.793	5.75242	0.811971	7.08451	1.39538e-12	1.2968e-11	2-methyl-3-buten-2-ol synthase
MA_104137g0010	1106.89	1.62338	0.0839518	19.3371	2.61977e-83	6.11261e-81	40S ribosomal S25-2
MA_104153g0010	2.60526	3.95623	1.4851	2.66396	0.00772275	0.0193721	zinc finger family
MA_10417138g0010	72.6731	2.92135	0.282462	10.3424	4.52879e-25	1.01698e-23	isoflavone reductase
MA_104176g0010	166.638	1.19218	0.12563	9.48963	2.3185e-21	4.14594e-20	outer envelope pore chloroplastic
MA_104210g0010	294.267	1.85698	0.116439	15.948	2.94192e-57	2.82735e-55	nucleosome assembly 1 2
MA_104214g0010	738.97	1.50426	0.611125	2.46146	0.0138371	0.0323653	dehydrin
MA_104246g0010	41.1745	1.10378	0.287461	3.83977	0.000123148	0.000448888	SCO1 homolog mitochondrial
MA_10424g0010	35.3276	1.45896	0.420825	3.4669	0.000526495	0.00171292	phenylcoumaran benzylic ether reductase
MA_10425791g0020	3377.29	1.18118	0.163256	7.23517	4.64946e-13	4.53837e-12	ATP-binding cassette transporter
MA_10425793g0020	12.5993	3.97153	0.732854	5.41926	5.98457e-08	3.47648e-07	probable carboxylesterase 15
MA_10425794g0010	79.3366	1.20344	0.227933	5.27981	1.29319e-07	7.2265e-07	beta-glucosidase 12-like
MA_10425801g0010	16.2676	1.1209	0.368536	3.04151	0.00235396	0.00669937	pentatricopeptide repeat-containing mitochondrial
MA_10425806g0010	500.397	1.07937	0.113166	9.53799	1.45631e-21	2.6344e-20	pyruvate dehydrogenase E1 component subunit beta- mitochondrial
MA_10425823g0010	11683.9	1.02902	0.105443	9.75904	1.68742e-22	3.22071e-21	expansin A4
MA_10425830g0010	9.03169	2.32929	0.886858	2.62645	0.00862809	0.021385	unknown
MA_10425845g0010	9.75761	1.54057	0.59941	2.57014	0.0101658	0.0247175	L-type lectin-domain containing receptor kinase -like
MA_10425856g0010	9.81037	2.94356	0.578099	5.0918	3.54678e-07	1.87443e-06	MIZU-KUSSEI 1-like
MA_10425865g0010	143.899	1.2731	0.17606	7.23109	4.7914e-13	4.66961e-12	U-box domain-containing 26-like
MA_10425873g0020	23.5902	1.28506	0.352264	3.648	0.000264285	0.000908332	bifunctional dethiobiotin synthetase 7,8-diamino-pelargonic acid mitochondrial
MA_10425876g0010	65.8815	1.83266	0.30087	6.09122	1.12052e-09	7.88174e-09	L-type lectin-domain containing receptor kinase -like
MA_10425886g0010	136.167	1.29544	0.151958	8.52498	1.5283e-17	2.12636e-16	Lysine ketoglutarate reductase trans-splicing related 1
MA_10425890g0010	153.522	1.42403	0.184317	7.72599	1.10985e-14	1.24231e-13	uncharacterized protein At4g04980
MA_10425896g0010	6.50594	5.50677	1.28321	4.29142	1.77535e-05	7.43896e-05	ACC synthase
MA_10425896g0020	9.43739	6.30275	1.19755	5.26303	1.41697e-07	7.87282e-07	ACC synthase
MA_10425911g0010	55.5624	4.91614	1.23529	3.97974	6.89896e-05	0.000262964	SULFUR DEFICIENCY-INDUCED 1-like
MA_10425924g0010	24.7319	1.0783	0.383213	2.81385	0.00489525	0.0129284	DUF724 domain-containing 6-like isoform X2
MA_10425925g0010	1978.76	5.31186	0.220141	24.1294	1.22947e-128	8.94071e-126	unknown
MA_10425932g0020	93.3889	4.2463	0.499263	8.50513	1.81392e-17	2.50458e-16	probable WRKY transcription factor 75
MA_10425967g0010	2063.3	2.11908	0.344456	6.15195	7.65367e-10	5.48064e-09	basic endochitinase
MA_10426026g0010	59.5924	8.25025	1.75379	4.70423	2.54825e-06	1.2033e-05	peroxidase N1-like
MA_10426027g0020	10.1332	5.24668	0.939579	5.58407	2.34948e-08	1.43214e-07
MA_10426029g0020	186.911	1.11368	0.180589	6.16694	6.96231e-10	5.01121e-09	2-oxoglutarate dehydrogenase E1 component
MA_10426030g0040	3.26151	4.69823	1.38096	3.40215	0.000668572	0.0021313	cysteine-rich repeat secretory 55
MA_10426039g0010	450.104	1.25299	0.109176	11.4768	1.72619e-30	5.29657e-29	unknown
MA_10426044g0010	80.1134	1.12482	0.293417	3.8335	0.000126333	0.000459614	cellulose synthase E6
MA_10426055g0010	5.93553	5.74112	1.26723	4.53045	5.88592e-06	2.64648e-05
MA_10426056g0010	481.798	1.16544	0.139585	8.34936	6.86349e-17	9.12455e-16	arginase mitochondrial isoform X1
MA_10426057g0010	750.144	1.2237	0.0736089	16.6244	4.6416e-62	5.24669e-60	ribosome biogenesis BOP1 homolog
MA_10426063g0010	4.88358	4.46868	1.94087	2.30241	0.021312	0.0471711	dirigent
MA_10426081g0020	1149.65	1.39584	0.112851	12.3689	3.8521e-35	1.49666e-33	pyruvate cytosolic isozyme
MA_10426104g0010	788.061	2.53799	0.245262	10.3481	4.27021e-25	9.61888e-24	tau class glutathione S-transferase
MA_10426111g0020	11.1319	1.88672	0.745929	2.52935	0.0114274	0.027352	leucine-rich repeat receptor-like serine threonine- kinase At2g24130
MA_10426130g0010	9.66201	1.65491	0.495311	3.34115	0.000834324	0.00261086
MA_10426144g0020	983.049	1.28736	0.114923	11.2019	3.99116e-29	1.1235e-27	UPF0496 4-like
MA_10426152g0010	258.221	2.6644	0.244142	10.9133	9.95726e-28	2.58683e-26	metalloendo ase 2-MMP
MA_10426154g0010	3.10856	3.91801	1.48454	2.63921	0.00830996	0.0206669
MA_10426157g0010	35.4897	3.69248	0.399693	9.23829	2.50468e-20	4.19517e-19	AAA-ATPase At4g30250-like
MA_10426194g0010	415.881	1.6278	0.0952009	17.0986	1.52034e-65	1.92836e-63	U3 snoRNP-associated -like EMB2271
MA_10426207g0010	36.1097	1.90739	0.310144	6.15002	7.7474e-10	5.54427e-09	cysteine-rich receptor kinase 2
MA_10426212g0020	8.10765	1.81138	0.7705	2.35091	0.0187276	0.0421984	hypothetical protein ABT39_MTgene2862 (mitochondrion)
MA_10426212g0040	8.49668	2.33639	0.919266	2.54158	0.0110353	0.0265593	ATPase subunit 4 (mitochondrion)
MA_10426224g0010	15.6699	1.14998	0.482068	2.38551	0.0170557	0.0388765	pentatricopeptide repeat-containing mitochondrial
MA_10426242g0020	14.8778	6.29008	1.4953	4.20655	2.59296e-05	0.000105814	L-lactate dehydrogenase B
MA_10426242g0030	199.471	1.36505	0.188649	7.23592	4.62385e-13	4.51539e-12	L-lactate dehydrogenase B-like
MA_10426249g0010	181.697	4.84354	0.713364	6.78972	1.12349e-11	9.6288e-11	glutathione S-transferase
MA_10426257g0010	189.268	1.87164	0.213008	8.78674	1.53966e-18	2.28576e-17	STRICTOSIDINE SYNTHASE-LIKE 3
MA_10426264g0010	3458.44	1.90525	0.171571	11.1047	1.18969e-28	3.2606e-27	chalcone synthase
MA_10426264g0020	14056.4	2.38263	0.177885	13.3942	6.53483e-41	3.38631e-39	chalcone synthase
MA_10426307g0010	73.941	1.38793	0.174333	7.96137	1.70142e-15	2.02279e-14	lon protease homolog mitochondrial
MA_10426312g0010	198.631	1.63054	0.17822	9.14903	5.74454e-20	9.40863e-19	UPF0481 At3g02645
MA_10426320g0010	3.52037	5.25163	1.50267	3.49486	0.000474313	0.0015572	transcription factor bHLH041
MA_10426326g0020	41.8534	2.22636	0.294832	7.55127	4.31037e-14	4.59267e-13	mitogen-activated kinase kinase kinase NPK1-like
MA_10426347g0010	18.7614	1.03408	0.357038	2.89628	0.00377619	0.0102541	chloride conductance regulatory ICln
MA_10426350g0030	154.02	1.3681	0.160557	8.52101	1.58166e-17	2.19711e-16	N-lysine methyltransferase METTL21A
MA_10426352g0010	28.358	1.44252	0.304161	4.74261	2.10978e-06	1.00848e-05	SLOW WALKER 1
MA_10426369g0010	124.253	1.15772	0.146022	7.92839	2.22007e-15	2.62368e-14
MA_10426389g0010	53.8651	1.02175	0.264991	3.85581	0.000115347	0.000422359	probable inactive poly [ADP-ribose] polymerase SRO3
MA_10426389g0020	232.017	1.11046	0.165586	6.70627	1.99661e-11	1.67467e-10	probable inactive poly [ADP-ribose] polymerase SRO5
MA_10426462g0010	599.561	1.0722	0.0907165	11.8193	3.10427e-32	1.04109e-30	uncharacterized GTP-binding -like isoform X1
MA_10426470g0010	84.8729	1.07303	0.325489	3.29666	0.00097841	0.00301824	caffeic acid O-methyl
MA_10426513g0010	21.6929	1.13973	0.36598	3.1142	0.00184445	0.00537194	unknown
MA_10426530g0010	449.568	1.88232	0.114329	16.4641	6.64861e-61	7.07512e-59	cilia- and flagella-associated 20
MA_10426540g0010	941.411	1.59266	0.100621	15.8284	1.98351e-56	1.83357e-54
MA_10426545g0010	53.2088	2.45883	0.38023	6.46668	1.00181e-10	7.8293e-10	unknown
MA_10426545g0020	116.118	2.13409	0.26329	8.10549	5.25327e-16	6.4969e-15	TIFY 10A
MA_10426547g0010	23.3211	1.17335	0.333037	3.52319	0.000426387	0.00141315	pentatricopeptide repeat-containing mitochondrial isoform X2
MA_10426551g0010	218.366	9.80147	1.86132	5.26587	1.3953e-07	7.75934e-07	longifolene synthase
MA_10426564g0030	469.137	1.00415	0.108859	9.22433	2.85341e-20	4.75917e-19	probable pyridoxal 5 -phosphate synthase subunit PDX1
MA_10426580g0010	232.832	7.08717	0.841903	8.41803	3.82877e-17	5.18167e-16	caffeic acid O-methyltransferase
MA_10426598g0020	68.1983	3.59015	0.619101	5.79897	6.67249e-09	4.32527e-08	G-type lectin S-receptor-like serine threonine- kinase At2g19130
MA_10426614g0010	3664.41	1.5208	0.159684	9.52382	1.66921e-21	3.00582e-20	kDa class I heat shock -like
MA_10426618g0010	72.0797	1.51145	0.20335	7.43274	1.06371e-13	1.09617e-12	DETOXIFICATION 34
MA_10426620g0010	35.7545	1.06337	0.333253	3.19089	0.00141834	0.00423089	cytochrome P450 CYP76AA26
MA_10426620g0020	775.502	2.27168	0.139946	16.2325	2.96873e-59	3.00538e-57	cytochrome P450 CYP76AA22
MA_10426627g0010	191.598	1.18298	0.131633	8.98696	2.54162e-19	3.99914e-18	elongation factor mitochondrial
MA_10426636g0030	5.86934	1.66329	0.673247	2.47055	0.0134906	0.0316616	serine threonine- kinase CCR3
MA_10426685g0010	58.9817	1.31461	0.206527	6.36529	1.9492e-10	1.48321e-09	mitochondrial substrate carrier family E-like isoform X1
MA_10426688g0010	131.73	1.22322	0.25213	4.85154	1.22507e-06	6.05008e-06	U-box domain-containing 1-like
MA_10426694g0010	1942.1	1.3068	0.0682277	19.1536	9.03942e-82	1.96223e-79	ERBB-3 BINDING PROTEIN 1
MA_10426694g0020	1792.84	1.09037	0.0582192	18.7287	2.88741e-78	5.52559e-76	ERBB-3 BINDING PROTEIN 1
MA_10426697g0010	12.6306	1.76021	0.589484	2.98602	0.00282638	0.00790466	probable phosphatase 2C 25
MA_10426697g0020	20.4914	2.48059	0.471252	5.26383	1.41083e-07	7.84168e-07	probable phosphatase 2C 25
MA_10426701g0010	77.2092	1.35825	0.20988	6.47155	9.7004e-11	7.5987e-10	unknown
MA_10426707g0010	205.442	1.45659	0.170797	8.52816	1.487e-17	2.07154e-16	peter Pan
MA_10426719g0010	386.076	5.11274	0.723978	7.062	1.64119e-12	1.51296e-11	2-methyl-3-buten-2-ol synthase
MA_10426719g0020	86.4565	5.62145	0.839821	6.69363	2.17699e-11	1.81861e-10	(-)-linalool synthase
MA_10426732g0010	137.031	1.97659	0.214657	9.20814	3.31818e-20	5.50489e-19
MA_10426738g0010	901.74	3.08345	0.175364	17.5831	3.31817e-69	4.77816e-67
MA_10426758g0020	14137.6	1.09984	0.0426728	25.7739	1.74077e-146	2.23392e-143	elongation factor 2
MA_10426763g0010	81.8521	1.33812	0.165134	8.10324	5.35154e-16	6.60907e-15	amino-acid permease BAT1 homolog isoform X1
MA_10426769g0010	10.2492	1.47272	0.616149	2.3902	0.0168391	0.0384572	pentatricopeptide repeat-containing At1g56570
MA_10426772g0010	11.3649	1.96718	0.634336	3.10116	0.00192763	0.00559403	probable LRR receptor-like serine threonine- kinase At1g63430
MA_10426804g0010	2655.92	2.06018	0.065643	31.3846	3.28693e-216	2.04879e-212	40S ribosomal S6
MA_10426805g0010	3.88151	1.8567	0.800317	2.31996	0.0203431	0.0453187	L-type lectin-domain containing receptor kinase -like
MA_10426822g0020	1548.75	4.23571	0.197724	21.4223	8.27301e-102	3.11179e-99	probable pectate lyase 18
MA_10426833g0010	1582.84	3.29689	0.410491	8.03158	9.62274e-16	1.16692e-14	basic 7S globulin-like
MA_10426840g0020	14.8837	1.04144	0.416539	2.50023	0.0124114	0.0294215	eIF-2-alpha kinase activator GCN1
MA_10426863g0010	8.25877	2.97125	0.842272	3.52766	0.000419248	0.00139097
MA_10426863g0030	8.85537	2.37928	0.764387	3.11266	0.0018541	0.00539859
MA_10426905g0010	979.747	6.11905	0.374864	16.3234	6.73169e-60	6.91099e-58	blue copper -like
MA_10426911g0010	59.7393	1.17564	0.269403	4.36387	1.27784e-05	5.47903e-05	probable serine threonine- kinase roco5
MA_10426935g0010	63.9132	1.59857	0.304472	5.25032	1.51838e-07	8.41267e-07	tetraspanin-8-like
MA_10426967g0010	2.25555	6.94971	2.03535	3.41451	0.000638976	0.00204308	cytochrome P450 monooxygenase CYP736B
MA_10427006g0010	149.81	1.01393	0.145058	6.98984	2.75201e-12	2.4943e-11	tola homolog1
MA_10427025g0010	29.5062	1.04916	0.355545	2.95085	0.00316903	0.0087591	glutamate receptor
MA_10427033g0010	2916.54	1.02006	0.285885	3.56806	0.000359628	0.00120693	laccase 12
MA_10427053g0010	12.469	3.27801	0.597643	5.48489	4.13723e-08	2.45299e-07	12-oxophytodienoate reductase 3-like
MA_10427069g0010	1283.28	1.23561	0.067787	18.2279	3.10186e-74	5.39204e-72	succinate dehydrogenase [ubiquinone] flavo mitochondrial
MA_10427071g0010	131.64	1.95272	0.179608	10.8722	1.56459e-27	4.02066e-26	kinase chloroplastic
MA_10427094g0010	49.9949	2.36776	0.34151	6.9332	4.11416e-12	3.67319e-11	LRR receptor-like serine threonine- kinase GSO1
MA_10427096g0010	59.5857	6.69667	0.903669	7.41053	1.25793e-13	1.28448e-12	7-deoxyloganetin glucosyltransferase-like
MA_10427112g0010	47.4225	1.68375	0.352882	4.77142	1.82928e-06	8.82616e-06	EGF domain-specific O-linked N-acetylglucosamine transferase
MA_10427147g0010	7853.07	1.3786	0.0531954	25.9157	4.43042e-148	5.85782e-145	60S ribosomal L12
MA_10427193g0010	72.1156	2.35968	0.390157	6.04803	1.4663e-09	1.01907e-08	cytochrome P450 monooxygenase CYP736B
MA_10427204g0010	78.5975	2.16311	0.592094	3.65332	0.00025887	0.000891055	acidic mammalian chitinase-like
MA_10427210g0030	89.3494	1.72558	0.2837	6.08242	1.18383e-09	8.30433e-09	inactive RESTRICTED TEV MOVEMENT 2-like
MA_10427215g0020	27.1258	1.24034	0.320243	3.87313	0.000107446	0.000396022	Nucleic acid- OB-fold
MA_10427220g0010	50.3696	1.06393	0.234273	4.54141	5.58805e-06	2.52243e-05
MA_10427220g0020	1983.86	1.09483	0.0469909	23.2987	4.56896e-120	2.65804e-117
MA_10427237g0020	201.133	1.09399	0.15242	7.17747	7.10142e-13	6.80539e-12	uncharacterized CRM domain-containing chloroplastic
MA_10427247g0010	153.099	1.11947	0.13508	8.28742	1.15733e-16	1.50556e-15
MA_10427294g0010	58.4585	1.05612	0.232141	4.54948	5.37781e-06	2.43231e-05	hypothetical protein, partial
MA_10427298g0010	34.1328	1.37357	0.306239	4.48528	7.28166e-06	3.22879e-05	methyltransferase mitochondrial
MA_10427318g0020	786.128	1.74065	0.103557	16.8086	2.11123e-63	2.47626e-61	40S ribosomal S15a-1
MA_10427339g0010	617.088	2.14795	0.348037	6.17159	6.76046e-10	4.87477e-09	basic endochitinase
MA_10427340g0010	289.425	1.27102	0.173754	7.31507	2.5725e-13	2.56732e-12	SDE2 homolog
MA_10427345g0010	25371.2	4.41893	0.455498	9.70132	2.97615e-22	5.59722e-21	hypothetical protein
MA_10427352g0030	217.144	1.0116	0.118524	8.53495	1.40214e-17	1.95833e-16	LTV1 homolog
MA_10427394g0020	23.1519	5.76673	0.67462	8.54812	1.25111e-17	1.75301e-16	transcription factor FER-LIKE IRON DEFICIENCY-INDUCED TRANSCRIPTION FACTOR-like
MA_10427398g0010	203.665	1.36294	0.295882	4.60637	4.09754e-06	1.88174e-05	long-chain-alcohol oxidase FAO4A
MA_10427400g0010	174.939	1.27795	0.136953	9.33135	1.04532e-20	1.79424e-19	mitochondrial inner membrane OXA1-like
MA_10427412g0010	15.4408	4.7302	1.21242	3.90147	9.56104e-05	0.000355429	reticuline oxidase-like
MA_10427429g0010	13.3005	1.72317	0.592828	2.90669	0.00365272	0.00995164	Heat shock 70 kDa
MA_10427440g0010	17.0132	1.57909	0.423412	3.72945	0.000191901	0.000675515	disease resistance (TIR-NBS-LRR class)
MA_10427446g0010	89.3505	1.60404	0.161423	9.93691	2.87611e-23	5.77234e-22	pentatricopeptide repeat-containing chloroplastic
MA_10427476g0010	229.628	1.11529	0.102123	10.921	9.14889e-28	2.38177e-26	calponin homology domain-containing DDB_G0272472-like
MA_10427484g0010	2321.09	1.2913	0.104031	12.4127	2.2308e-35	8.78313e-34	homeodomain-leucine zipper trancription factor HB-3
MA_10427493g0010	71.5323	1.53931	0.233854	6.58237	4.63003e-11	3.74176e-10	kDa class I heat shock -like
MA_10427493g0020	62.8125	1.53069	0.222332	6.88473	5.78986e-12	5.09938e-11
MA_10427493g0030	42.1004	2.20301	0.292144	7.54084	4.66948e-14	4.95474e-13	kDa heat shock -like
MA_10427494g0010	172.064	1.89324	0.302649	6.25557	3.96063e-10	2.91761e-09	chaperone dnaJ chloroplastic-like
MA_10427496g0010	76.8045	2.65362	0.23634	11.2279	2.9731e-29	8.47306e-28
MA_10427496g0020	294.603	2.73475	0.166223	16.4523	8.07734e-61	8.51281e-59
MA_10427514g0010	13258.1	3.15116	0.68469	4.60232	4.17818e-06	1.91695e-05	class IV chitinase
MA_10427517g0010	4061.07	1.44763	0.115383	12.5463	4.16264e-36	1.70539e-34	phenylcoumaran benzylic ether reductase
MA_10427528g0010	483.104	1.07913	0.19362	5.57346	2.49723e-08	1.5169e-07	UDP-glucosyl transferase
MA_10427528g0020	20.9619	1.33233	0.425005	3.13486	0.00171939	0.00504149
MA_10427534g0030	401.575	1.03891	0.102596	10.1262	4.22687e-24	8.93541e-23
MA_10427561g0010	3758.55	1.0594	0.165585	6.39796	1.57468e-10	1.20919e-09	pleiotropic drug resistance 1-like
MA_10427561g0020	1268.11	1.28941	0.158115	8.15492	3.49418e-16	4.38098e-15	AB31G_ORYSJ ame: Full=ABC transporter G family member 31 Short= 31 ame: Full=Pleiotropic drug resistance 6 Short= 6
MA_10427597g0010	28.2836	2.60629	0.296013	8.80465	1.3126e-18	1.96135e-17	oligopeptide transporter 4-like
MA_10427602g0010	678.694	1.23552	0.226041	5.46592	4.60502e-08	2.71375e-07	sugar transport 14-like
MA_10427625g0010	6547.74	2.21256	0.248979	8.88653	6.30464e-19	9.63855e-18	inositol-3-phosphate synthase
MA_10427632g0010	12.4046	1.07972	0.443966	2.43198	0.0150164	0.0347695	Protease 2
MA_10427637g0010	21.4241	1.68088	0.388384	4.32789	1.50547e-05	6.38046e-05	coiled-coil domain-containing 22
MA_10427673g0020	404.224	1.0139	0.222298	4.56102	5.0906e-06	2.31079e-05	cytochrome P450 CYP736A12-like
MA_10427688g0010	10.9768	2.37723	0.979751	2.42636	0.0152512	0.0352421	unknown
MA_10427700g0020	57.6179	1.06877	0.214429	4.98429	6.21902e-07	3.18746e-06	alpha-1,6-mannosyl-glyco 2-beta-N-acetylglucosaminyltransferase
MA_10427712g0010	2132.17	3.28559	0.210074	15.6402	3.87758e-55	3.38373e-53	short-chain type dehydrogenase reductase-like
MA_10427724g0020	2136.05	7.75601	0.789287	9.8266	8.6492e-23	1.68549e-21	hypothetical protein
MA_10427724g0030	5770.72	5.70016	0.26548	21.4712	2.896e-102	1.11822e-99	hypothetical protein
MA_10427724g0040	7.85933	5.43644	1.26827	4.28652	1.81495e-05	7.59469e-05
MA_10427724g0050	23.8291	3.28292	0.619958	5.29539	1.18761e-07	6.66469e-07	hypothetical protein
MA_10427748g0010	13.6537	2.11973	0.571538	3.70881	0.000208234	0.00072942	unknown
MA_10427758g0010	7.97881	3.53928	0.735615	4.81131	1.49941e-06	7.32528e-06	mitogen-activated kinase kinase kinase NPK1-like
MA_10427773g0010	917.118	1.40749	0.159926	8.80085	1.35785e-18	2.02757e-17	3-ketoacyl- thiolase peroxisomal
MA_10427774g0020	6.84765	2.09937	0.629382	3.33561	0.000851138	0.00265852	chaperone dnaJ chloroplastic-like
MA_10427823g0010	228.606	2.06133	0.201971	10.206	1.86323e-24	4.02656e-23	unknown
MA_10427825g0010	9.81206	3.37949	1.39207	2.42767	0.015196	0.0351276	(R,S)-reticuline 7-O-methyltransferase-like
MA_10427828g0010	70.2281	1.31146	0.394798	3.32185	0.000894232	0.00277979	water-stress inducible
MA_10427865g0010	128.402	3.77607	0.191993	19.6678	4.07369e-86	1.03943e-83	C2 calcium-dependent membrane targeting
MA_10427872g0010	58.6211	1.28519	0.297302	4.32285	1.54025e-05	6.51897e-05
MA_10427874g0010	29.4514	1.05122	0.340447	3.08777	0.00201664	0.00582908	Nucleolar 6
MA_10427879g0010	18.7459	2.15045	0.538246	3.99529	6.46158e-05	0.000247135	unknown
MA_10427886g0010	3.11017	3.78406	1.22066	3.10001	0.00193514	0.00561433	unknown
MA_10427886g0020	48.9906	1.45037	0.386615	3.75147	0.000175804	0.000623248	unknown
MA_10427897g0010	4234.08	2.31192	0.171046	13.5164	1.25211e-41	6.67061e-40	expansin-B3-like
MA_10427900g0020	96.4078	1.48422	0.167053	8.88474	6.40692e-19	9.78806e-18
MA_10427917g0010	4197.53	1.40742	0.0551204	25.5337	8.34161e-144	9.57793e-141	40S ribosomal S19-3
MA_10427917g0020	35.3021	1.62913	0.317449	5.13195	2.86749e-07	1.53214e-06	40S ribosomal S19-3
MA_10427954g0010	359.729	1.14958	0.121986	9.42384	4.34906e-21	7.64537e-20	cytochrome P450 85A-like
MA_10427985g0010	15.1466	1.57431	0.580335	2.71275	0.00667268	0.0170388	sinapyl alcohol
MA_10427985g0020	24.3364	2.03311	0.460896	4.41122	1.02792e-05	4.47203e-05	sinapyl alcohol
MA_10427999g0010	102.526	1.06216	0.164456	6.45859	1.0568e-10	8.24133e-10	pumilio homolog 12
MA_10428004g0010	5.74449	6.89776	1.36367	5.05823	4.23165e-07	2.21704e-06	probable aldo-keto reductase 2
MA_10428022g0010	11.1212	1.60246	0.600753	2.66742	0.00764362	0.0192057	serine threonine- kinase PEPKR2
MA_10428091g0010	2.81449	4.33603	1.18599	3.65604	0.000256138	0.000882346	WRKY transcription factor
MA_10428134g0010	8.97	1.50569	0.574605	2.62038	0.00878314	0.0217273	probable lipid-A-disaccharide mitochondrial isoform X1
MA_10428135g0010	1358.08	1.08522	0.0742072	14.6241	1.97044e-48	1.36251e-46
MA_10428143g0010	231.673	6.27785	0.405424	15.4846	4.40531e-54	3.71784e-52	dirigent
MA_10428143g0020	138.131	8.12641	1.04727	7.75965	8.51664e-15	9.59458e-14	dirigent
MA_10428168g0010	308.99	1.19047	0.147537	8.06894	7.09133e-16	8.67421e-15	arogenate dehydratase
MA_10428181g0010	80.8503	1.70734	0.185544	9.20181	3.51979e-20	5.82608e-19	WD repeat-containing 75
MA_10428189g0010	508.121	1.4973	0.117449	12.7485	3.17768e-37	1.37959e-35	pentatricopeptide repeat-containing At1g74750-like
MA_10428204g0010	11.3031	1.6409	0.576698	2.84534	0.00443644	0.0118435	probable disease resistance At1g12280
MA_10428213g0010	16.0906	2.60788	0.929612	2.80534	0.00502636	0.0132394	probable carboxylesterase 17
MA_10428225g0010	1822.02	2.79879	0.21262	13.1634	1.42559e-39	6.98891e-38	chalcone synthase
MA_10428294g0010	61.1095	5.96576	0.67514	8.83633	9.89133e-19	1.48974e-17	L-type lectin-domain containing receptor kinase -like
MA_10428306g0010	516.014	1.12071	0.0896861	12.496	7.85315e-36	3.15224e-34
MA_10428314g0010	11.9252	3.60513	0.870291	4.14244	3.4363e-05	0.000137616	lactosylceramide 4-alpha-galactosyltransferase-like
MA_10428337g0010	143.262	1.45468	0.150578	9.66063	4.43144e-22	8.28063e-21	LETM1
MA_10428337g0020	30.8537	1.64274	0.309249	5.31203	1.08412e-07	6.11615e-07	LETM1 and EF-hand domain-containing mitochondrial-like
MA_10428339g0010	335.121	1.84497	0.0971561	18.9897	2.07521e-80	4.27102e-78
MA_10428362g0010	54.6152	1.19306	0.312713	3.81519	0.000136081	0.000491554	dnaJ homolog subfamily B member 12 isoform X2
MA_10428380g0010	234.553	1.00144	0.119583	8.37442	5.54947e-17	7.42061e-16	glycerol-3-phosphate dehydrogenase mitochondrial
MA_10428385g0010	38.6568	4.40777	0.588148	7.49432	6.66417e-14	6.95957e-13	1,4-dihydroxy-2-naphthoyl- thioesterase 1
MA_10428402g0010	50.307	1.96179	0.283291	6.925	4.35982e-12	3.87983e-11	unknown
MA_10428439g0010	441.656	1.93226	0.116741	16.5518	1.55479e-61	1.70878e-59	ATPase family AAA domain-containing 3-like
MA_10428487g0010	5088.87	1.45367	0.0664658	21.871	4.91208e-106	2.05668e-103	40S ribosomal S5
MA_10428490g0010	4687.74	1.16751	0.0595497	19.6057	1.38232e-85	3.44648e-83	60S ribosomal L28-1
MA_10428491g0020	30.6999	1.365	0.478997	2.84971	0.00437596	0.0117024
MA_10428501g0010	12.0304	1.77737	0.758804	2.34233	0.0191639	0.0430189	clavaminate synthase At3g21360
MA_10428505g0010	77.1423	2.19707	0.35409	6.20484	5.47514e-10	3.98418e-09	9-cis-epoxycarotenoid dioxygenase
MA_10428505g0020	19.5585	3.07713	1.04137	2.95487	0.00312799	0.00865937	9-cis-epoxycarotenoid dioxygenase
MA_10428525g0030	6.18544	3.88999	1.21866	3.19201	0.00141286	0.00421656	cysteine-rich repeat secretory 55-like
MA_10428528g0010	384.857	3.81064	1.01089	3.76958	0.000163525	0.00058287	pathogenesis-related PR-4-like
MA_10428549g0010	1772.95	2.41061	0.110551	21.8054	2.06398e-105	8.49581e-103
MA_10428567g0010	456.751	1.73247	0.170111	10.1844	2.32911e-24	4.99134e-23	DUF679 domain-containing
MA_10428568g0010	3076.06	1.14756	0.063324	18.1221	2.13467e-73	3.55496e-71	enolase
MA_10428569g0010	166.176	1.69739	0.228976	7.41294	1.23532e-13	1.26288e-12	TMV resistance N
MA_10428594g0010	158.25	2.73158	0.215693	12.6642	9.33366e-37	3.94618e-35	glutathione peroxidase
MA_10428595g0010	11.3541	5.21356	1.1059	4.71431	2.42536e-06	1.14988e-05	probable leucine-rich repeat receptor kinase At1g35710
MA_10428608g0010	251.018	1.07868	0.139951	7.7076	1.2821e-14	1.42524e-13
MA_10428612g0010	216.813	1.33823	0.130679	10.2406	1.3046e-24	2.84469e-23	heat shock 70 kDa 17
MA_10428616g0010	390.046	1.7586	0.433684	4.05502	5.01292e-05	0.000195446	probable disease resistance At4g33300
MA_10428665g0010	52.6036	1.06551	0.279686	3.80966	0.000139159	0.000501718
MA_10428670g0010	62.3496	3.42924	0.567032	6.04769	1.46936e-09	1.02104e-08	uncharacterized acetyltransferase At3g50280
MA_10428691g0010	36.4254	1.57527	0.266172	5.91824	3.25402e-09	2.18296e-08	exocyst complex component EXO70A1-like
MA_10428740g0010	125.807	1.08436	0.135765	7.98704	1.38214e-15	1.65447e-14	translation initiation factor eIF-2B subunit epsilon
MA_10428741g0020	23.5488	1.3813	0.429364	3.21708	0.00129502	0.00389955	unknown
MA_10428745g0010	6.94946	2.64178	0.818571	3.22731	0.00124961	0.00377558	disease resistance RPM1-like isoform X1
MA_10428770g0020	7.16187	1.89778	0.621287	3.05459	0.00225366	0.00643742	ALWAYS EARLY 3 isoform X1
MA_10428787g0010	46.4186	1.02634	0.234267	4.38105	1.1811e-05	5.08723e-05
MA_10428797g0010	111.691	1.01442	0.241447	4.20143	2.65239e-05	0.000108077	cytochrome P450 77A3-like
MA_10428802g0030	36.3169	1.06193	0.375778	2.82594	0.00471423	0.0124964	disease resistance At4g27190-like
MA_10428815g0010	194.032	1.39653	0.2596	5.37956	7.4667e-08	4.28667e-07	LRR receptor-like serine threonine- kinase FLS2
MA_10428846g0020	23.6267	6.46589	0.881376	7.33614	2.1985e-13	2.20264e-12	indole-3-acetate O-methyltransferase 1
MA_10428853g0010	48.9385	2.8076	0.373029	7.52649	5.21238e-14	5.50003e-13	receptor kinase 1
MA_10428919g0010	453.772	1.64777	0.167053	9.86378	5.9759e-23	1.17597e-21	UDP-glycosyltransferase 74F2-like
MA_10428926g0010	7.88965	4.31979	1.11059	3.88964	0.000100394	0.000371787	F-box GID2
MA_10428960g0010	87.7509	1.3902	0.207008	6.71569	1.87175e-11	1.57599e-10	unknown
MA_10428968g0010	524.887	1.16886	0.0782193	14.9434	1.71997e-50	1.29167e-48	phosphoenolpyruvate phosphate translocator chloroplastic
MA_10428986g0010	31.9714	1.18554	0.269267	4.40285	1.06839e-05	4.63289e-05	heavy metal-associated isoprenylated plant 20-like
MA_10429028g0020	1561.83	1.18749	0.129414	9.17584	4.48062e-20	7.38008e-19	probable pectate lyase 15
MA_10429043g0010	172.077	1.24389	0.12427	10.0096	1.38311e-23	2.84258e-22	aspartokinase chloroplastic isoform X2
MA_10429044g0010	1424.43	2.21913	0.128202	17.3097	3.9745e-67	5.30323e-65	lambda class glutathione S-transferase
MA_10429044g0020	21.9839	1.95108	0.513101	3.80252	0.000143232	0.000515168	lambda class glutathione S-transferase
MA_10429050g0010	1491.05	2.89353	0.162284	17.8301	4.13026e-71	6.43612e-69	SULFUR DEFICIENCY-INDUCED 1
MA_10429053g0020	26.3791	3.49959	0.489611	7.1477	8.82449e-13	8.37204e-12	receptor kinase 1
MA_10429068g0010	607.734	5.57506	0.712549	7.82411	5.1128e-15	5.85517e-14	pathogenesis-related 10- -
MA_10429075g0010	53.3175	6.3743	0.775891	8.21545	2.11369e-16	2.69347e-15	transmembrane 45A-like
MA_10429075g0020	137.651	5.78439	0.65289	8.85967	8.02514e-19	1.21665e-17	transmembrane 45A-like
MA_10429083g0010	50.477	1.02863	0.211948	4.85323	1.21467e-06	6.00344e-06	MLP1 homolog
MA_10429088g0010	49.9115	1.55803	0.218309	7.13682	9.55119e-13	9.0379e-12	regulator of G- signaling 1
MA_10429106g0010	167.245	4.2798	0.256024	16.7164	9.96044e-63	1.14669e-60	probable inorganic phosphate transporter 1-3
MA_10429142g0010	159.02	3.80348	0.540901	7.03176	2.03948e-12	1.8679e-11	probable LRR receptor-like serine threonine- kinase At3g47570
MA_10429159g0020	2543.87	1.04496	0.0743526	14.0541	7.27457e-45	4.3901e-43	60S ribosomal L35
MA_10429205g0010	311.703	1.12962	0.10221	11.052	2.14485e-28	5.7768e-27	unknown
MA_10429217g0010	94.794	1.0962	0.170734	6.4205	1.35826e-10	1.04984e-09
MA_10429265g0010	3831.91	1.29769	0.0659913	19.6645	4.34611e-86	1.1025e-83	40S ribosomal S18
MA_10429288g0010	8.77247	3.73972	0.804185	4.65033	3.31412e-06	1.53897e-05	expansin-A4-like
MA_10429288g0020	610.185	2.4984	0.171683	14.5524	5.64038e-48	3.83933e-46	expansin-A8-like precursor
MA_10429316g0010	10.8639	4.88588	0.810815	6.02589	1.68185e-09	1.16093e-08	unknown
MA_10429316g0020	4.18534	6.52416	1.66448	3.91964	8.8683e-05	0.000331911	unknown
MA_10429354g0010	1416.59	1.24167	0.104319	11.9026	1.1468e-32	3.95865e-31	phosphoglycerate kinase
MA_10429408g0010	0.958251	4.11276	1.71191	2.40244	0.0162861	0.0373445
MA_10429409g0010	64.5383	3.14014	0.367118	8.5535	1.19416e-17	1.67536e-16	probable inositol transporter 2
MA_10429427g0010	738.856	2.92716	0.137278	21.3229	6.96613e-101	2.53289e-98	10 kDa chaperonin
MA_10429454g0010	780.232	1.14984	0.273025	4.21149	2.53696e-05	0.000103654	nematode resistance -like HSPRO2
MA_10429470g0020	14.6068	2.43837	0.459047	5.31182	1.08534e-07	6.12065e-07	isoflavone reductase
MA_10429487g0020	962.934	1.01019	0.103488	9.76146	1.64771e-22	3.14904e-21	probably inactive leucine-rich repeat receptor kinase At2g25790
MA_10429511g0010	81.3353	10.6499	1.72288	6.18147	6.35089e-10	4.59159e-09	thaumatin
MA_10429552g0010	632.805	2.14355	0.18067	11.8645	1.81077e-32	6.16284e-31	transcription factor HY5
MA_10429555g0010	508.097	1.30159	0.0958167	13.5841	4.97464e-42	2.69297e-40	ABC transporter C family member 15 isoform X2
MA_10429564g0010	150.817	1.01346	0.169962	5.96289	2.47812e-09	1.68341e-08	type I polyketide synthase
MA_10429596g0010	49.1998	1.03173	0.274235	3.76221	0.00016842	0.000599194	uncharacterized protein LOC18442374
MA_10429607g0020	42.8131	1.09181	0.383313	2.84836	0.00439456	0.0117447	probable xyloglucan endotransglucosylase hydrolase 23
MA_10429620g0010	59.1328	1.05983	0.220738	4.8013	1.57639e-06	7.67558e-06
MA_10429622g0010	348.213	1.24906	0.162347	7.69379	1.42838e-14	1.58261e-13	probable carboxylesterase 15
MA_10429624g0010	93.0657	5.59388	0.619873	9.02423	1.80959e-19	2.87636e-18	E3 ubiquitin- ligase ATL6-like
MA_10429624g0020	4.51291	3.72435	1.26427	2.94585	0.00322068	0.00888385	L-type lectin-domain containing receptor kinase -like
MA_10429670g0010	16.434	1.08218	0.409867	2.64033	0.00828258	0.0206094	nucleosome assembly 1 3
MA_10429683g0010	2025.29	1.14722	0.0968563	11.8445	2.29715e-32	7.75169e-31	adenylate kinase 4
MA_10429688g0010	54.2776	1.07591	0.268703	4.0041	6.22544e-05	0.000238836	ribonucleases P MRP subunit POP1 isoform X1
MA_10429703g0020	21.94	3.92088	0.883068	4.44007	8.993e-06	3.94117e-05	dirigent
MA_10429715g0010	30.7049	1.35364	0.291667	4.64105	3.46646e-06	1.60595e-05
MA_10429720g0010	10.5648	3.45422	0.682664	5.05992	4.19441e-07	2.19806e-06	12-oxophytodienoate reductase 3-like
MA_10429729g0010	216.849	1.65735	0.148388	11.169	5.78084e-29	1.61582e-27	unknown
MA_10429740g0010	14.3111	2.01081	0.544909	3.69018	0.000224096	0.000780472	probable LRR receptor-like serine threonine- kinase At3g47570
MA_10429744g0010	3.1687	5.79288	1.8086	3.20296	0.00136023	0.00407425	nucleotide-diphospho-sugar nucleotide-diphospho-sugar transferase
MA_10429759g0010	1266.9	1.481	0.0814489	18.1832	7.0077e-74	1.18973e-71	40S ribosomal S20-2
MA_10429775g0030	42.4456	2.05678	0.278934	7.37372	1.65932e-13	1.67747e-12	S-adenosylmethionine decarboxylase
MA_10429775g0040	8.11817	2.22008	0.580294	3.82579	0.000130355	0.00047267
MA_10429780g0010	224.982	1.79241	0.237249	7.55495	4.19019e-14	4.46899e-13	diacylglycerol O-acyltransferase cytosolic
MA_10429784g0010	254.634	1.26511	0.134797	9.38528	6.27519e-21	1.09257e-19	probable fructokinase- chloroplastic
MA_10429805g0020	23.9151	2.35411	0.384973	6.11498	9.65683e-10	6.83117e-09	40S ribosomal S9-2-like
MA_10429805g0030	1669.69	1.88307	0.0885362	21.2689	2.20192e-100	7.87494e-98	40S ribosomal S9-2-like
MA_10429808g0010	129.8	1.72741	0.159795	10.8102	3.0802e-27	7.782e-26
MA_10429814g0020	8.50122	3.96392	1.37159	2.89003	0.00385208	0.0104374	cytochrome P450 94A1-like
MA_10429842g0010	193.899	1.2886	0.22546	5.71545	1.09416e-08	6.92696e-08	G-type lectin S-receptor-like serine threonine- kinase SD2-5
MA_10429855g0010	34.5561	2.72851	0.304894	8.94906	3.58528e-19	5.56502e-18	cationic amino acid transporter chloroplastic
MA_10429865g0020	20.8784	1.09548	0.471495	2.32341	0.0201571	0.044964	disease resistance RPP13 4
MA_10429866g0030	241.884	1.18562	0.219299	5.40641	6.42991e-08	3.72082e-07	60S ribosomal L23
MA_10429870g0020	95.8118	6.71885	0.926734	7.25003	4.16684e-13	4.09045e-12	extradiol ring-cleavage dioxygenase
MA_10429923g0030	1624.67	4.31746	0.210771	20.4842	2.98013e-93	8.96753e-91	dirigent
MA_10429924g0030	49.2302	1.36914	0.25867	5.29302	1.20314e-07	6.74661e-07	zf-ribbon_3 domain-containing
MA_10429934g0010	132.042	7.23442	0.417724	17.3186	3.4035e-67	4.55526e-65	unknown
MA_10429960g0010	194.051	1.79965	0.199642	9.0144	1.97957e-19	3.1385e-18	lachrymatory-factor synthase
MA_10429961g0010	24.5591	5.48058	1.21465	4.51208	6.4196e-06	2.87017e-05	glucan endo-1,3-beta- basic
MA_10429985g0010	250.503	1.61396	0.318307	5.07046	3.96857e-07	2.08597e-06	phosphoenolpyruvate carboxylase kinase 1-like
MA_10429995g0010	1354.72	1.02311	0.0720864	14.1928	1.01505e-45	6.336e-44	mitochondrial ATP synthase g subunit family
MA_10430005g0010	16.4791	3.10871	1.10723	2.80764	0.00499064	0.0131532	Lipase 1
MA_10430009g0010	355.74	1.51815	0.0868152	17.4871	1.7968e-68	2.53715e-66
MA_10430021g0010	38.7129	1.0999	0.299875	3.66786	0.000244593	0.000845783	potassium channel AKT1-like
MA_10430027g0010	317.964	1.09136	0.149259	7.31183	2.63525e-13	2.62694e-12	glutathione peroxidase
MA_10430030g0010	85.7476	1.50202	0.237016	6.33722	2.33947e-10	1.76541e-09	plant regulator RWP-RK family
MA_10430050g0010	1050.12	1.1929	0.112113	10.6402	1.93817e-26	4.71646e-25	mitochondrial alternative oxidase 1
MA_10430052g0010	194.056	4.93316	0.39369	12.5305	5.081e-36	2.05844e-34	UDP-rhamnose:rhamnosyltransferase 1
MA_10430052g0020	507.635	4.61424	0.353034	13.0702	4.87083e-39	2.32267e-37	UDP-rhamnose:rhamnosyltransferase 1
MA_10430053g0010	33.5429	1.20634	0.297535	4.05444	5.02548e-05	0.000195883	probable GTP-binding
MA_10430082g0010	1.88823	4.25547	1.63574	2.60156	0.00927998	0.0227999	probable aspartyl protease At4g16563
MA_10430098g0010	30.0037	1.65449	0.379481	4.35986	1.30143e-05	5.57415e-05	cellulose synthase E6
MA_10430110g0020	669.444	1.40379	0.104878	13.3851	7.39449e-41	3.81818e-39	thioredoxin reductase 2-like
MA_10430127g0010	35.71	2.73027	0.561888	4.85909	1.17925e-06	5.8416e-06
MA_10430133g0010	26.2318	1.39591	0.338649	4.122	3.75592e-05	0.000149456	phospholipase A1- chloroplastic-like
MA_10430149g0010	610.834	1.19613	0.152363	7.85055	4.142e-15	4.77979e-14	probable carboxylesterase 15
MA_10430149g0020	431.133	1.85578	0.149376	12.4236	1.9469e-35	7.68753e-34	probable carboxylesterase 15
MA_10430156g0010	127.353	5.14704	0.735593	6.99714	2.61245e-12	2.37372e-11	fatty acyl- reductase 2
MA_10430173g0010	15.5684	1.56149	0.580239	2.69111	0.00712146	0.0180559	unknown
MA_10430182g0010	3151.7	1.86085	0.0706863	26.3254	9.81293e-153	1.58577e-149	60S ribosomal L17-2
MA_10430193g0010	12.2611	1.34404	0.476489	2.82072	0.00479156	0.0126768	LTV1 homolog
MA_10430196g0010	10.7275	5.43993	1.27674	4.26081	2.0369e-05	8.44605e-05	E3 ubiquitin- ligase PUB23-like
MA_10430200g0010	677.548	1.90913	0.107848	17.7019	4.05108e-70	6.07412e-68	60S acidic ribosomal P1-like
MA_10430236g0010	4.21497	6.34545	1.5414	4.11669	3.84356e-05	0.000152706	late embryogenesis abundant type 2 dehydrin
MA_10430263g0010	46.225	4.63138	0.431714	10.7279	7.52961e-27	1.86454e-25	QUIRKY
MA_10430277g0020	54.0306	1.93209	0.312986	6.17308	6.69703e-10	4.82983e-09	cysteine-rich receptor kinase 2 isoform X1
MA_10430279g0010	3296.18	1.31292	0.0752666	17.4436	3.8534e-68	5.3545e-66	40S ribosomal S25
MA_10430302g0020	35.9803	1.92614	0.371815	5.18039	2.21426e-07	1.20075e-06	reticuline oxidase
MA_10430307g0010	264.285	1.88945	0.16406	11.5169	1.08481e-30	3.36167e-29	haloacid dehalogenase-like hydrolase domain-containing Sgpp
MA_10430340g0010	1382.85	2.36061	0.0995424	23.7146	2.54752e-124	1.73677e-121
MA_10430352g0010	2282.74	1.06411	0.05641	18.8638	2.26454e-79	4.45073e-77	FRIGIDA 4a
MA_10430352g0020	68.6546	1.38714	0.194545	7.13015	1.00261e-12	9.47701e-12	FRIGIDA 3
MA_10430416g0010	568.698	1.91	0.154243	12.3831	3.22709e-35	1.25831e-33	subtilisin-like protease
MA_10430419g0020	70.8749	4.93752	1.18701	4.15962	3.18778e-05	0.000128358	plant basic secretory (BSP) family
MA_10430424g0010	936.056	4.20847	0.722866	5.82192	5.81744e-09	3.79355e-08	class IV chitinase
MA_10430428g0010	3291.75	1.30319	0.156505	8.32682	8.30462e-17	1.09702e-15	Calcium-binding EF-hand family
MA_10430435g0010	17.3059	1.58176	0.441153	3.58553	0.000336399	0.00113456	probable tyrosine- phosphatase At1g05000
MA_10430437g0010	47.1471	2.68149	0.410945	6.52518	6.79203e-11	5.38916e-10	BRICK 1
MA_10430454g0010	67.8607	3.09215	0.711404	4.34655	1.38295e-05	5.89787e-05	plant basic secretory (BSP) family
MA_10430454g0020	8.08864	2.38758	0.874408	2.73051	0.00632358	0.0162487	hypothetical protein 0_6799_01, partial
MA_10430458g0010	127.062	6.61158	0.843751	7.83594	4.65362e-15	5.34896e-14	cysteine-rich receptor kinase 2
MA_10430459g0010	137.378	1.16132	0.13842	8.38985	4.86782e-17	6.53918e-16	U2 small nuclear ribonucleo A
MA_10430507g0010	1.38632	4.7008	1.86881	2.5154	0.0118899	0.0283161
MA_10430511g0010	24.8037	3.02966	0.646851	4.6837	2.81738e-06	1.32251e-05	L-type lectin-domain containing receptor kinase -like
MA_10430511g0040	14.2911	3.20461	0.599326	5.34703	8.94113e-08	5.09161e-07	L-type lectin-domain containing receptor kinase -like
MA_10430528g0010	56.7315	1.44276	0.344371	4.18955	2.79511e-05	0.0001135	CBL-interacting kinase 5
MA_10430554g0010	1.74267	3.46261	1.37017	2.52714	0.0114995	0.027496	unknown
MA_10430554g0020	10.8906	1.65674	0.501803	3.30158	0.000961426	0.00296989	TIFY 10A-like
MA_10430573g0010	4852.88	2.10375	0.288796	7.28457	3.22706e-13	3.19426e-12	flavonoid 3 ,5 -hydroxylase 2-like
MA_10430578g0010	118.534	7.59976	1.23342	6.16155	7.20371e-10	5.17642e-09	peroxidase 4-like
MA_10430580g0010	1099.24	1.73379	0.0871661	19.8907	4.90327e-88	1.27345e-85	STRICTOSIDINE SYNTHASE-LIKE 5-like
MA_10430583g0010	16.0858	1.28934	0.466416	2.76436	0.00570353	0.0148341	unknown
MA_10430584g0010	35.6418	2.02772	0.39549	5.12711	2.94221e-07	1.57014e-06	Sugar carrier C
MA_10430588g0010	63.7793	5.06935	0.945298	5.3627	8.19851e-08	4.68646e-07	alcohol dehydrogenase-like 4
MA_10430603g0010	119.992	3.22432	0.40193	8.02208	1.03968e-15	1.2566e-14	resistance family
MA_10430613g0010	1019.07	4.56595	0.630291	7.24421	4.34982e-13	4.2621e-12	Plant peroxidase
MA_10430628g0010	61.6859	2.31125	0.26655	8.67099	4.28372e-18	6.17672e-17	purple acid phosphatase
MA_10430649g0020	2.11037	3.28696	1.4182	2.31769	0.0204661	0.045553	pentatricopeptide repeat-containing At1g10270-like
MA_10430662g0010	79.5932	1.03627	0.22168	4.6746	2.94523e-06	1.37808e-05	aspartic ase Asp1-like
MA_10430669g0020	41.1373	1.35839	0.248395	5.46868	4.5339e-08	2.67582e-07
MA_10430712g0010	1.80109	3.82679	1.53816	2.4879	0.0128501	0.0303199
MA_10430730g0010	100.868	1.38956	0.149083	9.32072	1.15554e-20	1.97875e-19	KINESIN LIGHT CHAIN-RELATED 2-like
MA_10430730g0020	177.065	1.43006	0.145725	9.81342	9.85736e-23	1.91154e-21	KINESIN LIGHT CHAIN-RELATED 1
MA_10430737g0020	2.19424	4.37462	1.46152	2.9932	0.00276071	0.00774135	L-type lectin-domain containing receptor kinase -like
MA_10430743g0010	14.0705	3.12148	0.721502	4.32636	1.5159e-05	6.42092e-05
MA_10430754g0010	125.772	6.25588	1.29046	4.8478	1.24839e-06	6.16032e-06	(R,S)-reticuline 7-O-methyltransferase-like
MA_10430775g0010	1540.92	2.6653	0.157357	16.9379	2.36472e-64	2.86604e-62	peroxidase 40
MA_10430777g0010	1066.19	6.25973	0.507606	12.3319	6.10109e-35	2.34127e-33	dirigent pDIR8
MA_10430790g0030	1754.15	1.03632	0.0667226	15.5317	2.11578e-54	1.82082e-52	60S ribosomal L13-1
MA_10430792g0010	2478.47	1.06246	0.0713127	14.8986	3.36655e-50	2.48124e-48	60S ribosomal L36-2-like
MA_10430798g0010	13.2511	3.16238	0.561516	5.63187	1.78267e-08	1.10172e-07	AAA-ATPase mitochondrial-like
MA_10430798g0020	29.4025	3.40446	0.582393	5.84564	5.04634e-09	3.3145e-08	AAA-ATPase mitochondrial-like
MA_10430803g0010	2410.5	1.67389	0.079947	20.9375	2.43972e-97	8.0644e-95	extradiol ring-cleavage dioxygenase-like
MA_10430806g0010	2.91724	4.07156	1.34048	3.03738	0.00238643	0.00678426	probable phosphatase 2C 25
MA_10430806g0020	1.8631	4.04502	1.67762	2.41116	0.015902	0.0365417	probable phosphatase 2C 25
MA_10430813g0010	213.231	1.1268	0.125001	9.01436	1.98027e-19	3.1385e-18	heat shock 70 kDa 17
MA_10430813g0020	116.85	1.28099	0.16202	7.90632	2.65117e-15	3.11626e-14	heat shock 70 kDa 17
MA_10430830g0010	63.6121	1.85567	0.287224	6.46071	1.04212e-10	8.13556e-10	proteoglycan 4
MA_10430846g0010	284.146	1.2703	0.223629	5.68039	1.34386e-08	8.41979e-08
MA_10430846g0020	134.626	1.08678	0.248788	4.36829	1.25224e-05	5.37509e-05	IQ EF-hand binding site
MA_10430859g0010	5.43965	4.25252	1.39183	3.05533	0.00224813	0.00642331	metal transporter Nramp5-like
MA_10430864g0010	191.142	3.63561	0.260799	13.9403	3.60467e-44	2.11681e-42	VQ motif-containing 22-like
MA_10430876g0010	22.4735	8.18993	1.21474	6.74214	1.56069e-11	1.32045e-10	Cu-oxidase domain-containing Cu-oxidase_2 domain-containing Cu-oxidase_3 domain-containing
MA_10430887g0010	103.082	2.26212	0.327409	6.90916	4.87534e-12	4.31921e-11	hydroquinone glucosyltransferase-like
MA_10430887g0020	136.873	2.63126	0.349069	7.53793	4.77491e-14	5.05677e-13	hydroquinone glucosyltransferase-like
MA_10430923g0010	56.595	1.37209	0.211568	6.48534	8.85334e-11	6.9564e-10	exosome complex component RRP41-like
MA_10430928g0010	3515.11	1.64892	0.0676318	24.3809	2.72886e-131	2.16483e-128	60S ribosomal L23a
MA_10430929g0010	295.657	1.23488	0.270969	4.55727	5.18226e-06	2.34946e-05	peroxidase
MA_10430946g0010	138.248	2.67286	0.237477	11.2552	2.18324e-29	6.26293e-28	G-type lectin S-receptor-like serine threonine- kinase At5g24080 isoform X1
MA_10430958g0010	263.939	1.91409	0.129169	14.8185	1.11256e-49	8.06363e-48	ATP-dependent Clp protease adapter chloroplastic-like
MA_10430963g0010	4.17037	2.32921	0.936142	2.48809	0.012843	0.0303047	ascorbate oxidase
MA_10430971g0010	12.6151	2.60895	0.583092	4.47434	7.6648e-06	3.38733e-05	unknown
MA_10430974g0010	7.13197	3.5219	1.49134	2.36156	0.018198	0.0411598	unknown
MA_10430986g0010	22.0107	2.6247	0.737688	3.55801	0.000373675	0.00125099	LOB domain-containing 15
MA_10430987g0020	2.86232	3.60474	1.1303	3.18919	0.0014267	0.00425348	phosphoenolpyruvate carboxylase
MA_10431004g0010	285.259	4.80142	0.31925	15.0397	4.0356e-51	3.11648e-49	unknown
MA_10431009g0010	1631.47	1.26379	0.0885826	14.2668	3.52444e-46	2.23191e-44	malate chloroplastic
MA_10431011g0010	187.895	1.11444	0.137835	8.08537	6.19738e-16	7.61917e-15	jmjC domain-containing 7 isoform X1
MA_10431029g0010	112.852	2.85241	0.288281	9.89454	4.39615e-23	8.72274e-22	UDP-glycosyltransferase 73C3-like
MA_10431032g0010	14.2446	1.0254	0.41344	2.48017	0.0131321	0.0309068	ribulose-1,5 bisphosphate carboxylase oxygenase large subunit N- chloroplastic isoform X2
MA_10431043g0010	95.0607	2.94506	0.382554	7.69843	1.37749e-14	1.52894e-13	aldehyde dehydrogenase family 2 member mitochondrial-like
MA_10431045g0030	416.689	2.78564	0.263784	10.5603	4.5512e-26	1.08513e-24	clavaminate synthase At3g21360
MA_10431068g0010	107.417	1.55314	0.201819	7.69568	1.40744e-14	1.56059e-13	patatin 6
MA_10431099g0010	163.282	2.07468	0.186267	11.1382	8.17884e-29	2.26577e-27
MA_10431105g0010	40.6716	2.04515	0.354812	5.76403	8.21269e-09	5.2813e-08	SRC2-like
MA_10431143g0010	202.722	1.00638	0.16243	6.19575	5.80092e-10	4.21348e-09	heat shock 70 kDa 17
MA_10431146g0010	1799.39	1.23184	0.0864399	14.2508	4.43276e-46	2.79899e-44	60S acidic ribosomal P2A-like
MA_10431146g0020	10.5379	1.70086	0.513506	3.31225	0.000925479	0.00286753	60S acidic ribosomal P2A-like
MA_10431149g0020	8.44255	1.70539	0.663733	2.5694	0.0101876	0.0247566
MA_10431151g0010	8616.13	1.52656	0.0897195	17.0148	6.37529e-65	7.92498e-63	2-methylene-furan-3-one reductase-like isoform X3
MA_10431163g0010	414.068	1.32177	0.117485	11.2505	2.30155e-29	6.59365e-28	60S ribosomal L8
MA_10431167g0010	30.6068	1.18773	0.309839	3.83338	0.000126396	0.000459807	glutathione peroxidase
MA_10431184g0010	613.719	1.08831	0.0911459	11.9403	7.29976e-33	2.55007e-31	PREDICTED: uncharacterized protein LOC105049665
MA_10431197g0010	1146	1.0896	0.0871148	12.5076	6.78263e-36	2.73512e-34	nitronate monooxygenase
MA_10431199g0010	59.4963	3.00044	0.382213	7.85017	4.1549e-15	4.7934e-14	alcohol
MA_10431205g0010	108.873	1.0714	0.162901	6.57701	4.80013e-11	3.86991e-10	ABC transporter mitochondrial
MA_10431227g0010	26.7088	1.13497	0.347603	3.26515	0.00109408	0.00333965	NHP2 1
MA_10431230g0010	123.042	3.16249	0.292256	10.821	2.73922e-27	6.94063e-26	gibberellin 3-beta-dioxygenase 4
MA_10431230g0020	1324.44	8.66371	0.742016	11.6759	1.69239e-31	5.44961e-30	probable 2-oxoglutarate-dependent dioxygenase At3g111800
MA_10431238g0010	265.544	2.57753	0.379542	6.79115	1.11242e-11	9.53977e-11	basic 7S globulin-like
MA_10431283g0010	28.373	1.19836	0.284837	4.20719	2.58561e-05	0.000105543	phospholipase SGR2 isoform X3
MA_10431299g0010	29.2689	3.54713	0.498319	7.1182	1.09342e-12	1.03064e-11	1-aminocyclopropane-1-carboxylate oxidase 5
MA_10431299g0020	45.7917	2.76435	0.409729	6.74678	1.51167e-11	1.28072e-10	1-aminocyclopropane-1-carboxylate oxidase 5
MA_10431312g0010	9.6449	2.00885	0.495047	4.0579	4.95169e-05	0.000193232	mitogen-activated kinase kinase kinase NPK1-like
MA_10431312g0020	332.095	1.35591	0.103419	13.1108	2.85507e-39	1.37649e-37	40S ribosomal S19-3
MA_10431324g0020	22.8108	1.11941	0.376804	2.97081	0.00297012	0.00826852	calcium-binding CML42-like
MA_10431331g0010	4.51145	4.40994	1.14248	3.85999	0.000113394	0.0004158	1-aminocyclopropane-1-carboxylate synthase
MA_10431350g0010	141.541	1.18667	0.150858	7.86616	3.65694e-15	4.2346e-14	50S ribosomal mitochondrial-like
MA_10431364g0090	25.5228	1.20913	0.469701	2.57425	0.0100458	0.0244516
MA_10431378g0010	169.601	4.99772	0.963044	5.18951	2.10849e-07	1.14653e-06	class VII chitinase
MA_10431378g0020	14.6856	6.06414	1.15931	5.23081	1.6877e-07	9.28714e-07	class VII chitinase
MA_10431388g0020	76.4963	3.3551	0.457455	7.33429	2.22907e-13	2.23088e-12	E3 ubiquitin- ligase ATL6-like
MA_10431388g0030	10.8124	5.9608	1.52855	3.89963	9.6338e-05	0.000357921	unknown
MA_10431406g0010	167.268	1.60123	0.135094	11.8527	2.08298e-32	7.06175e-31	mitochondrial inner membrane OXA1
MA_10431424g0020	2.36607	4.78303	1.71481	2.78925	0.00528307	0.0138553	hypothetical protein 0_8573_01, partial
MA_10431440g0010	53.9767	2.40491	0.287253	8.37212	5.6591e-17	7.56025e-16	COBRA 1
MA_10431466g0010	2879.25	1.61515	0.100889	16.0092	1.10149e-57	1.06801e-55	probable nucleolar 5-2
MA_10431473g0020	848.589	1.08077	0.106847	10.1151	4.7355e-24	1.00009e-22
MA_10431488g0010	565.899	1.29711	0.092187	14.0704	5.77241e-45	3.49808e-43	ubiquitin carboxyl-terminal hydrolase 23 isoform X2
MA_10431492g0010	127.235	1.51272	0.245347	6.16565	7.01948e-10	5.04986e-09	serine-threonine kinase
MA_10431505g0020	46.02	4.12285	0.384204	10.7309	7.28768e-27	1.80668e-25
MA_10431506g0010	30.1416	2.82517	0.540269	5.22919	1.70254e-07	9.36524e-07	peroxidase 11-like
MA_10431509g0010	261.579	1.54411	0.158605	9.73557	2.1262e-22	4.03876e-21	probable leucine-rich repeat receptor kinase At5g49770
MA_10431530g0010	10.8423	4.78163	1.40452	3.40446	0.000662954	0.00211509	caffeic acid 3-O-methyltransferase-like
MA_10431549g0040	96.6534	1.2549	0.268293	4.67734	2.90616e-06	1.36097e-05	unknown
MA_10431552g0010	212.17	1.48816	0.27911	5.33181	9.72394e-08	5.51364e-07	peroxidase 40
MA_10431606g0010	117.439	8.63904	1.20561	7.16571	7.73848e-13	7.39154e-12
MA_10431609g0010	140.388	7.4831	1.01	7.40901	1.27242e-13	1.29897e-12	glucan endo-1,3-beta-glucosidase-like
MA_10431609g0020	63.5995	4.00758	0.639752	6.26428	3.74555e-10	2.76993e-09	pollen allergen CJP38
MA_10431618g0010	85.0075	1.52509	0.254801	5.98541	2.1585e-09	1.47571e-08	UDP-glycosyltransferase 92A1-like
MA_10431627g0010	541.81	2.08062	0.149067	13.9576	2.82766e-44	1.665e-42	aldehyde dehydrogenase family 3 member H1
MA_10431629g0010	136.766	1.81177	0.340393	5.32257	1.02309e-07	5.78606e-07	ubiquinol oxidase mitochondrial-like
MA_10431629g0020	38.7497	1.92864	0.494231	3.9023	9.52822e-05	0.0003543	unknown
MA_10431639g0010	11.3212	5.83963	1.20302	4.85416	1.20901e-06	5.97751e-06
MA_10431639g0020	26.8995	3.94749	0.643268	6.13661	8.43004e-10	6.0062e-09
MA_10431640g0010	32.3709	1.57856	0.380302	4.1508	3.31318e-05	0.000133015	mitochondrial phosphate carrier mitochondrial
MA_10431641g0010	3057.25	1.0904	0.147048	7.41526	1.21384e-13	1.2415e-12	unknown
MA_10431644g0010	29.1769	1.15495	0.335934	3.43802	0.000585976	0.00188926	bifunctional purine biosynthesis -like
MA_10431648g0010	198.204	1.6193	0.146712	11.0372	2.52692e-28	6.75995e-27	probable arginine N-methyltransferase 3
MA_10431670g0010	231.807	1.19069	0.127068	9.37047	7.22076e-21	1.25171e-19
MA_10431676g0030	8.02508	3.83417	1.15739	3.31277	0.00092378	0.00286328	NBS-LRR
MA_10431676g0040	18.3826	2.36325	0.603213	3.91777	8.93713e-05	0.000334258	disease resistance (TIR-NBS-LRR class)
MA_10431678g0020	5.68869	1.75762	0.742981	2.36564	0.0179992	0.0407672	PREDICTED: uncharacterized protein LOC103714039 isoform X6
MA_10431694g0010	49.4923	2.66638	0.264122	10.0953	5.79683e-24	1.21483e-22	DJ-1 homolog B-like
MA_10431694g0020	83.9845	2.28014	0.306102	7.44896	9.40776e-14	9.72239e-13	DJ-1 homolog B-like
MA_10431701g0010	18.4804	1.291	0.339605	3.80149	0.00014383	0.000517149	histidine kinase 5
MA_10431706g0010	97.1437	2.01319	0.265702	7.57686	3.54013e-14	3.80169e-13	ethylene-responsive element binding factor
MA_10431711g0010	189.166	1.42807	0.160858	8.87784	6.81702e-19	1.04036e-17	NUCLEAR FUSION DEFECTIVE 4-like
MA_10431712g0010	2.15431	5.56444	1.82789	3.04419	0.00233304	0.0066446
MA_10431715g0010	33.6039	9.37551	1.32568	7.07225	1.52445e-12	1.40891e-11	cytochrome P450 94B3
MA_10431722g0010	198.106	3.62261	0.19095	18.9715	2.93192e-80	5.95002e-78	transcription factor FER-LIKE IRON DEFICIENCY-INDUCED TRANSCRIPTION FACTOR
MA_10431743g0010	3.14092	4.87704	1.48624	3.28145	0.00103275	0.00317084	LURP-one-related 8-like
MA_10431745g0010	4.30691	1.88808	0.735753	2.56619	0.0102823	0.0249631	bifunctional aspartate aminotransferase and glutamate aspartate-prephenate aminotransferase-like
MA_10431745g0020	8537.14	1.16607	0.0599456	19.4521	2.79685e-84	6.81745e-82	40S ribosomal S9-2
MA_10431811g0010	128.575	6.27178	1.03892	6.0368	1.57199e-09	1.08923e-08	transcription factor FER-LIKE IRON DEFICIENCY-INDUCED TRANSCRIPTION FACTOR-like
MA_10431813g0010	40.9742	1.11897	0.394409	2.83709	0.00455273	0.0121184	UDP glycosyltransferases 88F1
MA_10431821g0010	65.7781	1.32991	0.211226	6.29613	3.05169e-10	2.27804e-09	Pyruvate cytosolic isozyme
MA_10431843g0010	807.863	1.6695	0.095879	17.4125	6.62798e-68	9.03725e-66	40S ribosomal S18
MA_10431856g0010	513.607	1.25958	0.141872	8.87826	6.79162e-19	1.03685e-17	leucine-rich repeat receptor-like serine threonine- kinase BAM1
MA_10431899g0010	57.0131	1.34802	0.181789	7.41534	1.21316e-13	1.24109e-12	embryogenesis-associated EMB8
MA_10431927g0010	54.9001	1.04217	0.221115	4.71325	2.43801e-06	1.1555e-05	pentatricopeptide repeat-containing At4g02750
MA_10431930g0010	67.2165	1.38491	0.342906	4.03873	5.37411e-05	0.000208429	L-type lectin-domain containing receptor kinase -like
MA_10431941g0010	179.79	3.71622	0.24711	15.0387	4.09504e-51	3.1568e-49	DETOXIFICATION 40
MA_10431941g0020	235.107	3.21642	0.198661	16.1905	5.88165e-59	5.8995e-57	DETOXIFICATION 40
MA_10431964g0010	226.48	1.26247	0.262254	4.81394	1.47987e-06	7.23954e-06	cellulose synthase E1
MA_10431970g0010	1234.76	2.32125	0.196641	11.8045	3.69802e-32	1.23547e-30	flavanone 3-
MA_10431989g0010	275.491	1.29265	0.107589	12.0147	2.97274e-33	1.05883e-31	pentatricopeptide repeat-containing mitochondrial-like
MA_10431994g0010	19.9259	4.02551	0.561417	7.17027	7.48508e-13	7.16047e-12	unknown
MA_10431997g0010	303.329	1.81732	0.143147	12.6955	6.26606e-37	2.68831e-35
MA_10431998g0010	37.6137	1.971	0.505545	3.89876	9.66864e-05	0.000359093	3-oxoacyl-[acyl-carrier- ] synthase chloroplastic-like
MA_10432006g0010	151.759	1.71053	0.178275	9.5949	8.39975e-22	1.54575e-20	pyrophosphate--fructose 6-phosphate 1-phosphotransferase subunit alpha
MA_10432006g0020	13.125	1.57329	0.493888	3.18551	0.00144498	0.00430446	pyrophosphate--fructose 6-phosphate 1-phosphotransferase subunit alpha
MA_10432048g0020	43.2899	3.03071	0.553443	5.47609	4.34824e-08	2.56972e-07	jacalin-related
MA_10432049g0010	496.308	2.23661	0.163149	13.709	8.97279e-43	5.01924e-41	unknown
MA_10432060g0010	32.539	4.2215	0.538494	7.83946	4.52491e-15	5.20789e-14	transcription factor bHLH041
MA_10432086g0020	17.3072	1.63652	0.622593	2.62856	0.00857466	0.0212634	xyloglucan endotransglycosylase hydrolase
MA_10432087g0010	187.899	1.97481	0.135962	14.5247	8.44553e-48	5.69545e-46	probable arginine N-methyltransferase 3
MA_10432131g0020	150.639	1.16846	0.114583	10.1975	2.03364e-24	4.38181e-23	glutathione cytosolic
MA_10432136g0010	121.496	1.4178	0.359967	3.9387	8.19234e-05	0.000308411	dihydroflavonol 4-reductase
MA_10432137g0030	616.338	1.77896	0.145376	12.237	1.97237e-34	7.38067e-33	flocculation FLO11 isoform X1
MA_10432138g0010	686.007	1.37989	0.1189	11.6054	3.86773e-31	1.22643e-29	4-coumarate-- ligase-like 5
MA_10432145g0010	12.7358	1.44019	0.484636	2.97169	0.00296163	0.0082475
MA_10432151g0010	73.945	2.07689	0.453059	4.58414	4.55849e-06	2.0829e-05	uncharacterized acetyltransferase At3g50280-like
MA_10432168g0010	391.858	1.36611	0.166201	8.21964	2.04123e-16	2.60494e-15	chalcone synthase
MA_10432169g0010	13.2096	1.83579	0.45601	4.02577	5.67891e-05	0.000219296	ABC transporter B family member 4-like
MA_10432169g0020	12.5226	2.12443	0.548556	3.87277	0.000107605	0.000396537	ABC transporter B family member 11-like
MA_10432173g0020	16.0733	1.20299	0.398113	3.02173	0.00251332	0.00710795	unknown
MA_10432179g0010	2.69517	5.7017	1.58386	3.59987	0.000318374	0.00107894	E3 ubiquitin- ligase PUB23-like
MA_10432197g0020	2.3833	3.9974	1.36212	2.93469	0.00333879	0.00918119	receptor kinase
MA_10432200g0010	4323.2	1.60653	0.0780229	20.5905	3.33635e-94	1.03242e-91	60S ribosomal L23
MA_10432202g0010	2.5464	5.17801	1.58308	3.27085	0.00107225	0.00327875	TIR NBS LRR disease resistance
MA_10432208g0010	337.989	1.14159	0.123854	9.21724	3.04834e-20	5.0746e-19
MA_10432213g0010	2783.63	1.05136	0.109754	9.57926	9.77416e-22	1.78363e-20	21 kDa -like
MA_10432249g0010	663.91	2.47629	0.10586	23.3922	5.1299e-121	3.06613e-118	aspartate-semialdehyde dehydrogenase
MA_10432268g0010	130.862	1.03534	0.149538	6.92359	4.40329e-12	3.91691e-11
MA_10432272g0030	10.0905	2.43146	0.580494	4.18861	2.80673e-05	0.000113919
MA_10432294g0010	378.183	1.58092	0.124405	12.7078	5.35263e-37	2.30095e-35
MA_10432299g0010	14.7805	2.09187	0.750925	2.78573	0.00534076	0.013994	(R,S)-reticuline 7-O-methyltransferase
MA_10432300g0010	30.8724	1.50055	0.30027	4.99734	5.81269e-07	2.99291e-06	xanthine uracil permease
MA_10432308g0010	67.754	2.04524	0.37806	5.40982	6.30888e-08	3.65563e-07	ATP-dependent 6-phosphofructokinase 2
MA_10432310g0010	23.8935	1.95352	0.488186	4.00159	6.2918e-05	0.00024117	unknown
MA_10432310g0020	32.5117	2.69123	0.456886	5.89037	3.85335e-09	2.56647e-08
MA_10432328g0030	10.9256	2.00008	0.747861	2.6744	0.00748639	0.0188627	NFX1-type zinc finger-containing 1-like
MA_10432337g0010	26.388	1.72137	0.289092	5.95442	2.61e-09	1.76941e-08
MA_10432342g0010	16.399	6.35628	0.953045	6.66945	2.5677e-11	2.13113e-10	NDR1 HIN1-Like 3-like
MA_10432342g0020	61.0899	7.65544	0.812252	9.42495	4.30311e-21	7.57069e-20	NDR1 HIN1-Like 3-like
MA_10432379g0010	48.9273	4.33554	0.892349	4.85857	1.18239e-06	5.8552e-06	cationic peroxidase 1-like
MA_10432379g0020	398.316	6.1471	0.705938	8.7077	3.10104e-18	4.51317e-17	peroxidase 4-like
MA_10432389g0010	9.84802	1.68822	0.631982	2.6713	0.00755571	0.019022
MA_10432392g0010	17.6817	1.14181	0.5	2.28363	0.0223933	0.0492523	SNF1-related kinase regulatory subunit gamma-like PV42a
MA_10432409g0020	5.09881	2.01076	0.768344	2.61701	0.00887036	0.021912	probable LRR receptor-like serine threonine- kinase At4g26540
MA_10432413g0020	62.6052	3.68116	0.645013	5.70711	1.14911e-08	7.25483e-08	indole-3-acetic acid-amido synthetase
MA_10432435g0010	89.9374	1.3943	0.212737	6.55412	5.59728e-11	4.48193e-10	probable glycosyltransferase At5g03795 isoform X1
MA_10432442g0020	123.503	1.64615	0.306194	5.37618	7.60831e-08	4.36395e-07	cathechol O-
MA_10432446g0030	1390.23	3.11906	0.38943	8.00929	1.15374e-15	1.38946e-14	cytochrome P450 CYP76AA26
MA_10432461g0010	347.925	1.58676	0.10992	14.4356	3.09118e-47	2.02514e-45	hydroxyproline O-arabinosyltransferase 3
MA_10432473g0010	22.9535	2.04172	0.747159	2.73265	0.00628268	0.0161555	UPF0481 At3g02645
MA_10432478g0020	18.0172	4.70368	0.655465	7.17611	7.17252e-13	6.86899e-12	erythronate-4-phosphate dehydrogenase family
MA_10432478g0030	10.9452	3.24451	0.892342	3.63595	0.000276962	0.000948914	unknown
MA_10432479g0010	4.06244	4.47443	1.29581	3.45301	0.000554365	0.00179552	unknown
MA_10432483g0010	100.119	1.36813	0.222566	6.14708	7.8923e-10	5.64242e-09	monodehydroascorbate reductase mitochondrial
MA_10432488g0010	589.009	2.43954	0.328088	7.43564	1.04067e-13	1.07318e-12	early light-induced
MA_10432500g0010	84.6988	1.986	0.278098	7.14137	9.2403e-13	8.75321e-12	hypothetical protein 0_9197_01, partial
MA_10432502g0010	13.4383	2.01233	0.527101	3.81773	0.000134685	0.000486836	receptor kinase HSL1
MA_10432547g0010	653.421	1.84369	0.106684	17.2818	6.44781e-67	8.47382e-65	probable voltage-gated potassium channel subunit beta
MA_10432548g0010	417.187	1.04752	0.144562	7.24619	4.28644e-13	4.20378e-12	ATP-citrate synthase beta chain 2
MA_10432549g0020	32.448	1.07905	0.293679	3.67424	0.000238555	0.000826016	mitochondrial-processing peptidase subunit alpha-like
MA_10432558g0010	36.3904	1.50337	0.286863	5.24073	1.59939e-07	8.82345e-07	translation initiation factor
MA_10432565g0010	104.214	1.47381	0.16265	9.06123	1.28983e-19	2.066e-18	embryo defective 1381
MA_10432576g0020	66.9084	4.65613	0.402881	11.5571	6.79731e-31	2.12908e-29	WAT1-related At2g37460-like
MA_10432589g0010	11.2251	7.01455	1.29426	5.41973	5.96891e-08	3.46877e-07	multicopper oxidase LPR1-like
MA_10432594g0010	628.125	1.79778	0.356884	5.03744	4.718e-07	2.45739e-06	alpha carbonic anhydrase 7-like
MA_10432594g0020	150.266	3.06116	0.653446	4.68464	2.80448e-06	1.31674e-05	alpha carbonic anhydrase 7-like
MA_10432606g0010	72.0515	2.46749	0.302969	8.14436	3.81298e-16	4.76153e-15	cation H(+) antiporter 19-like
MA_10432625g0010	8.17946	2.93744	0.781772	3.75741	0.000171682	0.000610003	AP2 domain transcription factor
MA_10432629g0020	153.352	2.11386	0.229221	9.22193	2.91802e-20	4.86136e-19
MA_10432631g0030	155.654	9.22675	1.20774	7.6397	2.17734e-14	2.37563e-13
MA_10432649g0010	1.66669	3.41395	1.48336	2.3015	0.0213632	0.0472701	probable LRR receptor-like serine threonine- kinase At4g26540
MA_10432671g0010	10.2403	1.48108	0.573054	2.58455	0.00975067	0.0238156	Dimer_Tnp_hAT domain-containing
MA_10432681g0010	149.207	1.41704	0.179556	7.89191	2.97601e-15	3.4774e-14	AT-hook motif nuclear-localized 28-like
MA_10432693g0010	583.888	5.51838	0.324375	17.0123	6.65224e-65	8.24576e-63	alcohol
MA_10432693g0030	80.1214	5.48409	0.43714	12.5454	4.21336e-36	1.72294e-34	alcohol
MA_10432713g0010	335.833	1.58621	0.346525	4.57748	4.70622e-06	2.14613e-05	phosphoenolpyruvate carboxylase kinase 1-like
MA_10432716g0010	1550.54	4.10798	0.792286	5.18498	2.16043e-07	1.17302e-06	beta 1,3 glucanase
MA_10432716g0030	44.4902	1.56482	0.375622	4.16593	3.10086e-05	0.000125089	beta 1,3 glucanase
MA_10432723g0020	71.1467	2.3321	0.196036	11.8963	1.23671e-32	4.25554e-31	polyribonucleotide nucleotidyltransferase mitochondrial
MA_10432727g0010	3256.51	1.1564	0.0701965	16.4738	5.66233e-61	6.04056e-59	40S ribosomal S30
MA_10432758g0010	9516.37	1.44395	0.0576874	25.0306	2.84101e-138	2.63743e-135	60S ribosomal L3
MA_10432769g0010	7.16342	3.55903	0.815317	4.3652	1.27005e-05	5.44723e-05	probable mannitol dehydrogenase
MA_10432784g0010	218.319	2.69735	0.204278	13.2043	8.29014e-40	4.0918e-38	dihydroflavonol 4-reductase
MA_10432788g0010	1136.01	1.1605	0.174009	6.66919	2.57216e-11	2.13443e-10	kDa class I heat shock -like
MA_10432795g0010	2.56157	4.96276	1.48586	3.33999	0.000837806	0.00262119	unknown
MA_10432802g0010	12482.6	2.39029	0.222346	10.7503	5.90777e-27	1.47128e-25	early light-induced chloroplastic-like
MA_10432822g0010	77.9185	1.98334	0.176168	11.2582	2.1096e-29	6.06363e-28	unknown
MA_10432842g0010	139.327	1.37811	0.182491	7.55166	4.29738e-14	4.57995e-13
MA_10432854g0010	19.9656	6.33799	1.21699	5.20794	1.90948e-07	1.0443e-06	LRR receptor-like serine threonine- kinase GSO1
MA_10432859g0010	25.721	4.52099	0.618189	7.31328	2.60701e-13	2.59998e-12	cation H(+) antiporter 20-like
MA_10432865g0010	350.162	6.13098	0.822675	7.45249	9.1592e-14	9.47449e-13	peroxidase 12
MA_10432865g0020	1715.01	6.02451	0.717913	8.39169	4.79201e-17	6.43932e-16	peroxidase 12
MA_10432886g0010	1051.33	1.77083	0.342277	5.17369	2.29517e-07	1.24185e-06	ABC transporter G family member 6-like
MA_10432894g0010	1206.32	1.3659	0.112466	12.145	6.09996e-34	2.24224e-32	receptor kinase HAIKU2
MA_10432914g0010	138.638	1.44422	0.211015	6.84415	7.69297e-12	6.69178e-11	probable WRKY transcription factor 14
MA_10432918g0010	138.001	1.23255	0.154158	7.99539	1.29164e-15	1.54869e-14	NUCLEAR FUSION DEFECTIVE chloroplastic mitochondrial-like isoform X4
MA_10432943g0020	285.163	1.16789	0.349123	3.34522	0.000822164	0.00257613	hypothetical protein, partial
MA_10432956g0020	88.3855	1.24147	0.192395	6.45269	1.09884e-10	8.55697e-10	rmlC-like cupins superfamily
MA_10432964g0020	13.8846	1.55258	0.509928	3.04471	0.00232902	0.00663446	cysteine-rich receptor kinase 10
MA_10432974g0010	140.582	1.72244	0.177499	9.70395	2.90034e-22	5.4617e-21	PREDICTED: uncharacterized protein LOC103484630 isoform X2
MA_10432980g0010	84.7804	8.38059	1.37405	6.09918	1.06611e-09	7.51235e-09	cytochrome P450 CYP76AA23
MA_10432981g0010	5.66739	4.49425	1.43727	3.12694	0.00176636	0.00517108	E3 ubiquitin- ligase PUB23-like
MA_10432987g0020	180.578	8.14568	1.30175	6.25749	3.91226e-10	2.88344e-09	(RS)-norcoclaurine 6-O-methyltransferase
MA_10432993g0010	13.5537	2.79567	0.578593	4.83183	1.35281e-06	6.64854e-06	lysM domain receptor-like kinase 3
MA_10433003g0010	8.55177	4.19282	1.11203	3.7704	0.000162984	0.000581178	TMV resistance N-like
MA_10433024g0020	511.14	1.20966	0.0922426	13.1139	2.74163e-39	1.32326e-37	RRP12
MA_10433033g0010	66.1017	1.09315	0.185099	5.90575	3.51044e-09	2.34595e-08	myosin-12 isoform X2
MA_10433033g0020	79.6414	1.18001	0.18908	6.24081	4.35314e-10	3.19489e-09	myosin-12 isoform X1
MA_10433052g0010	931.356	1.74582	0.175466	9.94961	2.53183e-23	5.10485e-22	12-oxophytodienoate reductase 11
MA_10433057g0020	3.94502	3.3752	1.40539	2.40161	0.0163231	0.0374178
MA_10433073g0010	16.0608	2.07494	0.534434	3.8825	0.000103387	0.000382059
MA_10433083g0010	2.95295	4.00509	1.19853	3.34168	0.000832742	0.00260666	unknown
MA_10433083g0020	73.0161	6.06882	0.419516	14.4663	1.9796e-47	1.30672e-45	SAM-dependent methyltransferase
MA_10433115g0010	35.5866	1.22396	0.317029	3.86073	0.000113049	0.000414675	TMV resistance N-like isoform X1
MA_10433117g0010	856.999	2.56295	0.11186	22.9121	3.52277e-116	1.87446e-113	auxin induced cell wall
MA_10433117g0020	32.4363	2.05586	0.340919	6.03035	1.63603e-09	1.1309e-08	argonaute 10-like
MA_10433133g0010	4899.12	1.52311	0.163099	9.33857	9.76447e-21	1.68131e-19	heat shock cognate 70 kDa 2-like
MA_10433174g0020	40.4075	2.23478	0.434459	5.14382	2.69211e-07	1.44338e-06	G-type lectin S-receptor-like serine threonine- kinase At2g19130
MA_10433179g0020	26.5668	1.04937	0.333234	3.14906	0.00163795	0.00482371
MA_10433182g0010	547.715	1.02362	0.0915442	11.1818	5.00894e-29	1.40637e-27	polyadenylate-binding RBP45
MA_10433186g0010	179.365	2.15855	0.301673	7.15527	8.35064e-13	7.94841e-12	extracellular ribonuclease LE-like
MA_10433186g0020	49.9526	2.34335	0.426686	5.49198	3.97461e-08	2.36042e-07	extracellular ribonuclease LE-like
MA_10433215g0010	93.8214	1.91375	0.231237	8.27614	1.27228e-16	1.64872e-15	G-type lectin S-receptor-like serine threonine- kinase At2g19130
MA_10433215g0020	18.6026	2.36111	0.548008	4.30853	1.64345e-05	6.92889e-05	G-type lectin S-receptor-like serine threonine- kinase At2g19130
MA_10433230g0010	753.961	4.2259	0.377202	11.2033	3.92945e-29	1.10756e-27	arogenate dehydratase prephenate dehydratase chloroplastic-like
MA_10433238g0010	6904.33	1.32732	0.0747389	17.7594	1.45856e-70	2.24084e-68	nucleolin 2-like isoform X1
MA_10433252g0020	13.1302	2.19346	0.448531	4.89031	1.00676e-06	5.03056e-06	probable pectate lyase 5
MA_10433308g0010	136.818	1.65779	0.158005	10.492	9.40531e-26	2.19451e-24	RPM1-interacting 4-like
MA_10433327g0010	56.6867	1.27235	0.281479	4.52022	6.1774e-06	2.76926e-05	unknown
MA_10433333g0010	19.1718	1.12641	0.409065	2.75362	0.00589407	0.0152714	probable leucine-rich repeat receptor kinase At1g35710
MA_10433358g0010	30.1192	1.94688	0.349353	5.57283	2.5064e-08	1.52184e-07	RING-H2 finger ATL2-like
MA_10433389g0010	12.791	1.15517	0.426109	2.71098	0.00670839	0.017118	receptor kinase FERONIA
MA_10433391g0010	74.517	1.17891	0.193924	6.07922	1.20769e-09	8.46078e-09	protease Do-like 7 isoform X3
MA_10433391g0020	55.166	1.575	0.249433	6.31433	2.71341e-10	2.03387e-09	protease Do-like 7
MA_10433403g0010	211.711	4.21506	0.885009	4.76274	1.90986e-06	9.18958e-06	cytochrome P450 CYP736A12-like
MA_10433430g0010	4.0737	1.94456	0.825251	2.35633	0.0184567	0.0416715
MA_10433470g0020	1113.55	1.3857	0.0795655	17.4159	6.25078e-68	8.6036e-66
MA_10433473g0010	58.8996	3.38305	0.414386	8.16399	3.24129e-16	4.06859e-15	receptor kinase 1
MA_10433474g0010	51.2663	1.90396	0.276688	6.88125	5.93287e-12	5.21796e-11	Hydroxyproline-rich glyco family isoform 2
MA_10433477g0020	732.474	3.20803	0.165309	19.4062	6.83377e-84	1.6383e-81	UDP-glycosyltransferase 74B1-like
MA_10433482g0010	34.0712	1.2051	0.323297	3.72754	0.000193361	0.000680162	ABC transporter B family member 20-like
MA_10433483g0010	1058.93	1.7432	0.192108	9.0741	1.14625e-19	1.84483e-18	heat shock 70 kDa
MA_10433484g0020	3.23286	2.55804	1.05277	2.42982	0.0151063	0.0349517	unknown
MA_10433486g0010	146.897	6.11758	0.378349	16.1691	8.32622e-59	8.31326e-57	water-stress inducible
MA_10433497g0010	24.8258	2.99506	0.429973	6.96569	3.26807e-12	2.94552e-11	TIFY 10b
MA_10433500g0010	820.032	6.00165	0.711738	8.43239	3.38677e-17	4.59774e-16	serine type endopeptidase inhibitor
MA_10433514g0010	232.697	1.02673	0.131636	7.79974	6.20332e-15	7.05403e-14	epsin-3
MA_10433517g0010	6.39656	4.12192	1.05858	3.89382	9.86762e-05	0.000366015	unknown
MA_10433564g0010	36.5468	6.23427	1.16313	5.35991	8.32617e-08	4.75756e-07	peroxidase 5-like
MA_10433564g0020	40.7441	6.42579	2.09711	3.06412	0.00218313	0.0062544	peroxidase 5-like
MA_10433569g0010	189.936	2.30386	0.387271	5.94896	2.69845e-09	1.82708e-08	anthocyanidin reductase
MA_10433570g0010	6.20867	4.28642	1.33063	3.22134	0.00127593	0.00384842	dihydroflavonol 4-reductase
MA_10433581g0010	15.675	8.52274	1.25717	6.77931	1.20751e-11	1.03185e-10	laccase-1
MA_10433621g0010	3.31448	5.31769	1.39552	3.81055	0.000138658	0.000500036	probable receptor kinase At1g11050
MA_10433621g0020	84.3303	3.76332	0.398962	9.43278	3.99362e-21	7.04324e-20	probable receptor kinase At1g11050
MA_10433633g0010	52.6338	1.58622	0.247937	6.39769	1.57745e-10	1.21111e-09	SLOW WALKER 1-like
MA_10433637g0010	116.005	2.61659	0.195802	13.3634	9.88934e-41	5.06446e-39	gamma-glutamyltranspeptidase 1
MA_10433658g0020	15.3198	1.42807	0.565262	2.52639	0.0115241	0.0275457	cationic amino acid transporter chloroplastic
MA_10433729g0010	10.1996	6.98178	1.30735	5.3404	9.27417e-08	5.27164e-07	probable inositol transporter 2
MA_10433732g0020	231.482	1.25328	0.139678	8.97266	2.89432e-19	4.53772e-18	Multi antimicrobial extrusion
MA_10433732g0030	1611.72	1.15819	0.108155	10.7086	9.27735e-27	2.28824e-25	DETOXIFICATION 27-like
MA_10433734g0010	224.78	1.44174	0.114656	12.5745	2.91716e-36	1.20532e-34
MA_10433737g0010	271.551	1.95896	0.29806	6.57237	4.95209e-11	3.98653e-10	oxalate-- ligase-like
MA_10433747g0010	39.1222	2.69706	0.386643	6.97557	3.04634e-12	2.75136e-11
MA_10433747g0020	317.475	2.77148	0.15379	18.0212	1.32773e-72	2.16163e-70
MA_10433749g0010	518.804	1.01573	0.0948054	10.7138	8.7655e-27	2.16567e-25	pyruvate dehydrogenase E1 component subunit beta- mitochondrial
MA_10433771g0020	13.2986	1.25065	0.461361	2.7108	0.0067122	0.0171257	unknown
MA_10433786g0010	298.985	4.40913	0.398386	11.0675	1.80437e-28	4.87482e-27	UDP-glycosyltransferase 86A1
MA_10433791g0010	192.7	1.32779	0.237247	5.59668	2.18496e-08	1.33784e-07	LRR receptor-like serine threonine- kinase GSO1
MA_10433807g0010	11.9567	2.05687	0.618751	3.32424	0.000886614	0.00275866	L-ascorbate oxidase
MA_10433815g0010	19.2846	1.06372	0.410516	2.59118	0.00956478	0.0234087	probable nucleoredoxin 3
MA_10433831g0010	49.9485	1.18706	0.22464	5.2843	1.26188e-07	7.05875e-07	nudC domain-containing 2
MA_10433840g0010	50.2432	1.37368	0.568397	2.41676	0.0156592	0.0360549	unknown
MA_10433869g0010	2328.14	1.00907	0.16828	5.99637	2.01782e-09	1.38408e-08	scopoletin glucosyltransferase-like
MA_10433910g0010	6.45515	3.02113	1.07496	2.81047	0.004947	0.0130516	unknown
MA_10433933g0010	1363.18	1.98638	0.0821364	24.1839	3.28525e-129	2.47141e-126	60S ribosomal L14-2-like
MA_10433942g0010	33.2088	1.36575	0.321386	4.24955	2.14197e-05	8.85022e-05	purple acid phosphatase 3-like
MA_10433945g0010	3239.17	9.90938	0.596294	16.6183	5.13812e-62	5.79293e-60	hypothetical protein
MA_10433951g0030	209.518	1.01604	0.136449	7.44632	9.59798e-14	9.91193e-13	cysteine ase inhibitor
MA_10433982g0010	155.872	2.34818	0.187631	12.5149	6.19118e-36	2.50356e-34	subtilisin inhibitor 1
MA_10433982g0020	450.493	2.33583	0.198521	11.7662	5.83182e-32	1.92476e-30	subtilisin inhibitor 1
MA_10433986g0010	23.5394	4.39969	0.503349	8.74085	2.31369e-18	3.39216e-17	unknown
MA_10433986g0020	92.4682	3.89426	0.382923	10.1698	2.70352e-24	5.7682e-23	unknown
MA_10433998g0010	696.857	1.4017	0.120353	11.6466	2.3892e-31	7.64825e-30	probable metal-nicotianamine transporter YSL12
MA_10434009g0010	4584.73	2.4178	0.1287	18.7863	9.78142e-79	1.88842e-76
MA_10434020g0010	327.978	1.41355	0.121262	11.657	2.11427e-31	6.78807e-30	ATP binding
MA_10434023g0020	12.4058	1.23293	0.401002	3.07461	0.00210779	0.00606403	dihydrolipoyllysine-residue acetyltransferase component 1 of pyruvate dehydrogenase mitochondrial isoform X2
MA_10434037g0010	670.977	5.17867	0.368786	14.0425	8.56895e-45	5.14987e-43	tau class glutathione S-transferase
MA_10434037g0020	977.379	2.3234	0.266792	8.70864	3.07535e-18	4.47727e-17	tau class glutathione S-transferase
MA_10434037g0030	32.7127	1.07784	0.364336	2.95836	0.00309278	0.00857168	unknown
MA_10434058g0010	87.539	1.64118	0.17093	9.60146	7.88201e-22	1.45231e-20	hydroxyproline O-arabinosyltransferase 3
MA_10434061g0010	154.541	1.36694	0.133954	10.2045	1.89229e-24	4.08735e-23	mitochondrial carrier MTM1
MA_10434077g0010	964.023	1.72844	0.0736669	23.4629	9.76815e-122	6.08863e-119	nucleolar 56
MA_10434080g0010	206.912	1.50331	0.115245	13.0445	6.83268e-39	3.23345e-37	probable folate-biopterin transporter 4
MA_10434082g0010	60.2304	1.27904	0.226877	5.63759	1.72451e-08	1.06729e-07	disease resistance TAO1-like
MA_10434089g0020	32.1143	5.54492	0.92636	5.98571	2.15454e-09	1.47346e-08	7-deoxyloganetin glucosyltransferase-like
MA_10434121g0010	270.523	1.11366	0.150506	7.39943	1.36768e-13	1.39232e-12	pyridoxal biosynthesis
MA_10434137g0010	2.34589	2.85314	1.12748	2.53054	0.0113886	0.0272801	Plant invertase pectin methylesterase inhibitor superfamily
MA_10434168g0010	89.7472	1.06128	0.202173	5.24937	1.52621e-07	8.45073e-07	rhomboid mitochondrial
MA_10434168g0020	44.0313	1.18346	0.226211	5.23169	1.67965e-07	9.24516e-07	rhomboid mitochondrial
MA_10434174g0010	7133.27	3.46196	0.761723	4.54491	5.49587e-06	2.48292e-05	pathogenesis-related PR-4-like
MA_10434193g0010	38.9589	8.674	1.19561	7.25491	4.01935e-13	3.95072e-12	LOB domain-containing 1-like
MA_10434201g0010	297.976	4.37669	1.21362	3.60632	0.000310572	0.00105463	thaumatin
MA_10434223g0020	52.3514	2.78279	0.380231	7.31869	2.50411e-13	2.50021e-12	thioredoxin H-type-like
MA_10434230g0010	5.50391	2.06654	0.726516	2.84445	0.00444878	0.0118721	glyceraldehyde-3-phosphate cytosolic
MA_10434264g0010	46.2724	1.09214	0.190068	5.74606	9.13468e-09	5.83806e-08	kinase US3
MA_10434266g0020	28.0156	1.03156	0.369436	2.79226	0.00523419	0.01374	disease resistance RPS4-like
MA_10434268g0010	609.826	1.72847	0.131863	13.1081	2.95927e-39	1.42358e-37	GDSL esterase lipase 5
MA_10434313g0010	52.3782	2.65594	0.524188	5.06677	4.0463e-07	2.1258e-06	chloroplastic-like
MA_10434335g0020	16.8878	4.34944	0.839998	5.17791	2.24384e-07	1.21649e-06	butyrate-- ligase peroxisomal-like
MA_10434352g0010	5.95294	4.39297	1.02824	4.27232	1.93453e-05	8.05697e-05
MA_10434362g0010	393.155	2.78052	0.716216	3.88223	0.000103502	0.000382355	dirigent
MA_10434396g0010	146.204	1.10729	0.380581	2.90949	0.00362023	0.00987422	unknown
MA_10434425g0010	78.1013	1.10115	0.242989	4.53167	5.85181e-06	2.63223e-05	probable LRR receptor-like serine threonine- kinase At3g47570
MA_10434427g0010	28.0562	3.75304	0.690665	5.43395	5.51195e-08	3.21951e-07	HOTHEAD-like isoform X1
MA_10434439g0040	44.651	1.09776	0.271652	4.04106	5.32112e-05	0.00020654	threonine dehydratase chloroplastic-like
MA_10434442g0010	174.013	1.27046	0.141301	8.99117	2.44618e-19	3.85592e-18
MA_10434456g0010	9.74097	3.85866	0.773405	4.98918	6.06354e-07	3.11362e-06	inorganic phosphate transporter 1-4-like
MA_10434478g0010	211.399	1.19066	0.25494	4.67034	3.00697e-06	1.40501e-05	receptor kinase At4g00960
MA_10434490g0010	19.8099	1.50792	0.3851	3.91567	9.01547e-05	0.000336985	probable leucine-rich repeat receptor kinase At1g35710
MA_10434495g0010	7.41983	5.58386	1.29564	4.30973	1.63455e-05	6.89519e-05	(R)-mandelonitrile lyase-like
MA_10434509g0010	2.91157	2.72141	1.09681	2.48121	0.0130938	0.0308265	methylesterase chloroplastic
MA_10434509g0020	2.67779	5.54541	1.63709	3.38735	0.0007057	0.00224131	methylesterase chloroplastic
MA_10434521g0010	14.0395	2.92267	0.671771	4.35069	1.3571e-05	5.79552e-05	glutamate receptor -like
MA_10434542g0010	3.77874	7.11224	2.30725	3.08256	0.00205231	0.00592135	longifolene synthase
MA_10434552g0010	832.622	1.40331	0.0826809	16.9726	1.3091e-64	1.60446e-62	28S ribosomal mitochondrial
MA_10434576g0010	606.41	3.31092	0.355915	9.30256	1.37106e-20	2.34046e-19	UDP-glycosyltransferase 86A1-like
MA_10434597g0010	670.74	1.21188	0.102056	11.8746	1.60373e-32	5.471e-31	pyruvate kinase isozyme chloroplastic
MA_10434603g0010	3.28936	2.27242	0.917757	2.47606	0.0132842	0.0312258	phagocyte signaling-impaired
MA_10434609g0020	434.727	2.9749	0.359806	8.26806	1.36161e-16	1.75769e-15	glycerol-3-phosphate 2-O-acyltransferase 6-like
MA_10434617g0010	159.893	1.02435	0.15827	6.47217	9.66036e-11	7.5687e-10	Alpha beta-Hydrolases superfamily
MA_10434621g0010	3461.65	1.17453	0.064389	18.2411	2.4344e-74	4.24871e-72	60S ribosomal L32-1
MA_10434622g0020	1484.3	4.13073	0.360324	11.4639	2.00254e-30	6.11012e-29	GDSL esterase lipase At2g23540
MA_10434646g0010	30.2914	1.41648	0.36147	3.91866	8.90415e-05	0.000333167	rsm22-cox11 tandem mitochondrial isoform X2
MA_10434673g0010	107.946	1.81542	0.27037	6.71457	1.88619e-11	1.58663e-10	receptor-like kinase
MA_10434689g0010	140.798	1.25196	0.152561	8.2063	2.28116e-16	2.90094e-15	lon protease homolog mitochondrial-like
MA_10434720g0010	132.819	1.39807	0.154384	9.05577	1.35603e-19	2.16986e-18
MA_10434729g0020	164.244	7.95643	1.21105	6.56986	5.03637e-11	4.05138e-10	scopoletin glucosyltransferase
MA_10434733g0010	816.838	1.75555	0.0875071	20.0618	1.59311e-89	4.29076e-87	60S ribosomal L14-1
MA_10434749g0010	341.956	1.51916	0.0954832	15.9103	5.37871e-57	5.06877e-55	lon protease homolog mitochondrial-like
MA_10434756g0010	608.324	1.73786	0.178543	9.73354	2.16904e-22	4.11656e-21	sugar transport 7
MA_10434763g0010	79.3303	1.44867	0.204831	7.07252	1.52141e-12	1.407e-11	DETOXIFICATION 29-like
MA_10434772g0010	39.5768	2.98314	0.40543	7.35796	1.86745e-13	1.88135e-12	indole-3-acetic acid-amido synthetase
MA_10434785g0010	30.8566	2.76557	0.632942	4.36939	1.24594e-05	5.34857e-05
MA_10434797g0010	205.716	1.12599	0.122613	9.18332	4.17982e-20	6.88983e-19	leucine-rich repeat receptor kinase
MA_10434798g0010	41.0055	1.46961	0.290148	5.06505	4.08303e-07	2.1433e-06	aluminum-activated malate transporter 9
MA_10434838g0010	68.5766	1.19696	0.192685	6.21198	5.23221e-10	3.8144e-09	transmembrane 64-like
MA_10434860g0020	39.5546	1.66228	0.275355	6.03686	1.57138e-09	1.08899e-08	60S ribosomal L4
MA_10434860g0030	167.357	1.36918	0.137443	9.96182	2.23914e-23	4.52936e-22	60S ribosomal L4
MA_10434872g0010	72.8659	1.23043	0.203959	6.03272	1.61227e-09	1.11502e-08	guanine nucleotide-binding subunit beta
MA_10434886g0010	64.4495	1.09664	0.230024	4.7675	1.86526e-06	8.99183e-06	electron transfer flavo subunit mitochondrial
MA_10434904g0010	77.218	3.2269	0.530099	6.08736	1.14788e-09	8.0677e-09	UDP-glycosyltransferase 86A1
MA_10434904g0020	18.1589	2.27794	0.537932	4.23463	2.28928e-05	9.41963e-05	UDP-glycosyltransferase 86A1
MA_10434918g0010	181.76	1.1065	0.209694	5.27676	1.31489e-07	7.34223e-07	DETOXIFICATION 16-like
MA_10434926g0010	210.575	2.06521	0.116379	17.7456	1.86379e-70	2.82365e-68	polyribonucleotide nucleotidyltransferase mitochondrial
MA_10434942g0010	46.4195	1.39479	0.244849	5.69653	1.22268e-08	7.69482e-08	KINESIN LIGHT CHAIN-RELATED 2-like
MA_10434942g0020	29.5266	1.41084	0.370647	3.80641	0.000140996	0.000507794	KINESIN LIGHT CHAIN-RELATED 2-like
MA_10434948g0010	82.4896	1.9211	0.463751	4.14253	3.4349e-05	0.000137573	probable carboxylesterase 17
MA_10434958g0010	6439.9	4.49196	0.310806	14.4526	2.41352e-47	1.59074e-45	Flavonoid 3 ,5 -hydroxylase
MA_10434976g0010	536.206	3.17813	0.143988	22.0723	5.8409e-108	2.62732e-105	probable WRKY transcription factor 71
MA_10434981g0010	151.99	1.20789	0.146009	8.27267	1.30994e-16	1.69298e-15	zinc finger with UFM1-specific peptidase domain
MA_10434988g0010	4429.62	1.13395	0.0649355	17.4627	2.75628e-68	3.85455e-66	nucleoside diphosphate kinase 1
MA_10434990g0010	282.985	1.25047	0.112607	11.1047	1.19066e-28	3.26119e-27
MA_10435010g0010	7.05616	1.79901	0.684781	2.62713	0.00861081	0.0213466	heavy metal-associated HMA
MA_10435024g0010	185.055	1.06298	0.168589	6.30515	2.87911e-10	2.15437e-09	potassium transporter 1
MA_10435025g0010	164.495	5.85308	0.688786	8.49768	1.93411e-17	2.6638e-16	uncharacterized protein LOC18427550
MA_10435028g0010	4091.26	1.40459	0.0992265	14.1554	1.72898e-45	1.0731e-43	UV-B-induced chloroplastic
MA_10435049g0010	18.9167	1.46965	0.433647	3.38904	0.00070137	0.00222885	long chain acyl- synthetase peroxisomal-like
MA_10435049g0020	59.2662	1.24359	0.228321	5.44666	5.13237e-08	3.00504e-07	long chain acyl- synthetase peroxisomal-like
MA_10435051g0010	1055.33	7.80948	0.518361	15.0657	2.7213e-51	2.12028e-49	12-oxophytodienoate reductase 2-like
MA_10435088g0010	171.08	1.64004	0.132559	12.3722	3.69703e-35	1.43897e-33
MA_10435140g0010	142.863	1.18059	0.151814	7.77655	7.45292e-15	8.42887e-14	nucleolar complex 3 homolog
MA_10435180g0010	338.536	2.37592	0.189407	12.544	4.28817e-36	1.74904e-34	uncharacterized membrane At3g27390
MA_10435197g0020	1423.26	1.2829	0.0640964	20.0151	4.06564e-89	1.08166e-86	vacuolar-sorting receptor 3-like
MA_10435213g0010	36.4251	1.03367	0.267011	3.87126	0.000108276	0.000398845	unknown
MA_10435226g0010	24.9615	1.6904	0.402924	4.19532	2.7249e-05	0.000110876	laccase
MA_10435234g0010	116.661	3.65566	0.408426	8.95059	3.53602e-19	5.49248e-18	cytochrome P450 CYP736A12-like
MA_10435253g0010	7.41148	1.6717	0.608109	2.74901	0.00597764	0.0154668
MA_10435265g0010	27.6458	1.16587	0.363148	3.21046	0.00132523	0.00398117	FT-interacting 1-like
MA_10435285g0010	105.285	1.07128	0.185292	5.78158	7.4001e-09	4.77988e-08	DUF3456 domain-containing
MA_10435303g0020	222.672	1.15404	0.112791	10.2317	1.43021e-24	3.10927e-23	50S ribosomal L31
MA_10435304g0010	13322.4	1.84095	0.180426	10.2034	1.91525e-24	4.1349e-23	naringenin,2-oxoglutarate 3-dioxygenase
MA_10435304g0020	18.5801	3.26661	0.505763	6.45879	1.05547e-10	8.23389e-10	flavanone 3-hydroxylase
MA_10435321g0020	173.212	1.1769	0.181646	6.4791	9.2273e-11	7.24111e-10	AAA-ATPase At4g25835-like
MA_10435323g0010	98.4622	1.12544	0.333099	3.37869	0.000728313	0.00230761	10 kDa chaperonin-like
MA_10435326g0010	159.602	3.75933	0.567502	6.62435	3.48783e-11	2.85092e-10	class VII chitinase
MA_10435326g0020	8.80744	2.68435	0.74535	3.60146	0.000316434	0.00107286	class VII chitinase
MA_10435336g0010	146.855	1.05377	0.182207	5.78337	7.3218e-09	4.73141e-08	disease resistance RGA3
MA_10435337g0010	653.964	1.25534	0.0763242	16.4475	8.73986e-61	9.16676e-59	60S acidic ribosomal P3-2
MA_10435352g0010	77.5592	2.29789	0.476669	4.82072	1.43039e-06	7.00849e-06	unknown
MA_10435402g0020	37.8569	2.16605	0.431419	5.02075	5.14694e-07	2.67156e-06	probable leucine-rich repeat receptor kinase At1g35710
MA_10435422g0010	242.759	1.70294	0.1128	15.097	1.6956e-51	1.32585e-49	probable cinnamyl alcohol dehydrogenase 1
MA_10435422g0020	272.639	1.46594	0.10982	13.3486	1.20658e-40	6.15738e-39	probable cinnamyl alcohol dehydrogenase 1
MA_10435424g0010	1.80794	3.79721	1.6562	2.29272	0.0218642	0.0482222	O-glucosyltransferase 1-like
MA_10435424g0020	58.5229	3.16448	0.277774	11.3923	4.56808e-30	1.3661e-28	O-glucosyltransferase rumi homolog
MA_10435431g0020	870.994	1.23516	0.126631	9.75403	1.77284e-22	3.37785e-21	CONSTANS
MA_10435438g0010	5.78917	5.07017	1.25547	4.03848	5.37986e-05	0.000208615	1,8-cineole synthase
MA_10435443g0020	47.0948	1.01845	0.230685	4.41489	1.0106e-05	4.40108e-05	reticulon B22
MA_10435443g0030	42.4089	1.14554	0.253562	4.51778	6.249e-06	2.79877e-05	reticulon B22
MA_10435462g0010	119.12	3.97303	0.898312	4.42277	9.74414e-06	4.25029e-05	glucan endo-1,3-beta- basic isoform-like
MA_10435471g0010	8.28811	6.07883	1.62032	3.75161	0.0001757	0.000623009	cytochrome P450 734A1-like
MA_10435471g0020	415.359	1.65012	0.172414	9.5707	1.0618e-21	1.93358e-20	cytochrome P450 734A1-like
MA_10435482g0010	954.648	1.00867	0.0773618	13.0383	7.40537e-39	3.49309e-37	2-nitropropane dioxygenase
MA_10435507g0010	278.949	1.06205	0.149351	7.1111	1.15122e-12	1.08159e-11	nicotinate phosphoribosyltransferase 2-like isoform X1
MA_10435536g0010	879.141	5.74902	0.875137	6.56928	5.05584e-11	4.06555e-10	trans-cinnamate 4-monooxygenase
MA_10435539g0010	110.94	1.55321	0.162134	9.57978	9.72528e-22	1.77545e-20	amino-acid permease BAT1 homolog
MA_10435550g0030	769.834	1.52477	0.150083	10.1595	3.00523e-24	6.40521e-23	cytochrome P450 CYP82D47-like
MA_10435552g0010	4.25586	5.25024	1.57435	3.33486	0.000853423	0.00266432
MA_10435572g0010	91.4097	1.45036	0.182423	7.9505	1.85763e-15	2.2049e-14	dihydroorotate dehydrogenase (quinone) mitochondrial
MA_10435577g0010	993.476	1.03135	0.0880916	11.7077	1.16335e-31	3.76834e-30	polyadenylate-binding 2-like
MA_10435592g0010	17.9296	1.39551	0.541545	2.57691	0.00996884	0.02429
MA_10435592g0020	2.56077	2.29154	0.927555	2.47051	0.0134919	0.031663
MA_10435595g0030	1369.83	1.41107	0.156174	9.03526	1.63617e-19	2.60831e-18	short-chain type dehydrogenase reductase-like
MA_10435596g0010	4.25432	6.02347	1.39393	4.3212	1.55181e-05	6.56373e-05
MA_10435596g0020	39.0248	4.5196	0.520216	8.68794	3.69064e-18	5.33212e-17
MA_10435625g0010	6.1543	1.51973	0.645041	2.35602	0.0184719	0.0416952
MA_10435641g0010	50.7303	1.08739	0.249367	4.3606	1.29707e-05	5.55604e-05	pentatricopeptide repeat-containing mitochondrial-like
MA_10435663g0010	2180.74	1.50941	0.0578117	26.1091	2.87595e-150	4.18278e-147
MA_10435681g0010	130.601	1.12808	0.188858	5.97317	2.32684e-09	1.58534e-08	Serine threonine- kinase Rio1
MA_10435684g0020	13.6282	1.31049	0.40842	3.20867	0.00133348	0.00400293	GTP-binding homolog
MA_10435693g0020	123.174	2.423	0.416196	5.82179	5.82222e-09	3.7961e-08	NRT1 PTR FAMILY -like
MA_10435699g0020	6430.31	1.02627	0.0681662	15.0554	3.1831e-51	2.47567e-49	ubiquitin-40S ribosomal S27a
MA_10435699g0030	65.527	1.3903	0.310014	4.48463	7.30412e-06	3.23809e-05	ubiquitin-40S ribosomal S27a
MA_10435722g0010	514.639	1.34146	0.12773	10.5023	8.42722e-26	1.97489e-24	arginase mitochondrial
MA_10435723g0010	11311.2	1.26343	0.093511	13.5111	1.34543e-41	7.15027e-40	2-methylene-furan-3-one reductase-like
MA_10435730g0010	1.69981	3.96087	1.64519	2.40755	0.0160599	0.036857	UDP-
MA_10435757g0010	452.241	3.85792	0.337721	11.4234	3.19579e-30	9.61647e-29	serine carboxypeptidase-like enzyme
MA_10435761g0010	1107.71	1.10604	0.173409	6.37825	1.79122e-10	1.36753e-09	cytochrome P450 86A22
MA_10435775g0010	4722.72	2.08358	0.135494	15.3776	2.31201e-53	1.89264e-51	S-adenosylmethionine synthase 3
MA_10435779g0020	179.101	1.59458	0.210963	7.55857	4.07531e-14	4.35179e-13	ABC transporter C family member 15
MA_10435781g0010	177.123	1.29722	0.15977	8.11929	4.68908e-16	5.82225e-15	UBP1-associated s 1C
MA_10435789g0010	12.6163	2.64358	0.490468	5.38992	7.04889e-08	4.05748e-07	probable leucine-rich repeat receptor-like serine threonine- kinase At3g14840
MA_10435797g0010	2095.07	7.87067	0.638593	12.325	6.6428e-35	2.53799e-33	dirigent pDIR13
MA_10435811g0010	45.3663	1.06768	0.242524	4.40236	1.07078e-05	4.64138e-05	protease Do-like 7
MA_10435833g0010	95.3311	5.74312	0.719019	7.98743	1.37776e-15	1.64968e-14	DFRA_MEDSA ame: Full=Dihydroflavonol 4-reductase Short=DFR ame: Full=Dihydrokaempferol 4-reductase ame: Full=Flavanone 4-reductase Short=FNR
MA_10435840g0010	151.471	1.03089	0.158829	6.49056	8.55207e-11	6.72938e-10
MA_10435854g0010	82.4368	2.14011	0.45252	4.72932	2.25268e-06	1.07244e-05	cysteine-rich receptor kinase 2
MA_10435862g0010	56.1584	1.34957	0.473248	2.85173	0.00434827	0.0116395	plant intracellular Ras-group-related LRR 6-like
MA_10435867g0010	70.6002	2.54098	0.264271	9.61505	6.90769e-22	1.27656e-20	alcohol
MA_10435872g0010	352.155	1.01443	0.108984	9.30805	1.302e-20	2.22606e-19	PREDICTED: uncharacterized protein LOC104609943 isoform X3
MA_10435882g0010	292.442	1.03143	0.114958	8.97223	2.90574e-19	4.55236e-18	serine threonine- kinase
MA_10435891g0010	2.97315	3.18197	1.0996	2.89375	0.00380676	0.0103275	pectinesterase 2
MA_10435904g0010	13.2043	2.60416	0.611017	4.26201	2.02597e-05	8.40436e-05	probable endo-1,3(4)-beta-glucanase ARB_01444
MA_10435905g0010	30.9704	1.18015	0.307745	3.83483	0.000125651	0.000457478	D-3-phosphoglycerate dehydrogenase chloroplastic-like
MA_10435905g0030	2017.3	1.50367	0.10651	14.1177	2.95482e-45	1.81074e-43	D-3-phosphoglycerate dehydrogenase chloroplastic-like
MA_10435915g0010	22.4677	3.76765	0.493472	7.63498	2.2585e-14	2.46111e-13	UPF0553 -like
MA_10435916g0010	36.0343	1.37687	0.32005	4.30204	1.69229e-05	7.11967e-05	unknown
MA_10435917g0010	970.011	2.57096	0.377125	6.81726	9.27955e-12	8.01119e-11	leucoanthocyanidin dioxygenase
MA_10435917g0020	3183.34	4.89854	0.441705	11.0901	1.40175e-28	3.82258e-27	leucoanthocyanidin dioxygenase
MA_10435947g0010	2074.27	1.62777	0.0558908	29.1241	1.77839e-186	5.96882e-183	Receptor of activated kinase C component of 40S small ribosomal subunit
MA_10435969g0010	5.25906	2.20575	0.689774	3.19778	0.00138488	0.00414079	pyruvate dehydrogenase E1 component subunit mitochondrial
MA_10435969g0020	52.1666	1.91867	0.27575	6.958	3.4514e-12	3.10242e-11	beta-1,3-galactosyltransferase 15-like isoform X1
MA_10435976g0010	182.497	1.79263	0.235134	7.62386	2.46201e-14	2.67486e-13	cationic peroxidase 1-like
MA_10436004g0030	262.483	1.41965	0.125197	11.3393	8.37934e-30	2.47701e-28	nucleoside diphosphate kinase 1
MA_10436004g0040	9.5248	2.0708	0.663068	3.12306	0.00178983	0.00523135	nucleoside diphosphate kinase 1
MA_10436014g0010	2617.16	3.71938	0.336624	11.0491	2.21503e-28	5.95866e-27	unknown
MA_10436014g0020	125.062	4.68728	0.638411	7.3421	2.10269e-13	2.11004e-12	unknown
MA_10436027g0010	5.75304	4.91312	1.3037	3.7686	0.000164165	0.000585055	hypothetical protein 0_5630_02, partial
MA_10436027g0020	15.4691	6.98102	1.36837	5.10171	3.36604e-07	1.78453e-06	hypothetical protein 0_5630_02, partial
MA_10436028g0010	19.1005	3.11192	0.504836	6.16422	7.08332e-10	5.09326e-09	RING-H2 finger ATL74-like
MA_10436028g0020	47.0582	1.85364	0.306334	6.05104	1.43917e-09	1.00102e-08	RING-H2 finger ATL74
MA_10436051g0010	12.0284	2.99304	0.773901	3.86747	0.000109971	0.00040454	probable WRKY transcription factor 31
MA_10436074g0010	579.729	1.82205	0.189945	9.59252	8.59604e-22	1.58054e-20
MA_10436101g0010	3510.28	1.22851	0.149968	8.19185	2.5725e-16	3.2591e-15	heat shock cognate 70 kDa 2-like
MA_10436101g0020	732.039	1.28444	0.169547	7.57569	3.57216e-14	3.83421e-13	Heat shock conserved site-containing
MA_10436108g0010	364.107	9.57632	1.24888	7.66792	1.74808e-14	1.92461e-13	serine type endopeptidase inhibitor
MA_10436118g0010	51.6154	2.63276	0.425829	6.18267	6.3027e-10	4.56052e-09	probable LRR receptor-like serine threonine- kinase At3g47570
MA_10436123g0020	42.0488	1.26249	0.260195	4.85212	1.2215e-06	6.03446e-06
MA_10436127g0010	10.1006	2.73122	0.604477	4.51832	6.23326e-06	2.79242e-05	PREDICTED: uncharacterized protein LOC108987302 isoform X2
MA_10436133g0010	131.159	1.02944	0.142562	7.22102	5.15988e-13	5.01507e-12
MA_10436159g0020	68.2541	3.25933	0.404354	8.0606	7.5923e-16	9.26363e-15	receptor kinase 1
MA_10436174g0010	3499.01	1.90707	0.0723133	26.3723	2.85062e-153	4.78378e-150	NBR1 homolog
MA_10436174g0020	465.145	2.5117	0.109646	22.9074	3.92478e-116	2.03864e-113	NBR1 homolog
MA_10436174g0030	9903.55	2.27356	0.0620476	36.6422	6.0979e-294	2.66063e-289	NBR1 homolog
MA_10436190g0020	317.784	1.44438	0.136702	10.5659	4.28924e-26	1.02547e-24	ABC transporter C family member 10-like
MA_10436190g0030	47.8833	1.64584	0.266439	6.17717	6.52599e-10	4.71193e-09	ABC transporter C family member 10
MA_10436190g0040	95.0551	1.61447	0.189983	8.49797	1.92938e-17	2.65812e-16	ABC transporter C family member 10-like
MA_10436208g0010	723.233	1.7841	0.151189	11.8005	3.87998e-32	1.29428e-30	E3 ubiquitin- ligase ATL6-like
MA_10436215g0020	14.5616	3.05525	0.882724	3.46116	0.000537852	0.00174649	UDP-glycosyltransferase 74G1-like
MA_10436219g0010	39.9387	1.11625	0.272883	4.09057	4.30317e-05	0.000169439	hypothetical protein SELMODRAFT_92955
MA_10436231g0010	2804.03	1.77821	0.0868952	20.4639	4.51879e-93	1.33219e-90	cinnamyl alcohol
MA_10436231g0020	655.875	1.7414	0.134278	12.9686	1.84375e-38	8.51286e-37	sinapyl alcohol
MA_10436234g0010	4808.87	2.30404	0.18386	12.5315	5.02171e-36	2.03631e-34	2-methylene-furan-3-one reductase-like
MA_10436238g0010	235.324	1.04778	0.139239	7.52501	5.27166e-14	5.56124e-13	WD repeat-containing 3
MA_10436259g0020	5696.39	1.12584	0.0831182	13.545	8.47618e-42	4.5602e-40	60S ribosomal L27a-3
MA_10436261g0010	83.5931	5.28731	1.21494	4.35191	1.34959e-05	5.76515e-05	GDSL esterase lipase At5g37690
MA_10436261g0020	30.8968	3.12266	1.10358	2.82957	0.00466102	0.0123709	GDSL esterase lipase At5g37690
MA_10436271g0010	530.564	2.1114	0.108788	19.4084	6.55483e-84	1.58011e-81	DETOXIFICATION 29-like
MA_10436282g0010	719.508	1.45892	0.0812714	17.9512	4.69937e-72	7.53834e-70	probable mitochondrial-processing peptidase subunit mitochondrial
MA_10436283g0010	3780.84	1.12359	0.0693363	16.205	4.65094e-59	4.6758e-57	40S ribosomal S3-3-like
MA_10436283g0020	171.144	1.17903	0.164424	7.17069	7.46217e-13	7.14012e-12	40S ribosomal S3-3
MA_10436322g0020	7.05158	2.45935	0.99944	2.46073	0.0138655	0.0324126	#NAME?
MA_10436324g0010	1012.02	2.77292	0.10364	26.7553	1.07039e-157	2.12288e-154	chaperonin CPN60- mitochondrial
MA_10436324g0020	9.85434	3.12016	0.562088	5.55101	2.84018e-08	1.71401e-07	chaperonin CPN60- mitochondrial
MA_10436329g0010	6.14101	6.08183	1.52603	3.9854	6.73654e-05	0.000257155	phospholipase A1- chloroplastic-like
MA_10436338g0020	20.9305	1.59459	0.324348	4.9163	8.81968e-07	4.43699e-06	unknown
MA_10436343g0010	217.409	2.08421	0.155566	13.3976	6.24332e-41	3.2391e-39	ATPase family AAA domain-containing 3
MA_10436352g0010	138.614	1.13631	0.132035	8.60613	7.55706e-18	1.07125e-16
MA_10436362g0020	6164.03	1.72821	0.0664055	26.0251	2.57418e-149	3.62312e-146
MA_10436379g0010	2656.49	1.21308	0.0716676	16.9265	2.86852e-64	3.46702e-62	40S ribosomal S29
MA_10436379g0020	28.4986	1.82689	0.4983	3.66623	0.000246149	0.000850894	40S ribosomal S29
MA_10436390g0010	15.2923	1.29223	0.518637	2.49159	0.0127172	0.0300518	C72B2_PINTA ame: Full=Cytochrome P450 720B2 ame: Full=Cytochrome P450 CYPB
MA_10436406g0010	1101.15	1.17395	0.0763333	15.3793	2.25306e-53	1.84785e-51	pyruvate dehydrogenase E1 component subunit alpha- mitochondrial-like
MA_10436414g0020	486.672	1.01289	0.101488	9.9804	1.85708e-23	3.77578e-22	probable fructokinase- chloroplastic
MA_10436428g0020	193.988	1.0443	0.151426	6.89648	5.33073e-12	4.70735e-11	AAA-ATPase At4g25835-like
MA_10436437g0010	64.7883	6.37825	0.883376	7.2203	5.18711e-13	5.03726e-12	hypothetical protein
MA_10436437g0020	589.548	6.18017	0.665798	9.28235	1.65779e-20	2.81451e-19	DUF2236 domain-containing
MA_10436443g0010	307.381	1.33259	0.213755	6.2342	4.54089e-10	3.32821e-09
MA_10436470g0010	22.8794	1.15042	0.409126	2.81191	0.00492485	0.0129971	40S ribosomal S23
MA_10436470g0020	6595.51	1.49533	0.0615486	24.2952	2.20579e-130	1.71863e-127	40S ribosomal S23
MA_10436480g0020	3376.59	1.61847	0.0630123	25.685	1.71813e-145	2.08237e-142	2,3-bisphosphoglycerate-independent phosphoglycerate mutase
MA_10436483g0010	48.4471	3.67387	0.704564	5.21439	1.84421e-07	1.01025e-06	peroxidase A2-like
MA_10436492g0010	871.976	1.11592	0.064516	17.2967	4.97753e-67	6.6012e-65	ruvB-like 2
MA_10436498g0010	22.8748	2.85679	0.513084	5.56789	2.57846e-08	1.5632e-07	probable receptor kinase At1g11050
MA_10436502g0010	25.148	1.21282	0.320924	3.77915	0.000157367	0.000562345	unnamed protein product, partial
MA_10436502g0020	7.17095	1.54413	0.598887	2.57834	0.00992776	0.0242061	Histidine kinase-like ATP-binding domain-containing
MA_10436514g0010	15.1009	1.05819	0.448715	2.35827	0.0183604	0.0414864
MA_10436514g0020	16.796	1.26307	0.484989	2.60432	0.0092057	0.0226404
MA_10436515g0010	4.44497	4.73439	1.31058	3.61244	0.000303328	0.00103196	beta-glucosidase 11-like
MA_10436515g0020	39.0818	4.3759	0.488266	8.96212	3.1849e-19	4.97364e-18	beta-glucosidase 11
MA_10436515g0030	89.5699	4.61731	0.355694	12.9811	1.56545e-38	7.27408e-37	beta-glucosidase 22 isoform X3
MA_10436535g0010	28.655	1.39084	0.446042	3.11818	0.00181971	0.00530804	21 kDa
MA_10436544g0030	1.55865	3.96766	1.55013	2.55957	0.0104802	0.025394	Heat shock sks2
MA_10436576g0010	333.495	1.10559	0.119414	9.25846	2.07406e-20	3.49268e-19	Ribosome recycling factor
MA_10436584g0020	1319.66	1.00619	0.133424	7.54134	4.65184e-14	4.93722e-13	unknown
MA_10436587g0010	41.2945	1.01751	0.375711	2.70822	0.0067646	0.0172433	TIFY 6B isoform X1
MA_10436589g0010	820.729	1.4591	0.146466	9.96206	2.23376e-23	4.52267e-22	glucan endo-1,3-beta-glucosidase 3
MA_10436591g0010	49.481	4.51172	0.6038	7.47221	7.8856e-14	8.20178e-13	serine threonine- kinase OXI1-like
MA_10436602g0020	400.835	2.29494	0.207106	11.081	1.55091e-28	4.20567e-27	G-type lectin S-receptor-like serine threonine- kinase SD2-5
MA_10436609g0010	7.64582	5.28724	1.56532	3.37774	0.000730846	0.00231494	germin subfamily 2 member 1
MA_10436624g0010	10.9487	2.71389	0.48594	5.58482	2.33939e-08	1.42639e-07	probable leucine-rich repeat receptor kinase At1g35710
MA_10436632g0010	1152.4	1.30675	0.15761	8.29099	1.12309e-16	1.46233e-15	pleiotropic drug resistance 1-like
MA_10436649g0010	36.2182	2.06721	0.446966	4.62499	3.74612e-06	1.72854e-05	sugar carrier C-like
MA_10436687g0010	182.456	1.44956	0.41695	3.47657	0.000507867	0.00165726	cellulose synthase E6
MA_10436697g0010	216.685	1.4804	0.196459	7.53542	4.86783e-14	5.14893e-13	senescence dehydration-associated chloroplastic
MA_10436699g0010	1.48012	4.60216	1.56335	2.94378	0.00324226	0.00893433	DETOXIFICATION 40
MA_10436701g0020	168.891	7.03229	1.39741	5.03236	4.84467e-07	2.51916e-06	short-chain dehydrogenase reductase 2a-like
MA_10436704g0010	1034.45	1.06399	0.0980202	10.8548	1.89131e-27	4.8343e-26	trihelix transcription factor GT-3b-like
MA_10436710g0010	149.086	1.87611	0.157454	11.9153	9.84915e-33	3.41604e-31	Rhizopine catabolism mocA
MA_10436715g0010	117.706	1.2338	0.171591	7.19039	6.46048e-13	6.22123e-12
MA_10436724g0010	293.113	1.20047	0.138088	8.6935	3.51454e-18	5.08106e-17	#NAME?
MA_10436733g0010	300.535	1.38825	0.117039	11.8615	1.87602e-32	6.37497e-31	ribosome production factor 1
MA_10436734g0010	441.195	1.41922	0.0918572	15.4503	7.51159e-54	6.26665e-52
MA_10436736g0010	1922.79	1.14512	0.0650553	17.6022	2.3693e-69	3.45743e-67	40S ribosomal S8
MA_10436740g0010	685.175	1.45432	0.17531	8.29571	1.07942e-16	1.40884e-15	arogenate dehydratase prephenate dehydratase chloroplastic-like
MA_10436753g0010	8.96795	1.09247	0.468324	2.33272	0.0196627	0.0439893	Enolase
MA_10436771g0010	1109.74	1.19682	0.0875745	13.6663	1.61339e-42	9.00196e-41	enolase chloroplastic
MA_10436810g0010	36.6619	3.22412	0.47208	6.8296	8.51488e-12	7.37731e-11	ABC transporter B family member 15-like
MA_10436810g0020	223.418	3.01808	0.326106	9.25492	2.14385e-20	3.60325e-19	ABC transporter B family member 15
MA_10436820g0010	1145.23	1.16127	0.0651574	17.8225	4.72662e-71	7.33921e-69	FRIGIDA 3
MA_10436820g0040	33.1751	1.04224	0.296866	3.51082	0.000446732	0.00147408	FRIGIDA 3
MA_10436843g0020	145.042	1.04042	0.29928	3.47643	0.000508145	0.00165792	DUF4228 domain-containing
MA_10436860g0010	13.0394	3.09858	0.570497	5.43138	5.59202e-08	3.26191e-07
MA_10436860g0030	9.42319	2.48793	0.646537	3.84809	0.000119044	0.000435034
MA_10436885g0010	20.9771	1.02323	0.373476	2.73974	0.00614882	0.0158589	disease resistance At4g27190-like
MA_10436904g0010	824.318	1.95484	0.311166	6.28233	3.3354e-10	2.47964e-09	CO(2)-response secreted protease
MA_10436904g0020	243.623	1.84931	0.294948	6.26995	3.61165e-10	2.67544e-09	CO(2)-response secreted protease-like
MA_10436913g0010	63.5161	1.11924	0.228	4.90894	9.15706e-07	4.59665e-06	leucine-rich repeat receptor-like serine threonine- kinase At2g24130
MA_10436944g0010	100.866	1.0664	0.16548	6.44429	1.16146e-10	9.02526e-10	SANT Myb domain
MA_10436944g0020	121.708	1.24487	0.151472	8.21847	2.06111e-16	2.62954e-15
MA_10436960g0010	49.6228	1.5643	0.245763	6.36509	1.95172e-10	1.48487e-09	ATP-binding cassette subfamily member 4
MA_10436973g0010	92.8996	3.87967	0.372677	10.4103	2.22598e-25	5.07704e-24	organic cation carnitine transporter 1
MA_10436981g0010	241.852	1.00342	0.108745	9.22731	2.77514e-20	4.63216e-19	outer envelope mitochondrial-like
MA_10436984g0020	642.163	1.28026	0.0846362	15.1267	1.0805e-51	8.52524e-50	40S ribosomal SA
MA_10436984g0050	1504.73	5.02189	0.341736	14.6952	6.91537e-49	4.8745e-47	dirigent pDIR6
MA_10436990g0010	35.328	1.17125	0.276783	4.23164	2.31993e-05	9.53767e-05	solute carrier family 25 member 44-like
MA_10436994g0030	305.318	1.3672	0.202198	6.76172	1.36364e-11	1.15958e-10	potassium channel AKT1-like
MA_10437001g0010	2.80242	2.94343	1.0566	2.78576	0.00534025	0.0139935	aquaporin TIP1-1
MA_10437001g0020	649.128	3.66541	0.363306	10.089	6.17717e-24	1.29205e-22	aquaporin TIP1-1
MA_10437005g0010	241.74	1.09092	0.114724	9.50907	1.9237e-21	3.4527e-20	Interferon-induced guanylate-binding
MA_10437011g0010	6.10981	2.70696	0.775936	3.48864	0.000485485	0.00159017
MA_10437020g0010	949.446	1.69036	0.107104	15.7824	4.10965e-56	3.7513e-54	mitogen-activated kinase homolog MMK1
MA_10437028g0010	22.3677	1.52614	0.38239	3.99105	6.578e-05	0.000251323	3-oxo-Delta(4,5)-steroid 5-beta-reductase-like
MA_10437028g0020	1021.83	1.32428	0.0982722	13.4757	2.17518e-41	1.15039e-39	3-oxo-Delta(4,5)-steroid 5-beta-reductase-like
MA_10437038g0010	588.918	1.48897	0.329107	4.52429	6.05993e-06	2.71968e-05	beta-D-glucan exohydrolase family
MA_10437042g0010	201.059	1.41446	0.164003	8.62456	6.4341e-18	9.18028e-17	long chain acyl- synthetase peroxisomal
MA_10437058g0010	55.0435	1.31227	0.245243	5.35092	8.75084e-08	4.98846e-07	PXMP2 4 family 4
MA_10437071g0010	331.611	1.30312	0.115617	11.271	1.82579e-29	5.26523e-28	SNF1-related kinase regulatory subunit gamma-1-like
MA_10437092g0010	324.701	1.2787	0.11176	11.4415	2.5948e-30	7.84045e-29	serine threonine- kinase EDR1-like isoform X1
MA_10437143g0010	360.104	1.04871	0.120516	8.70186	3.26486e-18	4.73894e-17	CPD photolyase
MA_10437146g0010	234.038	1.37051	0.260489	5.26127	1.4306e-07	7.94048e-07	unknown
MA_10437146g0020	142.789	1.25624	0.251044	5.00404	5.61408e-07	2.8968e-06	unknown
MA_10437162g0010	456.624	1.33656	0.115821	11.5398	8.30756e-31	2.59281e-29	pantoate--beta-alanine ligase
MA_10437168g0010	157.024	1.02845	0.119525	8.60446	7.66741e-18	1.08618e-16	permeases of the drug metabolite transporter
MA_10437182g0040	389.892	1.26964	0.0958733	13.2429	4.95925e-40	2.4561e-38	nucleolar complex 3 homolog
MA_10437203g0010	390.889	1.05055	0.140048	7.50136	6.31567e-14	6.61145e-13	cysteine-rich receptor kinase 2
MA_10437208g0020	163.798	1.68194	0.141976	11.8466	2.23981e-32	7.58163e-31	unknown
MA_10437233g0020	52.9741	2.23526	0.541459	4.12822	3.65584e-05	0.000145713	aldehyde oxidase GLOX
MA_10437246g0010	32.3844	1.21741	0.396339	3.07164	0.00212887	0.00611661	unknown
MA_10437246g0020	14.2506	1.26368	0.430235	2.93719	0.00331205	0.00911283	unknown
MA_10437263g0010	98.6389	1.27753	0.180713	7.0694	1.55603e-12	1.43688e-11	polynucleotide 5 -hydroxyl-kinase NOL9
MA_104671g0010	34.4176	1.93888	0.36768	5.27328	1.34009e-07	7.46947e-07	alpha carbonic anhydrase 7-like
MA_104842g0010	6.24308	2.52275	0.968323	2.60528	0.00918	0.0225835	GLUTAMINE DUMPER 2-like
MA_105065g0010	34.2101	2.17081	0.417966	5.19374	2.06108e-07	1.12215e-06	probable calcium-binding CML25
MA_105192g0010	108.001	1.01993	0.153569	6.64149	3.10518e-11	2.55151e-10	mitochondrial import inner membrane translocase subunit TIM44-2
MA_105339g0010	7.91255	5.74993	1.31329	4.37826	1.1963e-05	5.14714e-05
MA_1054190g0010	168.279	2.26324	0.296298	7.63839	2.19952e-14	2.39924e-13	L-type lectin-domain containing receptor kinase -like
MA_105802g0010	623.663	7.02069	0.35828	19.5955	1.68819e-85	4.18516e-83	2-methylene-furan-3-one reductase isoform X2
MA_105804g0010	527.975	1.51144	0.113515	13.315	1.89488e-40	9.56913e-39	3-hydroxyisobutyryl- hydrolase 5
MA_105806g0010	809.714	2.48451	0.336453	7.38442	1.53119e-13	1.55297e-12	3-ketoacyl- synthase 11
MA_105932g0010	285.646	1.43688	0.288048	4.98831	6.09085e-07	3.12617e-06	kDa class IV heat shock -like
MA_105966g0010	119.172	2.33417	0.164953	14.1505	1.85482e-45	1.14631e-43
MA_1059749g0010	42.3421	1.20916	0.28704	4.21251	2.52551e-05	0.000103225
MA_10604g0010	622.271	1.90468	0.144189	13.2097	7.71759e-40	3.81352e-38	receptor kinase At4g00960
MA_106064g0010	8.2413	5.50531	0.998016	5.51625	3.46305e-08	2.07441e-07
MA_106112g0010	47.4083	1.1909	0.255008	4.67005	3.01127e-06	1.40687e-05	unknown
MA_106166g0010	352.842	2.98784	0.219686	13.6005	3.97508e-42	2.17072e-40	lysine histidine transporter 1-like
MA_1062504g0010	34.4611	1.69646	0.314685	5.39096	7.00836e-08	4.03628e-07
MA_106517g0010	1.63902	3.41349	1.49166	2.28838	0.0221155	0.0487246	truncated TIR-NBS-LRR
MA_106551g0010	579.902	6.65754	1.03396	6.43887	1.20368e-10	9.35001e-10	DUF2236 domain-containing
MA_106890g0010	181.54	1.1729	0.159359	7.36014	1.83724e-13	1.85218e-12	50S ribosomal mitochondrial
MA_106915g0010	78.5812	2.54105	0.231758	10.9642	5.67708e-28	1.49759e-26	kDa class I heat shock -like
MA_10692g0010	29.1678	5.60468	0.587631	9.53775	1.45959e-21	2.63923e-20	unknown
MA_10702g0010	691.991	2.51164	0.45233	5.55267	2.81332e-08	1.69897e-07	chitinase 2-like
MA_107182g0010	3349.81	1.03054	0.12935	7.96702	1.62549e-15	1.93515e-14	ATPase plasma membrane-type-like
MA_107300g0010	34.7678	1.91334	0.334699	5.7166	1.08679e-08	6.88325e-08	polyribonucleotide nucleotidyltransferase mitochondrial
MA_107371g0010	829.573	1.64636	0.135883	12.116	8.68823e-34	3.16167e-32	Protein of unknown function DUF1635
MA_107371g0020	659.091	1.88413	0.154653	12.1829	3.8321e-34	1.42179e-32	hypothetical protein AXG93_406s1610
MA_107617g0010	3.71044	2.26236	0.79746	2.83696	0.00455453	0.0121217
MA_107683g0020	8.1209	3.21047	0.876504	3.66282	0.000249456	0.000861096	early light-induced chloroplastic
MA_107765g0010	49.5488	3.6837	0.589505	6.24881	4.13597e-10	3.04216e-09	E3 ubiquitin- ligase ATL6
MA_10785g0010	22.9856	8.02853	1.35205	5.93806	2.88417e-09	1.94681e-08
MA_107910g0010	12.6146	1.55854	0.673245	2.31497	0.0206144	0.0458318	L-type lectin-domain containing receptor kinase -like
MA_108099g0010	281.597	1.92798	0.349197	5.52117	3.36742e-08	2.01879e-07	hypothetical protein
MA_10813g0010	40.7303	1.09522	0.305102	3.58968	0.000331085	0.00111776
MA_1081876g0010	51.9845	1.62955	0.207366	7.8583	3.89392e-15	4.50184e-14	glyceraldehyde-3-phosphate dehydrogenase chloroplastic
MA_1083687g0010	1.49534	5.4978	2.38876	2.30152	0.021362	0.0472699	L-type lectin-domain containing receptor kinase -like
MA_108494g0010	329.747	6.64152	0.68471	9.69975	3.02249e-22	5.68191e-21	dirigent pDIR2
MA_108607g0010	5202.1	1.16331	0.0611963	19.0094	1.42506e-80	2.94683e-78	60S ribosomal L6-1-like
MA_10861g0010	246.701	1.77608	0.238463	7.44803	9.47447e-14	9.7867e-13	heat shock 83
MA_108638g0010	358.744	1.88869	0.206454	9.14823	5.78759e-20	9.47558e-19	Diphosphomevalonate decarboxylase MVD2
MA_108680g0010	541.33	4.93096	0.269262	18.3129	6.53211e-75	1.15857e-72	hydroquinone glucosyltransferase-like
MA_108868g0010	5.65589	2.27093	0.803865	2.82502	0.00472779	0.0125278	serine carboxypeptidase-like 34
MA_109016g0010	13.8002	1.16353	0.424851	2.73869	0.00616853	0.0159041	pentatricopeptide repeat-containing mitochondrial
MA_109033g0010	69.0464	1.24864	0.305604	4.0858	4.3925e-05	0.000172645	cytochrome P450 CYP736A12-like
MA_10908g0010	14.2255	2.17471	0.668826	3.25153	0.00114788	0.00349127	L-type lectin-domain containing receptor kinase -like
MA_109119g0010	2013.1	1.53225	0.168243	9.1074	8.43783e-20	1.37168e-18	4-coumarate-- ligase 2
MA_109134g0010	64.8393	1.12377	0.230593	4.87338	1.09708e-06	5.45437e-06	pentatricopeptide repeat-containing At1g20230
MA_109150g0010	482.08	1.16934	0.0896492	13.0435	6.91915e-39	3.27082e-37	monoglyceride lipase
MA_109313g0010	29.4617	1.32375	0.277017	4.77859	1.76525e-06	8.53612e-06	pentatricopeptide repeat-containing At4g02750
MA_109428g0010	844.439	1.24151	0.0722338	17.1874	3.2997e-66	4.2849e-64	translocon-associated subunit alpha
MA_109495g0010	31.1969	3.36447	0.437586	7.68871	1.48629e-14	1.64426e-13
MA_109553g0010	152.079	1.3175	0.166469	7.91435	2.48545e-15	2.92305e-14	60S ribosomal L34
MA_109678g0010	7691.67	1.51592	0.0532036	28.4928	1.43985e-178	4.18823e-175	60S ribosomal L7a-1
MA_109698g0010	2.21625	2.78339	1.07983	2.5776	0.00994881	0.0242493	2-oxoglutarate ferrous-dependent
MA_1096996g0010	27.5029	2.05811	0.40078	5.13526	2.81761e-07	1.50696e-06	pyrophosphate--fructose 6-phosphate 1-phosphotransferase subunit alpha
MA_109723g0010	10.8487	1.46806	0.633699	2.31664	0.0205231	0.045652
MA_109845g0010	4097.16	1.17241	0.0653354	17.9445	5.29957e-72	8.46999e-70	60S ribosomal L7-2-like
MA_109877g0010	295.966	1.39243	0.113582	12.2593	1.4986e-34	5.65144e-33	unknown
MA_10990g0010	838.775	7.48637	0.29898	25.0397	2.25999e-138	2.14365e-135	aquaporin NIP1-1
MA_109969g0010	315.682	1.3915	0.112109	12.4121	2.24719e-35	8.83326e-34
MA_11025g0010	18.0692	2.67588	0.546269	4.89846	9.65886e-07	4.83409e-06	probable polygalacturonase
MA_110266g0010	42.0366	1.09189	0.261133	4.18136	2.89771e-05	0.000117372	pentatricopeptide repeat-containing mitochondrial
MA_110581g0010	998.792	1.03734	0.121887	8.51068	1.72918e-17	2.39288e-16	metal-nicotianamine transporter YSL3
MA_110587g0010	625.659	1.39372	0.144862	9.62105	6.51599e-22	1.20724e-20	heat stress transcription factor B-4-like
MA_11072g0010	167.923	6.06117	0.424463	14.2796	2.93171e-46	1.86196e-44	probable WRKY transcription factor 72
MA_110915g0010	371.354	1.0839	0.1007	10.7637	5.10953e-27	1.27832e-25	Reticulocyte-binding 2 a
MA_110942g0010	2.53466	5.53392	1.67149	3.31077	0.000930403	0.00288176	2,3-bisphosphoglycerate-independent phosphoglycerate mutase
MA_111005g0010	1090.96	5.96978	0.316132	18.8838	1.54998e-79	3.08807e-77	UDP-glycosyltransferase 86A1 isoform X2
MA_111018g0010	1047.43	1.50482	0.087923	17.1152	1.14254e-65	1.46191e-63	40S ribosomal S10-1
MA_111022g0010	28.5074	1.90062	0.414476	4.5856	4.5269e-06	2.06933e-05	probable LRR receptor-like serine threonine- kinase At5g48740
MA_111095g0010	10.7703	1.72275	0.527975	3.26293	0.00110266	0.00336301	ALWAYS EARLY 2 isoform X1
MA_111335g0010	36.0701	1.6864	0.253724	6.64659	2.99958e-11	2.46753e-10
MA_111473g0010	26.0046	1.13196	0.303063	3.73505	0.000187674	0.000661919	histone H2B-like
MA_111506g0010	289.945	1.39892	0.342162	4.08846	4.34248e-05	0.000170818	heavy metal-associated isoprenylated plant 23-like
MA_111590g0010	555.57	3.51636	0.48619	7.23248	4.74265e-13	4.62726e-12
MA_1120878g0010	2.41834	3.28527	1.40565	2.33719	0.0194294	0.0435386	pentatricopeptide repeat-containing mitochondrial
MA_112104g0010	1135.28	1.25632	0.0798267	15.7381	8.28601e-56	7.45433e-54	40S ribosomal SA-like
MA_112201g0010	36.5896	1.51872	0.328793	4.61907	3.8546e-06	1.77596e-05	bifunctional chloroplastic
MA_11224g0010	290.004	1.26578	0.114936	11.0129	3.31193e-28	8.81673e-27	zinc-binding family
MA_11224g0020	81.0362	1.23122	0.209798	5.8686	4.39482e-09	2.90758e-08
MA_112360g0010	20.7042	1.96841	0.442087	4.45254	8.48598e-06	3.73096e-05	transcription repressor OFP17
MA_11241g0010	29.316	1.03902	0.285347	3.64126	0.000271309	0.000930715	ARF-GAP domain 2
MA_112594g0010	54.5068	1.02832	0.238669	4.30859	1.643e-05	6.92765e-05	Pentatricopeptide repeat
MA_112769g0010	16.7572	1.29855	0.408715	3.17716	0.00148724	0.00441887	F-box SPRY domain-containing 1-like
MA_112827g0010	12.2871	2.07342	0.576819	3.59458	0.00032491	0.0010987
MA_112900g0010	28.69	1.2965	0.293506	4.41731	9.99369e-06	4.35348e-05
MA_113087g0010	171.996	1.22845	0.141908	8.65666	4.85794e-18	6.98161e-17	UDP-glucose 4-epimerase GEPI48
MA_113130g0010	4.87586	3.88461	1.33287	2.91447	0.00356291	0.00973674	kDa class I heat shock
MA_113140g0010	511.495	3.32655	0.41012	8.11116	5.01374e-16	6.20594e-15	non-specific lipid-transfer At2g13820
MA_113417g0010	108.565	1.03113	0.164202	6.27963	3.39382e-10	2.52178e-09	predicted protein
MA_113446g0010	22.007	4.45886	0.523419	8.51873	1.61318e-17	2.23875e-16	ethylene-responsive transcription factor ERF017-like
MA_113484g0010	268.062	3.1068	0.252372	12.3104	7.96129e-35	3.03908e-33	bark storage A
MA_113501g0010	61.7643	5.83288	0.485794	12.0069	3.26878e-33	1.16237e-31	LOB domain-containing 12
MA_113542g0010	676.922	7.6572	0.702316	10.9028	1.11772e-27	2.89427e-26	cysteine-rich repeat secretory 55
MA_11354g0010	135.972	1.02447	0.176539	5.8031	6.50983e-09	4.22485e-08	sulfite exporter family 3 isoform X1
MA_113586g0010	2.70611	3.6884	1.57618	2.34008	0.0192797	0.0432544	tau class glutathione S-transferase
MA_1136131g0010	19.8251	1.77096	0.376549	4.70312	2.56221e-06	1.2095e-05	nucleolar 56-like
MA_113766g0010	5.54108	3.79431	1.25838	3.01524	0.00256777	0.00724782	cysteine-rich repeat secretory 38
MA_11380g0010	521.136	1.19561	0.113505	10.5336	6.04786e-26	1.4318e-24
MA_11380g0020	805.782	1.27371	0.102828	12.3868	3.07931e-35	1.20391e-33
MA_11380g0030	1092.11	1.48189	0.0912703	16.2362	2.7953e-59	2.83639e-57	Nucleolin 2
MA_114136g0010	4866.42	1.1837	0.0827862	14.2983	2.24336e-46	1.43312e-44	40S ribosomal S26-3-like
MA_114175g0010	48.4048	5.4854	0.456776	12.009	3.1885e-33	1.13475e-31	RING-H2 finger ATL2-like
MA_114182g0010	39.5301	10.6143	1.20103	8.83766	9.77426e-19	1.47415e-17	cysteine-rich repeat secretory 55
MA_114301g0010	819.975	3.5934	0.173663	20.6918	4.10871e-95	1.30855e-92	DETOXIFICATION 41-like
MA_114482g0010	8.12034	1.93161	0.798595	2.41876	0.0155735	0.0358936
MA_114488g0010	4.35212	3.96329	1.43307	2.7656	0.00568187	0.0147857	unknown
MA_114934g0010	139.82	5.04529	0.653639	7.71878	1.17451e-14	1.31031e-13	class VII chitinase
MA_115075g0010	599.093	1.04417	0.104773	9.96608	2.14532e-23	4.34561e-22	unknown
MA_115167g0010	40.2055	1.21641	0.280745	4.3328	1.47224e-05	6.24939e-05	UPF0496 At3g19330
MA_115324g0010	755.109	1.02061	0.0936572	10.8973	1.18716e-27	3.07042e-26	dolichyl-diphosphooligosaccharide-- glycosyltransferase 48 kDa subunit
MA_115380g0010	57.3913	3.17072	0.503131	6.30198	2.9386e-10	2.19776e-09
MA_11552g0010	164.069	1.0685	0.149358	7.15396	8.43123e-13	8.02172e-12	stress response nst1 isoform X1
MA_115537g0010	887.625	3.78552	0.353287	10.7152	8.64062e-27	2.13723e-25
MA_115605g0010	15.277	2.83319	0.449922	6.29705	3.03354e-10	2.26527e-09	unknown
MA_11574g0010	28.2418	2.62737	0.344724	7.62166	2.50439e-14	2.72022e-13	unknown
MA_115844g0010	1148.33	1.01798	0.209629	4.85612	1.1971e-06	5.92467e-06	non-specific lipid-transfer At2g13820
MA_116042g0010	58.6326	2.42957	0.385341	6.30499	2.88215e-10	2.15627e-09
MA_116185g0010	20.3128	2.1484	0.487555	4.40648	1.05063e-05	4.5631e-05	ERF2 transcription factor
MA_11628g0010	2.87122	4.69799	1.57892	2.97544	0.00292568	0.00815884	unknown
MA_116344g0020	42.8613	2.0041	0.277084	7.23284	4.72982e-13	4.61578e-12	chaperonin CPN60- mitochondrial
MA_1164682g0010	3.94888	2.3737	0.961317	2.46922	0.0135409	0.0317584	probable pectate lyase 5
MA_116716g0010	85.8781	3.32782	0.279239	11.9175	9.59916e-33	3.33464e-31	WUSCHEL-related homeobox 13-like
MA_1167174g0010	11.2726	2.10574	0.609718	3.45363	0.000553088	0.00179196
MA_117035g0010	673.213	2.6691	0.253142	10.5439	5.42187e-26	1.28779e-24	Cytochrome P450
MA_11721g0010	29.8094	2.95948	0.559131	5.29299	1.2033e-07	6.74663e-07	cell wall integrity and stress response component 1
MA_11721g0020	26.1425	4.563	0.451637	10.1032	5.34452e-24	1.12436e-22	cell wall integrity and stress response component 1
MA_117432g0010	7.06209	2.66602	0.639256	4.1705	3.03927e-05	0.000122741	probable aminotransferase TAT2
MA_117463g0010	227.74	1.23823	0.115096	10.7583	5.41771e-27	1.35309e-25	GPN-loop GTPase 1
MA_117567g0010	392.663	2.83318	0.400495	7.0742	1.5031e-12	1.39095e-11	glutathione S-transferase
MA_11759g0010	16.9588	1.27172	0.370914	3.42861	0.000606677	0.00194995	pentatricopeptide repeat-containing At4g13650
MA_11774g0010	36.6814	2.49626	0.44004	5.67281	1.40473e-08	8.78099e-08	high-affinity nitrate transporter -like
MA_11775g0010	5.76704	5.83783	1.44292	4.04585	5.21346e-05	0.000202595	heavy metal-associated isoprenylated plant 21
MA_11792g0010	1684.29	6.44938	0.189936	33.9556	1.00743e-252	1.09891e-248	(R)-mandelonitrile lyase-like
MA_11792g0020	5272.74	6.67434	0.189237	35.2698	1.70671e-272	2.48223e-268	(R)-mandelonitrile lyase-like
MA_118220g0010	14.0293	1.35491	0.406234	3.33531	0.000852055	0.00266081
MA_11864g0020	610.166	1.49559	0.107033	13.9731	2.27501e-44	1.34321e-42	prohibitin- mitochondrial
MA_118706g0010	324.243	1.1093	0.0927169	11.9644	5.45832e-33	1.91908e-31	translocon-associated subunit alpha-like
MA_118728g0010	12.1805	1.69837	0.531095	3.19786	0.00138453	0.00414022	IRK-interacting -like
MA_118767g0010	4.00711	5.8346	1.28143	4.55321	5.28323e-06	2.39275e-05	histone deacetylase HDT1-like isoform X1
MA_118809g0010	2408.09	1.36985	0.188152	7.28054	3.32498e-13	3.28746e-12	Chalcone isomerase
MA_118818g0010	1704.7	1.30834	0.0902812	14.4919	1.36395e-47	9.03065e-46	probable 2-oxoglutarate-dependent dioxygenase At5g05600
MA_11883g0010	93.2417	2.44959	0.212355	11.5354	8.75027e-31	2.7232e-29	Insulin-degrading enzyme
MA_118904g0010	2466.82	2.04772	0.0753936	27.1604	1.90822e-162	4.62552e-159	pentatricopeptide repeat-containing At1g10270
MA_118970g0010	123.946	1.0732	0.228257	4.70172	2.57974e-06	1.21738e-05	unknown
MA_118976g0010	2.90187	5.22544	1.52527	3.4259	0.000612759	0.00196754
MA_1189g0010	2478.86	1.36024	0.0803037	16.9387	2.3319e-64	2.83414e-62	40S ribosomal S4
MA_1190858g0010	7.72499	2.20806	0.75864	2.91055	0.00360791	0.0098437	probable calcium-binding CML25
MA_119313g0010	53.1138	1.15115	0.244509	4.70802	2.50134e-06	1.1832e-05	unknown
MA_119336g0010	1427.67	1.08511	0.0796039	13.6313	2.60826e-42	1.44238e-40	succinate dehydrogenase [ubiquinone] flavo mitochondrial
MA_11935g0010	5.10305	6.83644	1.82234	3.75146	0.00017581	0.000623248
MA_119564g0010	2615.96	1.35568	0.0876944	15.4591	6.54978e-54	5.49577e-52	40S ribosomal S12
MA_11956g0010	817.02	1.60058	0.16852	9.49786	2.14238e-21	3.83886e-20	unknown
MA_11969g0010	69.3852	2.09651	0.469977	4.46088	8.16219e-06	3.59503e-05
MA_119720g0010	340.511	5.64667	0.423271	13.3405	1.3448e-40	6.8547e-39	Pollen Ole e 1 allergen extensin
MA_119807g0010	10.862	2.7944	0.728396	3.83637	0.000124866	0.000454846	receptor kinase 1
MA_119841g0010	2034.16	1.83382	0.0785108	23.3575	1.15675e-120	6.82043e-118	40S ribosomal S24-1-like
MA_119865g0010	29.5584	1.60069	0.419444	3.81621	0.000135518	0.0004896	cAMP-regulated phospho
MA_119894g0010	1879.6	1.33171	0.0752793	17.6903	4.98123e-70	7.41778e-68	40S ribosomal S24-1
MA_119918g0010	18.6888	1.24464	0.394822	3.1524	0.00161936	0.00477404	calcium binding with EF-hand
MA_11g0010	74.994	1.18098	0.196157	6.02059	1.73783e-09	1.19768e-08
MA_120179g0010	452.121	1.30394	0.101656	12.827	1.15813e-37	5.11452e-36	transcription factor bHLH66
MA_1201g0010	15.3188	7.09734	1.21551	5.83897	5.2526e-09	3.44064e-08	myb-related Myb4-like
MA_12023g0010	62.1687	1.03575	0.202101	5.12494	2.97639e-07	1.58779e-06	pentatricopeptide repeat-containing At4g02750
MA_12037g0010	3.30867	4.37938	1.85013	2.36707	0.0179296	0.040635	12-oxophytodienoate reductase 7
MA_120459g0010	605.605	1.3153	0.0965526	13.6226	2.93889e-42	1.61295e-40	translocon-associated subunit beta-like
MA_120471g0010	24.2143	6.21196	0.681974	9.10879	8.33041e-20	1.35523e-18
MA_120538g0010	16.3216	1.95053	0.409167	4.76708	1.86916e-06	9.00863e-06	kDa vesicle transport
MA_120551g0010	2.75268	6.29232	1.60207	3.92761	8.57943e-05	0.000321983	unknown
MA_12056g0010	2.04057	4.38536	1.54802	2.83288	0.00461302	0.0122617	expansin-A8-like
MA_120697g0010	907.382	1.50403	0.110606	13.598	4.11367e-42	2.2408e-40	probable WRKY transcription factor 57
MA_120753g0010	1624.15	1.42933	0.132269	10.8062	3.21578e-27	8.11516e-26	bifunctional epoxide hydrolase 2-like
MA_120755g0010	11.0454	1.7599	0.658667	2.67192	0.00754192	0.0189895
MA_120826g0010	972.92	1.2591	0.0913855	13.7779	3.46033e-43	1.96846e-41	mitochondrial dicarboxylate tricarboxylate transporter DTC-like
MA_12088g0010	2.15699	3.6332	1.47756	2.45891	0.013936	0.0325669	leucine rich repeat
MA_1209g0010	255.176	2.66919	0.195981	13.6196	3.06085e-42	1.67567e-40	bifunctional epoxide hydrolase 2-like
MA_121001g0010	11.0976	4.96418	1.50748	3.29304	0.000991121	0.00305416	slit homolog 1 isoform X2
MA_121031g0010	7.47085	2.89427	0.782512	3.69868	0.00021672	0.000756715	unknown
MA_12106g0010	5.98767	4.87668	1.34519	3.62527	0.000288655	0.000985801	ABC transporter B family member 15-like
MA_121174g0010	127.474	4.63231	0.429812	10.7775	4.39488e-27	1.10332e-25	12-oxophytodienoate reductase 11
MA_12125g0020	3.85162	5.79468	1.52275	3.80539	0.000141578	0.000509766	L-type lectin-domain containing receptor kinase -like
MA_121326g0010	83.6299	1.08137	0.184616	5.85743	4.70089e-09	3.09833e-08
MA_121533g0010	379.764	1.53423	0.319414	4.80327	1.56098e-06	7.6065e-06	transcription factor RAX3-like
MA_121578g0010	1119.47	1.39202	0.114569	12.1501	5.72995e-34	2.11157e-32	AP2-like ethylene-responsive transcription factor ANT
MA_121718g0010	13.782	1.41469	0.45344	3.11989	0.00180917	0.00528222
MA_121826g0010	47.6972	4.20161	0.444624	9.4498	3.39478e-21	6.00897e-20	receptor kinase 1
MA_12190g0010	1188.93	1.63119	0.090214	18.0814	4.46843e-73	7.35723e-71	ATP ADP
MA_122095g0010	11.0979	1.73454	0.492653	3.52082	0.000430217	0.00142454
MA_122251g0010	4.36691	1.86802	0.746747	2.50155	0.0123651	0.0293292	Oxysterol-binding -related 1C
MA_122415g0010	111.665	1.56671	0.168426	9.30206	1.37749e-20	2.34959e-19
MA_122497g0010	1161.73	3.3724	0.26884	12.5442	4.27482e-36	1.74643e-34	RESPONSE TO LOW SULFUR 2
MA_122499g0010	9.92159	3.30015	0.659414	5.00468	5.59561e-07	2.88795e-06	clathrin assembly At4g40080
MA_122595g0010	1433.78	1.42627	0.119947	11.8908	1.32169e-32	4.54079e-31	LOB domain-containing 37
MA_122595g0020	2.28282	3.11307	1.2615	2.46775	0.0135965	0.0318772
MA_122613g0010	132.737	1.18508	0.148891	7.95939	1.7289e-15	2.0549e-14	serine threonine- kinase
MA_122699g0020	12.3431	5.10117	0.836421	6.09881	1.06861e-09	7.52756e-09	aspartyl protease family 2
MA_122993g0010	830.169	2.99626	0.240347	12.4664	1.13909e-35	4.5389e-34	flavanone 3-hydroxylase
MA_123068g0010	25.5781	2.18655	0.307807	7.10362	1.21535e-12	1.13794e-11	probable L-gulonolactone oxidase 6
MA_123150g0010	3.3333	4.24931	1.39098	3.05491	0.0022513	0.00643153	argonaute 7
MA_12320g0010	4349.89	9.04563	0.699139	12.9382	2.73828e-38	1.25369e-36	hypothetical protein
MA_123274g0020	39.4338	5.00205	1.4458	3.45971	0.000540764	0.00175503	glycoside hydrolase family 71
MA_123298g0010	27.2486	7.26056	1.08522	6.69039	2.22577e-11	1.85581e-10	unknown
MA_123449g0010	36.2644	1.00399	0.290674	3.45402	0.000552295	0.00179006	S-adenosylmethionine decarboxylase proenzyme-like
MA_123491g0010	1110.59	2.39577	0.0763492	31.3792	3.89547e-216	2.12459e-212	Mitochondrial glyco family isoform
MA_123573g0010	10.6412	5.28231	1.17038	4.51332	6.38214e-06	2.85518e-05	zinc finger 4-like
MA_123860g0010	7.05182	3.78402	0.786827	4.80921	1.51524e-06	7.39686e-06	unknown
MA_123993g0010	738.186	1.80721	0.106062	17.0392	4.20504e-65	5.24213e-63	amino acid permease 3-like
MA_123993g0020	787.251	1.91766	0.10898	17.5964	2.62568e-69	3.81878e-67	amino acid permease 4-like
MA_124091g0010	10.3662	3.21501	0.931716	3.45063	0.00055927	0.00181011	pleiotropic drug resistance 1-like
MA_124178g0010	3619.38	1.38051	0.0595118	23.1972	4.85898e-119	2.71804e-116	60S ribosomal L3
MA_124228g0010	12.285	5.92916	1.17611	5.04133	4.62309e-07	2.40969e-06	transcription factor bHLH041
MA_124259g0010	1.22204	4.47845	1.85058	2.42002	0.0155195	0.0357806	F-box kelch-repeat At1g15670-like
MA_124298g0010	30.2757	1.20879	0.323321	3.73866	0.000185002	0.000653339	ATP-binding cassette transporter
MA_124463g0010	2586.28	2.29389	0.0816444	28.0961	1.09363e-173	2.80689e-170
MA_124563g0010	3.24721	2.46527	0.982071	2.51028	0.0120637	0.0286752	hydroquinone glucosyltransferase-like
MA_124797g0010	330.02	1.39381	0.117153	11.8974	1.22116e-32	4.20534e-31	probable WRKY transcription factor 14
MA_124841g0010	120.435	1.31588	0.151184	8.70379	3.20977e-18	4.66363e-17	Mitochondrial import inner membrane translocase subunit TIM50
MA_124901g0010	2659.19	1.30981	0.0687277	19.058	5.64128e-81	1.19486e-78	40S ribosomal S3a
MA_125113g0010	114.286	4.12691	0.244968	16.8467	1.10945e-63	1.31185e-61	glutathione peroxidase
MA_125257g0010	10.0539	2.36407	0.852118	2.77435	0.00553127	0.0144334	probable disease resistance At4g27220
MA_125291g0010	34.2959	2.11123	0.356426	5.92335	3.15448e-09	2.11977e-08	cathechol O-
MA_125366g0010	9.46668	1.41854	0.58131	2.44025	0.0146769	0.0340901
MA_125599g0010	164.526	2.16331	0.224473	9.63729	5.56385e-22	1.03567e-20	uncharacterized acetyltransferase At3g50280-like
MA_125608g0010	37.9399	2.86948	0.388772	7.38087	1.57256e-13	1.59271e-12	Pyruvate decarboxylase 2
MA_125774g0010	132.736	1.07076	0.150839	7.09872	1.25918e-12	1.17771e-11	Ribosomal S18
MA_125869g0010	20.2106	1.11933	0.458917	2.43907	0.0147251	0.0341875	receptor kinase HSL1
MA_125984g0010	52.7093	3.67626	0.329276	11.1647	6.07019e-29	1.69561e-27	inactive RESTRICTED TEV MOVEMENT 2-like
MA_126229g0010	4.34526	5.31659	1.56189	3.40395	0.000664193	0.00211889	L-ascorbate oxidase
MA_126229g0020	10.1898	7.06042	1.55886	4.52921	5.92054e-06	2.66095e-05	L-ascorbate oxidase-like
MA_126273g0010	607.314	3.82984	0.171732	22.3012	3.59541e-110	1.68683e-107	probable WRKY transcription factor 57
MA_126371g0010	1077.85	4.02229	0.228871	17.5744	3.86642e-69	5.54933e-67	lysine histidine transporter 1-like
MA_126688g0010	46.7413	1.08184	0.212117	5.10021	3.39278e-07	1.79696e-06	CLV3 ESR-related
MA_126820g0010	3.14959	5.78271	1.39225	4.15351	3.27409e-05	0.000131543	cysteine-rich receptor kinase 2
MA_127220g0010	9.78953	1.56606	0.553634	2.8287	0.00467377	0.0124012	mitochondrial amidoxime reducing component 2-like
MA_127355g0010	409.706	1.67122	0.131664	12.693	6.46205e-37	2.76695e-35	ATP-dependent 6-phosphofructokinase 2
MA_127596g0010	2852.56	1.41869	0.0757586	18.7264	3.01627e-78	5.72199e-76	40S ribosomal S4-3-like
MA_127644g0010	265.102	1.87532	0.178374	10.5134	7.49281e-26	1.76526e-24	galactan beta-1,4-galactosyltransferase GALS1-like
MA_127819g0010	173.508	1.55171	0.194346	7.98425	1.41375e-15	1.69092e-14	pyruvate decarboxylase 2
MA_12783g0010	845.951	1.18439	0.0836089	14.1659	1.4905e-45	9.26401e-44	STRICTOSIDINE SYNTHASE-LIKE 3
MA_12790g0030	61.009	1.09128	0.208148	5.24278	1.58171e-07	8.73475e-07	exocyst complex component EXO70B1
MA_12790g0040	197.218	1.14693	0.154516	7.42274	1.14718e-13	1.17664e-12	exocyst complex component EXO70A1-like
MA_127987g0010	508.275	1.27737	0.0870946	14.6664	1.05736e-48	7.36977e-47
MA_128084g0010	69.7328	1.84786	0.22009	8.39589	4.62366e-17	6.22268e-16	TMV resistance N-like isoform X1
MA_128094g0010	696.068	1.42428	0.413627	3.44339	0.000574461	0.00185528	endoglucanase 17-like
MA_128453g0010	157.285	1.26248	0.129527	9.74689	1.90206e-22	3.62247e-21	exosome complex component RRP41-like
MA_128457g0010	80.4604	1.38179	0.171902	8.03824	9.11378e-16	1.10767e-14	RHOMBOID 1
MA_128596g0010	235.768	1.14153	0.134167	8.50831	1.76486e-17	2.43839e-16
MA_128655g0010	67.2481	3.84115	0.915832	4.19416	2.73882e-05	0.000111381	probable signal peptidase complex subunit 1
MA_128791g0010	928.812	1.15696	0.116191	9.95736	2.34199e-23	4.72863e-22	probable choline kinase 2
MA_129283g0010	261.34	2.11513	0.442868	4.77599	1.78821e-06	8.6395e-06	beta-amylase chloroplastic
MA_129465g0010	292.829	1.79575	0.180794	9.93257	3.00421e-23	6.02388e-22	probable aldo-keto reductase 2
MA_129582g0010	8.73133	1.37283	0.516258	2.65918	0.00783302	0.0196138	pentatricopeptide repeat-containing mitochondrial-like
MA_129667g0010	39.2435	1.74927	0.232687	7.51772	5.57413e-14	5.86898e-13	NPF family transporter
MA_129794g0010	16.0635	5.50153	1.11266	4.9445	7.63401e-07	3.87401e-06
MA_129800g0030	7.53061	3.194	1.12285	2.84455	0.00444737	0.0118698	TIR P-loop LRR
MA_12984g0010	242.647	1.16314	0.132602	8.77165	1.76064e-18	2.59879e-17	ATP-dependent 6-phosphofructokinase chloroplastic
MA_1303g0010	8.86707	2.5606	0.589285	4.34526	1.39108e-05	5.92787e-05	alpha carbonic anhydrase 7-like
MA_130453g0010	4941.28	1.41798	0.0668734	21.2039	8.79246e-100	3.0577e-97	60S ribosomal L22-2
MA_130482g0010	17074.5	1.01113	0.184163	5.49038	4.01066e-08	2.38054e-07	trans-cinnamate 4-monooxygenase
MA_130616g0010	244.462	1.33566	0.115259	11.5883	4.72164e-31	1.4907e-29	MAK16 homolog A isoform X1
MA_130823g0010	15.4474	2.7255	0.634545	4.29521	1.7453e-05	7.32996e-05	basic blue
MA_130835g0010	7584.71	1.85294	0.0748347	24.7604	2.39741e-135	2.09208e-132	glyceraldehyde-3-phosphate dehydrogenase chloroplastic
MA_130852g0010	26.6308	2.24366	0.320454	7.00149	2.53248e-12	2.30338e-11	probable peptide nitrate transporter At3g43790
MA_130855g0010	1199.36	1.09977	0.21284	5.16711	2.37739e-07	1.28236e-06	dehydrin
MA_130918g0010	1213.28	3.82209	0.365653	10.4528	1.42312e-25	3.28711e-24	myb-related 308-like
MA_13101g0020	5576.19	1.04667	0.0638734	16.3866	2.38484e-60	2.4775e-58	ubiquitin-60S ribosomal L40
MA_131024g0010	1707.91	1.45029	0.272562	5.32095	1.03228e-07	5.83653e-07	probable galactinol--sucrose galactosyltransferase 2
MA_131343g0010	860.27	1.07041	0.0834394	12.8286	1.1346e-37	5.01569e-36	serine threonine- kinase HT1-like
MA_13141g0010	3050.22	1.33635	0.0655228	20.3952	1.84335e-92	5.29137e-90	60S ribosomal L26-1-like
MA_131574g0010	57.0281	2.35379	0.556718	4.22798	2.35801e-05	9.6851e-05	auxin transporter 2
MA_131597g0010	82.9177	1.22389	0.201898	6.06194	1.34487e-09	9.38416e-09	aspartyl protease APCB1
MA_131805g0010	35.7403	2.80325	0.496824	5.64234	1.67756e-08	1.04059e-07	LOB domain-containing 11-like
MA_13199g0010	24.0931	2.76084	0.983329	2.80765	0.00499051	0.0131532	calcium-binding CML42
MA_132031g0010	104.327	1.16883	0.149563	7.81502	5.49555e-15	6.27865e-14	polynucleotide 5 -hydroxyl-kinase NOL9
MA_132034g0010	35.7994	1.60982	0.422729	3.80815	0.00014001	0.000504577	G-type lectin S-receptor-like serine threonine- kinase At1g34300
MA_132098g0020	16.5476	1.48477	0.476351	3.11696	0.00182729	0.00532837	unknown
MA_13210g0010	125.553	1.10556	0.144377	7.65748	1.89621e-14	2.08087e-13	TPA_inf: L18 ribosomal Heart Stopper
MA_13240g0020	1129.57	2.76385	0.110129	25.0964	5.44294e-139	5.27747e-136	chaperonin CPN60- mitochondrial
MA_13253g0010	65.2386	10.5944	1.23779	8.55917	1.13684e-17	1.59596e-16	indole-3-acetate O-methyltransferase 1
MA_132673g0020	523.77	1.00159	0.0922751	10.8544	1.90005e-27	4.85379e-26	succinate dehydrogenase [ubiquinone] iron-sulfur subunit mitochondrial
MA_1327504g0010	489.46	3.88198	0.777814	4.99088	6.01041e-07	3.08816e-06	chitinase 6-
MA_132963g0010	16.7487	1.38673	0.359182	3.86079	0.000113021	0.000414606
MA_132990g0010	5.61525	3.76179	1.02669	3.664	0.000248304	0.000857324	reticuline oxidase
MA_133119g0010	12.8631	1.42401	0.43138	3.30106	0.00096319	0.00297486	rho GDP-dissociation inhibitor 1-like
MA_133919g0010	13.4582	5.12606	0.886084	5.78507	7.24828e-09	4.68737e-08	pectinesterase-like
MA_133943g0010	2.64318	4.95753	1.63897	3.02478	0.0024881	0.00704393
MA_133g0010	674.845	1.94957	0.111551	17.477	2.1461e-68	3.0206e-66
MA_134411g0010	19.7303	3.03592	0.494434	6.14019	8.2421e-10	5.87998e-09	CBL-interacting serine threonine- kinase 21
MA_134419g0010	181.01	1.50003	0.12218	12.2772	1.2008e-34	4.54803e-33
MA_134492g0010	129.96	1.53466	0.157855	9.72196	2.43047e-22	4.6007e-21	probable choline kinase 2
MA_134592g0010	136.269	2.11314	0.312853	6.75441	1.43415e-11	1.21741e-10	expansin A4
MA_134669g0010	351.416	4.66863	0.624995	7.46986	8.02807e-14	8.34399e-13	salicylate carboxymethyltransferase-like
MA_13470g0010	100.679	3.21183	0.507283	6.33145	2.42867e-10	1.82829e-09	vegetative cell wall gp1
MA_1348599g0010	207.871	3.82176	0.256209	14.9166	2.57066e-50	1.90754e-48	probable inorganic phosphate transporter 1-2
MA_134886g0010	170.529	3.15853	0.239335	13.1971	9.11842e-40	4.49554e-38	MACPF domain-containing At1g14780
MA_135183g0010	50.2783	2.36439	0.279136	8.47038	2.44585e-17	3.35062e-16	TIR NBS LRR disease resistance
MA_135328g0010	472.126	7.58954	1.25396	6.05245	1.42661e-09	9.92914e-09	PR10
MA_13544g0010	6.47874	5.65332	1.3197	4.2838	1.83725e-05	7.68286e-05	leucine-rich repeat receptor-like serine threonine- kinase BAM1
MA_13550g0010	81.0484	1.05929	0.385846	2.74537	0.00604419	0.0156158	cytochrome P450 CYP76AA26
MA_1356g0010	54.9308	3.00493	0.594291	5.05633	4.27405e-07	2.23765e-06	probable L-gulonolactone oxidase 6
MA_13587g0010	141.672	1.35087	0.162602	8.30782	9.74752e-17	1.27771e-15	homeobox-leucine zipper HOX11-like
MA_135948g0010	149.274	2.16325	0.705457	3.06646	0.00216612	0.0062134	GDSL esterase lipase At1g74460
MA_136021g0010	1587.41	2.0178	0.127821	15.7861	3.87653e-56	3.54593e-54	lysine histidine transporter-like 8
MA_136308g0010	63.4232	1.12004	0.243699	4.59599	4.30706e-06	1.9736e-05	methionine-S-oxide reductase
MA_136449g0010	800.426	4.02927	0.355735	11.3266	9.68951e-30	2.85657e-28	cytochrome P450 86B1-like
MA_136493g0010	528.41	1.94252	0.107109	18.1359	1.66105e-73	2.7875e-71	prostaglandin E synthase 2-like
MA_13673g0010	45.8139	1.10376	0.299741	3.68239	0.000231058	0.000802158	ABC transporter C family member 2-like
MA_136804g0010	39.072	1.17241	0.300389	3.90297	9.50205e-05	0.000353417	myosin heavy cardiac muscle isoform-like isoform X1
MA_13683g0010	25.7841	1.83764	0.348739	5.26939	1.36875e-07	7.61752e-07	probable receptor kinase At1g11050
MA_13683g0020	26.6878	1.91037	0.427136	4.47252	7.73045e-06	3.41495e-05	probable receptor kinase At1g11050
MA_136863g0010	426.66	2.01255	0.165426	12.1658	4.72671e-34	1.74924e-32	RICE SALT SENSITIVE 3-like isoform X1
MA_137064g0010	9.94102	6.17398	2.08786	2.95709	0.00310561	0.00860396	HOTHEAD-like isoform X1
MA_137109g0010	65.321	1.118	0.230428	4.85183	1.22327e-06	6.04185e-06	cinnamoyl- reductase 1-like
MA_137415g0010	338.295	3.14514	0.289335	10.8702	1.59794e-27	4.10368e-26
MA_137711g0010	106.323	6.27655	1.39062	4.51349	6.37686e-06	2.8534e-05	unknown
MA_137741g0010	31.3618	1.51344	0.382045	3.96143	7.45018e-05	0.000282481	uncharacterized protein LOC100381764
MA_137800g0010	337.313	1.0561	0.0966688	10.925	8.7579e-28	2.2868e-26	50S ribosomal L7 L12-like
MA_137838g0010	2900.05	2.25914	0.0740434	30.511	1.86344e-204	8.13057e-201	heat shock 90- mitochondrial
MA_13787g0010	1758.22	1.34922	0.092305	14.617	2.18764e-48	1.50554e-46
MA_137928g0010	19.7332	2.62118	0.44939	5.83276	5.45175e-09	3.56147e-08	dnaJ homolog subfamily B member 14
MA_137934g0010	22.2853	7.34732	1.22071	6.01887	1.75639e-09	1.20989e-08	myb-related Myb4-like
MA_138132g0020	39.6424	1.56299	0.270939	5.76878	7.98454e-09	5.13761e-08	copper transport ATX1
MA_138177g0010	629.682	1.8663	0.104785	17.8107	5.83579e-71	9.02933e-69
MA_138254g0010	132.11	1.23723	0.137658	8.98769	2.5248e-19	3.97554e-18	periodic tryptophan 2 homolog
MA_138293g0010	392.192	5.70144	0.366968	15.5366	1.96074e-54	1.69408e-52	12-oxophytodienoate reductase 11
MA_138370g0010	38.351	1.45251	0.298596	4.86444	1.14779e-06	5.69546e-06	pentatricopeptide repeat-containing mitochondrial
MA_138397g0010	3.10217	5.59553	1.86631	2.99818	0.00271594	0.00762954	dirigent pDIR13
MA_138441g0010	1903.33	2.15016	0.146508	14.676	9.18324e-49	6.42121e-47	triacylglycerol lipase 1
MA_138894g0010	259.921	1.94511	0.159399	12.2028	3.00271e-34	1.11692e-32	ABC transporter B family member 4-like
MA_13901g0010	1333.1	2.05171	0.176847	11.6016	4.04398e-31	1.28046e-29	diphosphomevalonate decarboxylase MVD2
MA_13926g0010	1.73096	3.41618	1.45294	2.35122	0.0187118	0.0421667	40S ribosomal S25-2
MA_139393g0010	17.5612	1.09064	0.382035	2.85482	0.00430613	0.0115387
MA_139448g0010	17.728	2.34177	0.628241	3.72751	0.000193381	0.000680176	myb family transcription factor family
MA_139460g0010	10.595	2.29381	0.600802	3.81791	0.000134588	0.000486525	PB1 domain-containing
MA_139470g0010	130.409	2.9884	0.332833	8.97867	2.74058e-19	4.29825e-18	non-specific lipid-transfer At2g13820
MA_139814g0010	92.5107	1.40326	0.179807	7.80426	5.98523e-15	6.81314e-14	mitochondrial transcription termination factor family
MA_139905g0010	258.948	2.66389	0.296088	8.99696	2.32059e-19	3.66457e-18	OPI10 homolog
MA_140046g0010	599.989	2.41029	0.135019	17.8515	2.81551e-71	4.4031e-69	extradiol ring-cleavage dioxygenase-like
MA_140137g0010	145.373	1.251	0.19663	6.36218	1.98913e-10	1.51149e-09	UNC93 1
MA_140203g0010	70.0146	2.87757	0.265836	10.8246	2.63182e-27	6.67626e-26	DJ-1 homolog C
MA_140268g0010	1313.71	1.22714	0.0704706	17.4135	6.52315e-68	8.92219e-66
MA_14041g0010	182.174	4.84798	0.427689	11.3353	8.77337e-30	2.58998e-28	arogenate dehydratase prephenate dehydratase chloroplastic-like
MA_14049g0010	50.189	1.00485	0.248678	4.04075	5.32808e-05	0.000206773	unknown
MA_14051g0010	1554.36	1.55189	0.260372	5.96028	2.518e-09	1.70996e-08	probable galactinol--sucrose galactosyltransferase 2
MA_140535g0010	26.8693	3.87037	0.710317	5.4488	5.07116e-08	2.97199e-07
MA_140579g0010	114.991	1.45908	0.35601	4.09842	4.15977e-05	0.000164238	myb-related 308-like
MA_140596g0010	136.045	2.22237	0.576454	3.85524	0.000115615	0.000423127	peroxidase 72-like
MA_14085g0010	159.006	2.99825	0.279412	10.7306	7.3149e-27	1.8124e-25	G-type lectin S-receptor-like serine threonine- kinase SD2-5
MA_140946g0010	20.1711	5.15101	1.24062	4.15196	3.29643e-05	0.000132391
MA_140950g0010	16.2598	1.56497	0.493461	3.17141	0.00151701	0.00449936
MA_140980g0010	54.3191	2.70739	0.301419	8.98215	2.65528e-19	4.16895e-18	hypothetical protein 0_11217_01, partial
MA_140995g0010	43.194	3.94781	0.462952	8.52748	1.49571e-17	2.08209e-16	unknown
MA_141232g0010	3785.74	1.63082	0.0529152	30.8196	1.43268e-208	6.94561e-205	40S ribosomal S13
MA_141759g0010	2662.43	4.62817	0.214919	21.5345	7.39525e-103	2.90693e-100	S-adenosylmethionine synthase
MA_14181g0010	136.248	2.04911	0.197943	10.352	4.09656e-25	9.24204e-24	chaperone dnaJ chloroplastic-like
MA_141850g0010	221.262	1.45686	0.128993	11.2941	1.403e-29	4.0865e-28	H ACA ribonucleo complex subunit 2
MA_1421g0010	9.05918	4.696	1.10773	4.2393	2.24214e-05	9.24311e-05	probable 2-oxoglutarate-dependent dioxygenase At5g05600
MA_14282g0020	22.4109	1.00923	0.358073	2.8185	0.00482491	0.0127588	regulatory NPR1
MA_14291g0010	7.56655	3.28214	1.31302	2.49968	0.0124307	0.0294577	benzyl alcohol O-benzoyltransferase
MA_14300g0010	241.516	1.1181	0.118572	9.42974	4.11091e-21	7.2413e-20	probable amino acid permease 7 isoform X2
MA_143140g0010	52.5397	2.64369	0.318426	8.30236	1.0206e-16	1.33485e-15	UDP-glycosyltransferase 74B1-like
MA_14404g0010	542.862	2.02219	0.150317	13.4528	2.96451e-41	1.5584e-39	ATP-dependent 6-phosphofructokinase 2
MA_14420g0010	85.7458	3.77838	1.30928	2.88585	0.00390357	0.0105671	trypsin inhibitor 3
MA_14452g0010	486.67	1.30924	0.192877	6.78796	1.13731e-11	9.73961e-11	transcription factor TT2-like
MA_14475g0010	184.293	2.08537	0.142663	14.6174	2.17409e-48	1.49858e-46	ATPase family AAA domain-containing 3-B
MA_14480g0020	8.33327	5.30937	1.37412	3.86384	0.00011162	0.000409917	probable WRKY transcription factor 31
MA_14497g0010	336.902	1.17596	0.118912	9.8894	4.6279e-23	9.17421e-22	bax inhibitor 1
MA_1451061g0010	11.7752	6.9059	1.23267	5.60238	2.11433e-08	1.29623e-07	unknown
MA_14515g0010	0.865855	4.69572	1.96523	2.38941	0.0168757	0.0385266	unknown
MA_14531g0010	449.479	1.54634	0.0961626	16.0805	3.49517e-58	3.42699e-56	probable E3 ubiquitin- ligase DTX3
MA_14543g0010	924.685	2.06954	0.101123	20.4656	4.35894e-93	1.2938e-90	40S ribosomal S15
MA_1456119g0010	314.749	3.01345	0.424672	7.09594	1.28471e-12	1.20005e-11	basic 7S globulin-like
MA_14570g0010	47.782	4.82753	1.23366	3.91318	9.10883e-05	0.00033998	cytochrome P450 86A22-like
MA_14570g0020	46.5589	2.47366	0.803768	3.07758	0.0020869	0.00600949	cytochrome P450 86A8
MA_14571g0010	3201.26	1.5143	0.0509484	29.7223	3.95411e-194	1.43772e-190	40S ribosomal S8-like
MA_145918g0010	12.7947	1.88989	0.477728	3.95599	7.62176e-05	0.000288349	pyruvate cytosolic isozyme
MA_14667g0010	15.8101	3.90958	0.654202	5.97611	2.28525e-09	1.55797e-08
MA_14692g0010	475.477	1.6789	0.0907356	18.5032	1.9447e-76	3.56517e-74	ribosome biogenesis BRX1 homolog 1 isoform X1
MA_14711g0010	115.36	3.0302	0.254497	11.9066	1.09347e-32	3.77752e-31	DETOXIFICATION 16-like
MA_14711g0020	15.45	3.37165	0.661853	5.09425	3.50124e-07	1.85216e-06	DETOXIFICATION 16-like
MA_14786g0010	2359.78	1.39297	0.125194	11.1264	9.33031e-29	2.57495e-27	auxin induced
MA_1478g0020	2.21823	3.53443	1.49419	2.36545	0.0180081	0.040781	Heat shock 83
MA_1478g0030	253.823	2.23307	0.352114	6.34188	2.26976e-10	1.71399e-09	Heat shock 83
MA_14830g0010	2634.84	6.16186	0.307773	20.0208	3.62756e-89	9.71028e-87	CASP 1E2
MA_1489g0010	14210.7	1.6494	0.132503	12.448	1.43408e-35	5.68318e-34	defensin 4
MA_14906g0010	239.456	1.78335	0.123791	14.4061	4.73846e-47	3.07205e-45	50S ribosomal L3- chloroplastic
MA_14910g0010	497.139	1.48266	0.0939156	15.7871	3.81445e-56	3.49648e-54
MA_14925g0010	808.675	4.84446	0.341298	14.1942	9.94732e-46	6.21807e-44	glutathione S-transferase
MA_14940g0020	404.657	3.9048	0.229888	16.9857	1.04806e-64	1.28814e-62	tau class glutathione S-transferase
MA_149595g0010	43.6984	2.05151	0.300624	6.82418	8.8432e-12	7.65264e-11
MA_149595g0020	9.47277	2.53209	0.719574	3.51887	0.000433389	0.00143418	unknown
MA_149859g0010	37.9486	1.30126	0.304612	4.27185	1.93856e-05	8.07013e-05	phenylcoumaran benzylic ether reductase
MA_14986g0010	186.535	1.28887	0.175293	7.35266	1.94297e-13	1.95516e-12	uncharacterized protein LOC18438225
MA_1500g0010	55.8092	9.37101	1.24934	7.50077	6.34457e-14	6.64012e-13
MA_151992g0010	84.68	1.03849	0.230738	4.50074	6.77161e-06	3.01735e-05	probable LRR receptor-like serine threonine- kinase At1g67720
MA_152088g0010	11.333	3.55318	0.888441	3.99935	6.35175e-05	0.000243211	cysteine-rich receptor kinase 2
MA_152538g0010	458.035	2.35709	0.151004	15.6094	6.2778e-55	5.46732e-53	scopoletin glucosyltransferase-like
MA_152637g0010	88.0848	3.41705	0.343127	9.95856	2.3138e-23	4.67604e-22	phenylcoumaran benzylic ether reductase
MA_1527239g0010	12.051	1.42885	0.531505	2.6883	0.0071817	0.0181938	UDP-glucosyltransferase
MA_15278g0010	102.517	4.07638	0.453775	8.98326	2.62852e-19	4.12842e-18
MA_15290g0010	599.317	1.79335	0.111409	16.0971	2.67495e-58	2.64657e-56	SMAX1-LIKE 4
MA_15290g0020	111.375	1.56035	0.198585	7.85738	3.92265e-15	4.53385e-14	SMAX1-LIKE 4-like
MA_152921g0010	4.63966	2.31058	0.995581	2.32083	0.020296	0.045239	unknown
MA_15308g0010	12.7696	6.74661	1.42812	4.72412	2.31111e-06	1.09834e-05	unknown
MA_15311g0010	209.011	2.12094	0.318544	6.65822	2.77163e-11	2.29298e-10	RING-H2 finger ATL8-like
MA_1531973g0010	14.4238	3.5452	1.14714	3.09047	0.00199841	0.00578099	glycoside hydrolase family 71
MA_15374g0010	341.273	3.71879	0.236146	15.7478	7.10882e-56	6.42178e-54	phosphate transporter
MA_153g0020	405.14	1.07254	0.164597	6.51619	7.21159e-11	5.70753e-10	linoleate 13S-lipoxygenase 3- chloroplastic-like
MA_1541g0010	6.01574	1.82816	0.65877	2.77511	0.00551825	0.0144037
MA_15423g0020	6151.28	2.01443	0.0770628	26.1401	1.27612e-150	1.91999e-147	1,2-dihydroxy-3-keto-5-methylthiopentene dioxygenase 2
MA_15445g0010	294.59	5.49297	0.721891	7.60914	2.7593e-14	2.98596e-13	zinc finger
MA_15462g0010	491.862	1.77387	0.13107	13.5338	9.88347e-42	5.29773e-40	unknown
MA_15502g0010	187.727	6.76625	0.410975	16.4639	6.66454e-61	7.07512e-59	R2R3-MYB transcription factor MYB12
MA_15508g0010	24123.5	1.21805	0.0523127	23.2841	6.42432e-120	3.64033e-117	glutamine synthetase
MA_155137g0010	85.5261	5.24274	0.820694	6.38817	1.67879e-10	1.2862e-09	pathogenesis-related 10- -
MA_1553360g0010	17.3425	2.80173	0.712018	3.93492	8.32261e-05	0.000312991	L-type lectin-domain containing receptor kinase -like
MA_15546g0010	226.97	2.34307	0.215692	10.863	1.72924e-27	4.43043e-26	probable leucine-rich repeat receptor kinase At5g49770
MA_15568g0010	15.3947	2.16845	0.459364	4.72054	2.35222e-06	1.11714e-05	mitogen-activated kinase kinase kinase NPK1-like
MA_155791g0010	9.41371	5.34761	0.812792	6.57931	4.72629e-11	3.8139e-10	D-arabinono-1,4-lactone oxidase
MA_1558069g0010	36.2668	1.65793	0.34929	4.74656	2.06902e-06	9.90298e-06	cytochrome P450 CYP76AA26
MA_15580g0010	1495.55	1.5964	0.0746694	21.3796	2.06745e-101	7.58042e-99	malate mitochondrial
MA_1558499g0010	108.045	7.87679	0.938158	8.39602	4.61857e-17	6.21775e-16	3-hydroxy-3-methylglutaryl reductase
MA_15606g0010	272.461	1.17321	0.102464	11.45	2.35252e-30	7.13805e-29	mitochondrial import inner membrane translocase subunit Tim13-like
MA_15687g0010	18.6648	7.57769	1.7586	4.30893	1.64047e-05	6.91764e-05	transcription factor MYB108-like
MA_15755g0010	693.757	1.43839	0.292056	4.92503	8.43454e-07	4.25747e-06	aspartic ase nepenthesin-1
MA_15755g0030	417.728	4.28974	0.265956	16.1295	1.58369e-58	1.57761e-56	aspartic ase nepenthesin-1
MA_15760g0010	2870.27	1.38995	0.0725574	19.1566	8.52981e-82	1.86086e-79
MA_157682g0020	43.932	1.20147	0.227777	5.27478	1.32912e-07	7.41211e-07	UBP1-associated 2C-like
MA_15792g0010	11.5052	5.28629	1.35046	3.91445	9.06121e-05	0.000338405	probable carboxylesterase 15
MA_158214g0010	716.068	1.16525	0.0803077	14.5098	1.05036e-47	7.02903e-46
MA_158217g0010	2.3409	5.37588	1.57396	3.41552	0.000636598	0.00203592	L-type lectin-domain containing receptor kinase -like
MA_158249g0010	35.1542	1.87219	0.295811	6.32902	2.4673e-10	1.85609e-09	VQ motif-containing 11-like
MA_158390g0010	49.5642	2.76464	0.679451	4.06894	4.72281e-05	0.000184729	probable membrane-associated kinase regulator 2
MA_158438g0010	207.355	1.34422	0.168211	7.99128	1.33542e-15	1.60074e-14	unknown
MA_158470g0010	17260	1.00116	0.0612653	16.3414	5.00952e-60	5.15508e-58	Ribosomal S5
MA_158497g0010	13783.2	1.33896	0.0799069	16.7565	5.07598e-63	5.87467e-61	UBP1-associated 2C-like
MA_15852g0010	1923.17	1.26301	0.349476	3.61401	0.000301502	0.00102638	phenylalanine ammonia-lyase-like
MA_158635g0010	3194.75	7.5895	0.865095	8.77303	1.73927e-18	2.56986e-17	PR10
MA_1587211g0010	29.8557	9.25583	1.20942	7.65312	1.96156e-14	2.14934e-13
MA_158751g0010	16.4077	2.05407	0.786706	2.61097	0.00902863	0.0222538
MA_158811g0010	6.83667	2.21883	0.704636	3.14891	0.00163883	0.00482591	60S ribosomal L26-1
MA_158847g0010	19.0716	2.07135	0.436123	4.74947	2.03946e-06	9.7722e-06	Zinc finger AN1 domain-containing stress-associated 12
MA_15884g0010	19.5119	1.68432	0.356333	4.72681	2.28078e-06	1.08487e-05	white-brown complex homolog 30
MA_158850g0010	488.042	1.18006	0.108113	10.915	9.77155e-28	2.54084e-26	transcription factor bHLH68-like isoform X1
MA_15892g0010	33.5897	1.05886	0.305137	3.47011	0.000520252	0.00169451	caffeic acid 3-O-methyltransferase
MA_158953g0010	9874.34	9.50541	0.573421	16.5767	1.02762e-61	1.13512e-59
MA_158988g0010	107.954	1.69859	0.433258	3.9205	8.8364e-05	0.000330887	endonuclease 4-like
MA_15906g0010	70.2089	1.00734	0.183237	5.49744	3.85337e-08	2.29248e-07	pentatricopeptide repeat-containing At4g02750
MA_159855g0010	39.5928	2.26813	0.332469	6.82207	8.97388e-12	7.75804e-11	probable disease resistance At4g33300
MA_1599325g0010	31.7829	2.34224	0.321723	7.28028	3.33122e-13	3.29288e-12	late embryogenesis abundant
MA_160280g0010	40.9949	1.58703	0.385158	4.12047	3.78101e-05	0.000150358	L-type lectin-domain containing receptor kinase
MA_160708g0010	7.92017	1.90869	0.643887	2.96432	0.00303351	0.00842562	tau class glutathione S-transferase
MA_16080g0010	3723.72	3.02325	0.142595	21.2016	9.22144e-100	3.16811e-97	5 -adenylylsulfate reductase chloroplastic-like
MA_160810g0010	85.5096	1.05053	0.224053	4.68875	2.74884e-06	1.29243e-05	ATP-citrate synthase beta chain 2
MA_161096g0010	11.1402	1.09731	0.446579	2.45714	0.014005	0.0326965	ABC transporter E family member 2
MA_161252g0010	176.662	1.3623	0.146618	9.29146	1.5219e-20	2.58883e-19	unknown
MA_161434g0010	14.4307	2.24949	0.426981	5.26835	1.37652e-07	7.65881e-07	transcription termination factor chloroplastic
MA_162298g0020	140.692	1.10279	0.174071	6.3353	2.36886e-10	1.78635e-09	short-chain type dehydrogenase reductase-like
MA_16234g0010	129.037	3.29737	1.16334	2.83439	0.00459128	0.0122061	3-hydroxy-3-methylglutaryl-coenzyme A reductase 1-like
MA_162550g0010	72.8792	5.38792	0.373717	14.4171	4.03931e-47	2.62657e-45	arabinogalactan peptide 20-like
MA_16256g0010	123.035	1.87669	0.162176	11.572	5.71638e-31	1.79955e-29	50S ribosomal L3- chloroplastic-like
MA_162587g0010	598.601	1.387	0.102503	13.5313	1.02188e-41	5.46986e-40	60S ribosomal L26-1-like
MA_162630g0010	198.249	1.16061	0.184585	6.28765	3.22304e-10	2.40061e-09	GDP-L-galactose phosphorylase 2
MA_162773g0010	21.7139	3.13637	0.418377	7.49653	6.55314e-14	6.8469e-13	reticuline oxidase-like
MA_162775g0010	20.7302	1.00116	0.382395	2.61813	0.00884133	0.0218514	calmodulin-binding transcription activator 2-like isoform X2
MA_162816g0010	55.2382	1.40719	0.194989	7.21678	5.32329e-13	5.16491e-12	eukaryotic translation initiation factor 3 subunit J-like
MA_162831g0010	4.56554	6.90458	1.529	4.51575	6.30943e-06	2.82468e-05	1-aminocyclopropane-1-carboxylate synthase 7-like
MA_163003g0010	4.54406	1.69198	0.635646	2.66183	0.00777181	0.0194829	uncharacterized membrane At3g27390-like
MA_16312g0010	6.44914	3.37651	0.790398	4.27192	1.938e-05	8.06859e-05	AAA-ATPase mitochondrial-like
MA_163387g0010	181.172	2.20517	0.287131	7.68	1.59083e-14	1.75502e-13	methyltransferase DDB_G0268948
MA_163393g0010	40.5098	2.21396	0.370026	5.98326	2.18716e-09	1.4946e-08	blue copper -like
MA_163467g0010	34.2172	1.6175	0.428993	3.77045	0.000162952	0.000581115	L-type lectin-domain containing receptor kinase -like
MA_163547g0010	4.70553	2.43547	0.85374	2.85271	0.00433484	0.0116085	water deficit inducible LP3
MA_163659g0010	329.821	1.38547	0.122624	11.2985	1.33419e-29	3.89648e-28	unknown
MA_16389g0010	100.272	1.59123	0.252689	6.29718	3.0311e-10	2.26383e-09	probable trehalose-phosphate phosphatase C
MA_164016g0010	161.38	3.33946	0.245085	13.6258	2.81456e-42	1.54861e-40	F-box GID2
MA_1641g0010	40.8933	1.22955	0.332522	3.69764	0.000217611	0.000759522	unknown
MA_164598g0010	24.6675	2.24651	0.420902	5.33736	9.43095e-08	5.35587e-07	cytochrome P450 12
MA_16505g0010	19.958	1.38264	0.410843	3.36537	0.000764411	0.00241267
MA_16514g0010	243.084	1.42783	0.133946	10.6597	1.57021e-26	3.83818e-25	nucleolar 16
MA_16525g0010	694.952	1.31347	0.135191	9.71565	2.58591e-22	4.88223e-21	probable carboxylesterase 15
MA_165342g0010	72.2658	1.05548	0.203215	5.1939	2.0593e-07	1.12132e-06
MA_165793g0010	70.7544	2.45088	0.230465	10.6345	2.05905e-26	4.9939e-25	thioredoxin H-type-like
MA_16583g0010	50.0178	2.57785	0.275534	9.35583	8.29439e-21	1.43384e-19	dihydrofolate reductase
MA_1659985g0010	18.9909	5.181	1.4783	3.5047	0.00045713	0.00150646	cytochrome P450 mono-oxygenase
MA_166015g0010	6.71723	1.46356	0.620169	2.35994	0.0182779	0.0413183	U5 small nuclear ribonucleo 40 kDa isoform X1
MA_16619g0020	4.19542	6.79396	1.46043	4.65204	3.28669e-06	1.52754e-05
MA_166367g0020	17.1032	3.47304	0.976657	3.55605	0.00037647	0.00126016	beta- insoluble isoenzyme CWINV1 isoform X1
MA_166390g0010	40.5401	5.23991	0.803053	6.52498	6.80096e-11	5.39526e-10	probable LRR receptor-like serine threonine- kinase At3g47570
MA_166393g0010	2.24858	3.95719	1.47338	2.68579	0.00723575	0.0183105	cysteine-rich repeat secretory 55-like
MA_166433g0010	9.01807	5.03785	1.14266	4.40887	1.03912e-05	4.51626e-05	probable phosphatase 2C 25
MA_166519g0010	4.5665	1.58478	0.642095	2.46814	0.0135817	0.0318446	nuclear fragile X mental retardation-interacting 1
MA_166600g0010	2302.21	1.12638	0.0867728	12.9808	1.57141e-38	7.29403e-37	6-phosphogluconate decarboxylating chloroplastic
MA_166764g0010	170.604	3.82496	1.30589	2.929	0.00340056	0.00933577	expansin-B3-like
MA_16700g0010	184.653	1.36365	0.173335	7.86715	3.62812e-15	4.20234e-14	cysteine-rich receptor kinase 2
MA_16704g0010	11.6853	1.05759	0.39198	2.69807	0.0069743	0.0177302	transcription factor TCP2-like
MA_1672269g0010	4.57888	4.59876	1.39005	3.30835	0.000938481	0.00290451	cysteine-rich repeat secretory 55-like
MA_1673060g0010	11.6584	4.96436	1.32923	3.73478	0.00018788	0.000662486	glycosyl hydrolase
MA_167307g0010	785.361	1.24492	0.0831027	14.9805	9.84563e-51	7.48405e-49	probable 1-acylglycerol-3-phosphate O-acyltransferase
MA_167321g0010	8.3116	3.22826	0.812732	3.97211	7.12402e-05	0.000271069
MA_167434g0010	10.5012	1.57402	0.40765	3.8612	0.000112829	0.000413971	zinc finger ZAT9-like
MA_167603g0010	9.65416	6.92358	1.28934	5.36985	7.88019e-08	4.51147e-07	7-deoxyloganetin glucosyltransferase-like
MA_167766g0010	15.2727	1.13218	0.432127	2.62002	0.00879256	0.0217469
MA_167774g0010	75.4975	1.85402	0.275964	6.71834	1.83809e-11	1.54885e-10	7-deoxyloganetin glucosyltransferase-like
MA_168025g0010	9.55444	6.7049	1.36208	4.92255	8.54236e-07	4.30841e-06	ethylene-responsive transcription factor ABR1
MA_168219g0010	2.74092	5.66076	1.54879	3.65496	0.000257224	0.000885808
MA_168789g0010	868.837	1.1404	0.083789	13.6103	3.47715e-42	1.90119e-40	Enolase 2
MA_168938g0020	2.28316	3.53486	1.43303	2.46671	0.0136362	0.0319535	Plasma membrane ATPase
MA_16906g0010	311.338	1.36096	0.112825	12.0625	1.66553e-33	5.99592e-32	NHP2 1
MA_16920g0010	2342.63	1.3244	0.0636711	20.8007	4.26653e-96	1.3688e-93	40S ribosomal S12
MA_169541g0010	88.1269	1.58769	0.273877	5.79706	6.74858e-09	4.37265e-08	LRR receptor-like serine threonine- kinase FLS2
MA_169915g0010	27.1269	1.04741	0.293177	3.57261	0.000353439	0.0011879	unknown
MA_169932g0010	7.68124	6.11578	1.22416	4.99589	5.85646e-07	3.01402e-06	early light-induced chloroplastic-like
MA_170055g0010	15.9272	4.11361	1.38557	2.9689	0.00298867	0.00831326	salicylate carboxymethyltransferase
MA_17005g0010	20.2905	8.3594	1.22875	6.8032	1.0232e-11	8.81082e-11	1-aminocyclopropane-1-carboxylate synthase 3-like
MA_170085g0010	12.0219	1.2343	0.474093	2.6035	0.00922775	0.022687	LTV1 homolog
MA_170252g0010	63.2779	1.65203	0.224133	7.37077	1.69651e-13	1.71427e-12	myb family transcription factor PHL7-like isoform X1
MA_170257g0010	1053.79	7.73068	0.314394	24.5891	1.65103e-133	1.38534e-130	cationic peroxidase 1-like
MA_170275g0010	68.2688	2.01812	0.238556	8.45971	2.68052e-17	3.6629e-16	DETOXIFICATION 48-like
MA_170369g0010	9.04147	7.31597	1.22786	5.95832	2.54851e-09	1.72934e-08	LOB domain-containing 1-like
MA_170499g0010	13.7414	2.41204	0.533837	4.51831	6.23353e-06	2.79242e-05	DETOXIFICATION 27-like
MA_170523g0010	8.01403	2.16162	0.740067	2.92085	0.00349077	0.00956116	expansin A1
MA_170598g0010	47.3577	2.15518	0.312897	6.88784	5.66469e-12	4.99519e-11	class VII chitinase
MA_170639g0010	7.45029	2.23634	0.86853	2.57485	0.0100283	0.0244143	SENSITIVE TO PROTON RHIZOTOXICITY 1
MA_170670g0010	1389.48	3.04465	0.208219	14.6224	2.02274e-48	1.39646e-46	sugar carrier C-like
MA_170671g0030	59.5783	7.68034	1.23035	6.24238	4.3096e-10	3.164e-09	auxin-induced 15A-like
MA_170695g0010	53.4375	1.47788	0.234604	6.29949	2.98632e-10	2.23115e-09	unknown
MA_17102g0020	1674.83	5.50319	0.325246	16.9201	3.20014e-64	3.85714e-62	phenylcoumaran benzylic ether reductase
MA_17103g0010	116.899	1.65282	0.159558	10.3587	3.82122e-25	8.63427e-24
MA_171084g0010	21.1283	1.42588	0.593148	2.40392	0.0162204	0.0371999	unknown
MA_1711651g0010	25.8161	2.32117	0.337873	6.86993	6.42355e-12	5.63248e-11	unknown
MA_171249g0020	10.0214	1.86694	0.578179	3.229	0.00124226	0.00375466	unknown
MA_1714319g0010	5.3158	1.66704	0.710607	2.34594	0.0189789	0.042663	mitogen-activated kinase kinase kinase 2-like
MA_172106g0010	31.7948	1.14025	0.262973	4.336	1.45096e-05	6.168e-05	3-dehydrosphinganine reductase TSC10A-like
MA_172193g0010	132.539	3.45458	0.261844	13.1933	9.59228e-40	4.72382e-38	methyltransferase DDB_G0268948
MA_17250g0010	31.4485	1.90265	0.314116	6.05714	1.3856e-09	9.65915e-09	unknown
MA_172626g0020	77.5756	2.58742	0.312585	8.27749	1.25795e-16	1.63111e-15	probable disease resistance At4g33300
MA_172627g0020	22.9969	2.39523	0.362473	6.60803	3.89471e-11	3.16923e-10	amino-acid permease BAT1 homolog
MA_172749g0010	9.66884	2.25887	0.54094	4.17582	2.96916e-05	0.000120054	nucleolar 10
MA_173020g0010	6.43598	6.56131	1.1912	5.50813	3.62661e-08	2.16554e-07	tannin-related R2R3 MYB transcription
MA_173074g0010	31.2059	1.45772	0.280062	5.20499	1.94008e-07	1.05958e-06	UDP-glycosyltransferase 92A1-like
MA_173229g0010	1.95314	3.8095	1.45979	2.60962	0.00906423	0.0223315	beta-glucosidase 12
MA_17326g0010	4291.53	1.43694	0.0709759	20.2455	3.89607e-91	1.07591e-88	60S ribosomal L10
MA_173360g0010	659.089	1.35145	0.0771664	17.5134	1.13253e-68	1.60437e-66	ribosomal L1 domain-containing 1-like
MA_173589g0010	8.38292	3.52473	0.820572	4.29545	1.74339e-05	7.32318e-05	L-type lectin-domain containing receptor kinase -like
MA_173684g0010	74.5956	1.0094	0.287171	3.515	0.000439755	0.00145271	probable LRR receptor-like serine threonine- kinase At1g67720
MA_17373g0010	53.6982	2.40872	0.411201	5.85775	4.69167e-09	3.09319e-08	early nodulin 3
MA_17373g0020	16.1341	2.16188	0.835072	2.58885	0.00962957	0.0235514	early nodulin 1
MA_173871g0010	24.7591	1.7723	0.479583	3.69551	0.000219448	0.000765446	receptor 12
MA_174291g0010	1040.33	1.06211	0.0867372	12.2451	1.78417e-34	6.71094e-33	probable phosphatase 2C 44
MA_17452g0010	165.178	1.2872	0.145132	8.86916	7.37024e-19	1.12126e-17	60S ribosome subunit biogenesis NIP7 homolog
MA_174731g0010	13.7623	3.79365	0.893051	4.24797	2.1572e-05	8.90977e-05	unknown
MA_17478g0010	360.962	4.90847	0.494039	9.93537	2.92085e-23	5.85943e-22	tau class glutathione S-transferase
MA_17490g0020	13.8078	2.6787	0.704386	3.80289	0.000143016	0.000514477	L-type lectin-domain containing receptor kinase -like
MA_175001g0050	4.4948	1.9486	0.752127	2.59079	0.00957565	0.0234314	leucine rich repeat
MA_17527g0010	67.5124	1.37513	0.198527	6.92667	4.30853e-12	3.83574e-11	histone
MA_1753756g0010	3.61098	3.72211	1.00991	3.6856	0.000228166	0.000793381	VQ motif-containing
MA_17544g0010	9.15757	2.39579	0.781473	3.06574	0.00217135	0.00622433	Armadillo repeat only 2
MA_175574g0010	5589.21	1.18449	0.0531318	22.2934	4.2831e-110	1.98809e-107	60S ribosomal L34
MA_175697g0010	16.8852	2.20063	0.57023	3.85919	0.000113764	0.000417016	cytochrome P450 84A1-like
MA_17574g0010	7.77103	1.6931	0.556786	3.04084	0.00235923	0.00671304	CDK-activating kinase assembly factor MAT1
MA_175750g0010	189.627	7.98331	1.2113	6.59069	4.3779e-11	3.54654e-10	probable WRKY transcription factor 31
MA_175870g0010	1061.44	1.56571	0.101187	15.4734	5.24355e-54	4.40822e-52	scopoletin glucosyltransferase-like
MA_175884g0010	1381.07	1.27003	0.118622	10.7065	9.48845e-27	2.33634e-25	farnesyl pyrophosphate synthase 1-like
MA_175913g0010	26.7625	2.64487	0.545929	4.84472	1.26791e-06	6.25029e-06	probable aldo-keto reductase 2
MA_17597g0010	14.2889	3.35288	0.564996	5.93434	2.95035e-09	1.98871e-08	late embryo abundance
MA_176124g0010	51.5596	1.70024	0.296076	5.74258	9.32443e-09	5.95062e-08	F-box kelch-repeat At5g15710-like
MA_176417g0010	278.441	3.41605	0.181499	18.8214	5.04797e-79	9.87683e-77	isoflavone reductase
MA_17680g0010	121.237	2.53888	0.6457	3.93198	8.42482e-05	0.000316644	cytochrome P450 monooxygenase CYP736B
MA_177086g0010	4.09363	4.44305	1.02433	4.33753	1.44096e-05	6.12727e-05	probable phosphatase 2C 25
MA_177353g0010	16.813	1.82263	0.433832	4.20124	2.65454e-05	0.000108155	Ribosome maturation factor
MA_177562g0010	23.7964	2.68338	0.487262	5.50707	3.64858e-08	2.17747e-07	unknown
MA_17763g0010	1744.34	1.25909	0.0625957	20.1146	5.49882e-90	1.49021e-87
MA_17777g0010	64.6842	1.08779	0.343987	3.1623	0.00156526	0.0046277	bidirectional sugar transporter SWEET3b
MA_17791g0010	254.806	1.96034	0.258487	7.58391	3.35306e-14	3.61058e-13	aldehyde dehydrogenase family 2 member C4-like
MA_178134g0030	9.34556	1.23552	0.525426	2.35147	0.0186996	0.0421414	receptor kinase At3g47110
MA_178187g0010	163.398	1.03691	0.220835	4.6954	2.66088e-06	1.25323e-05	hypothetical protein 2_1093_01, partial
MA_17826g0010	1160.51	1.1358	0.0852126	13.329	1.56901e-40	7.96963e-39	phosphoserine aminotransferase chloroplastic-like
MA_17826g0020	1422.04	1.33931	0.09607	13.9409	3.57175e-44	2.10031e-42	phosphoserine aminotransferase chloroplastic-like
MA_178283g0010	28.3393	1.10575	0.374476	2.95279	0.00314911	0.00870901
MA_17852g0010	70.4215	1.655	0.234658	7.05282	1.75329e-12	1.61324e-11	aldehyde dehydrogenase family 3 member H1-like isoform X1
MA_17884g0010	134.441	1.00523	0.137312	7.3208	2.465e-13	2.46342e-12	mitochondrial import receptor subunit TOM40-1
MA_179121g0010	121.698	1.86947	0.162511	11.5037	1.2644e-30	3.89882e-29	unknown
MA_179230g0010	106.972	1.33142	0.278177	4.78624	1.69932e-06	8.23371e-06	probable E3 ubiquitin- ligase RNF217
MA_179350g0020	10.0497	4.23339	0.79411	5.33099	9.76811e-08	5.53797e-07	2-methylene-furan-3-one reductase-like
MA_1793622g0010	4.77575	2.05405	0.840546	2.44371	0.014537	0.0337976	probable LRR receptor-like serine threonine- kinase At3g47570
MA_179597g0010	41.3181	1.42227	0.388985	3.65637	0.000255815	0.000881306	GDSL esterase lipase At5g45910
MA_17966g0010	541.818	3.86321	0.222156	17.3896	9.89016e-68	1.34015e-65	primary amine oxidase-like
MA_17966g0020	53.055	6.90587	0.835015	8.27035	1.33561e-16	1.72514e-15	primary amine oxidase-like
MA_179692g0020	10.2818	7.94419	1.78982	4.43854	9.05721e-06	3.96731e-05	transcription factor
MA_17969g0010	203.52	2.55165	0.201331	12.6739	8.25184e-37	3.49897e-35	probable carboxylesterase 15
MA_1798304g0010	35.289	2.31299	0.338852	6.82596	8.73406e-12	7.5627e-11	AAA-ATPase mitochondrial-like
MA_179987g0010	130.091	5.83337	1.24136	4.69917	2.6122e-06	1.23131e-05	thaumatin 1b
MA_180449g0010	5.7198	4.68808	1.0987	4.26695	1.98161e-05	8.23915e-05	transcription factor TT2-like
MA_180458g0010	42.9434	1.04447	0.266469	3.91967	8.86717e-05	0.000331911
MA_180532g0010	1200.98	2.24237	0.30087	7.45298	9.12569e-14	9.44655e-13	cytochrome
MA_180535g0010	43.7984	1.03786	0.3008	3.45035	0.00055986	0.00181175	G-type lectin S-receptor-like serine threonine- kinase At2g19130
MA_18054g0010	120.4	2.31779	0.333159	6.95699	3.47626e-12	3.12348e-11	probable calcium-binding CML43
MA_18089g0010	110.314	4.05891	0.90714	4.47441	7.66241e-06	3.38661e-05	O-acyltransferase WSD1-like
MA_18092g0010	137.778	1.75198	0.200082	8.75628	2.01804e-18	2.96868e-17	UDP-glycosyltransferase 86A1-like
MA_18109g0010	1008.57	1.45133	0.0833412	17.4143	6.43107e-68	8.82391e-66	elongation factor 1-
MA_18127g0010	275.493	1.79394	0.113794	15.7648	5.4304e-56	4.93623e-54	response to dessication 2
MA_18131g0010	714.904	2.47772	0.0816254	30.3548	2.17157e-202	8.61363e-199	peptidyl-prolyl cis-trans isomerase FKBP53
MA_181500g0010	44.3718	4.74617	1.01981	4.65396	3.25619e-06	1.51481e-05	glutathione S-transferase
MA_181748g0010	4795.42	1.24687	0.150519	8.28384	1.19265e-16	1.55013e-15	acetyl- cytosolic 1
MA_181799g0010	792.299	2.12897	0.231151	9.21029	3.25256e-20	5.40014e-19	low temprature induced
MA_181915g0010	463.529	1.169	0.127417	9.17463	4.53115e-20	7.45768e-19	unknown
MA_18233g0020	150.726	1.15476	0.137249	8.41361	3.97587e-17	5.36908e-16	pentatricopeptide repeat-containing At3g56030
MA_1824g0010	10.0527	1.44598	0.56503	2.55913	0.0104935	0.0254194	multidrug resistance
MA_18267g0010	1319.02	1.45515	0.0742633	19.5944	1.72528e-85	4.25296e-83	dof zinc finger
MA_18275g0010	108.257	3.43703	0.516711	6.65174	2.89639e-11	2.3885e-10	probable LRR receptor-like serine threonine- kinase At1g56140 isoform X2
MA_182918g0010	17.3153	1.1256	0.354261	3.17732	0.00148645	0.00441684	GATA transcription factor 26
MA_182935g0010	48.3348	1.49626	0.311465	4.80394	1.55574e-06	7.58604e-06	mitochondrial outer membrane porin of 36 kDa-like
MA_183108g0010	9.69226	3.96134	1.33562	2.96591	0.00301787	0.00838805
MA_183315g0010	2009.5	1.49211	0.181049	8.24145	1.70134e-16	2.1859e-15	early light-induced chloroplastic-like
MA_18331g0010	202.828	1.06388	0.104923	10.1396	3.68523e-24	7.82452e-23	nucleolar GTP-binding 2
MA_183426g0010	1911.82	2.93088	0.11567	25.3383	1.21087e-141	1.2886e-138	12-oxophytodienoate reductase 11
MA_183668g0020	788.856	1.03462	0.124344	8.32068	8.74585e-17	1.15182e-15	ATP-citrate synthase beta chain 1
MA_183811g0010	23.3221	2.61873	0.445203	5.8821	4.05095e-09	2.68987e-08	C75A1_PINTA ame: Full=Cytochrome P450 750A1 ame: Full=Cytochrome P450 CYPC
MA_183951g0010	13.7849	1.41484	0.48375	2.92474	0.00344747	0.00945147	mitochondrial intermembrane space import and assembly 40
MA_1839977g0010	70.6447	1.98049	0.234002	8.46356	2.59332e-17	3.54819e-16	G-type lectin S-receptor-like serine threonine- kinase B120
MA_184179g0030	4.83259	2.19815	0.78459	2.80165	0.00508419	0.013381	60S acidic ribosomal P3-2
MA_18417g0010	119.605	1.35956	0.180326	7.53946	4.71909e-14	5.00252e-13	unknown
MA_18425g0010	136.144	1.11673	0.172631	6.46888	9.87347e-11	7.72596e-10	S-acyltransferase 18
MA_184474g0010	86.7578	3.28306	0.469866	6.98722	2.80393e-12	2.53767e-11	expansin A1
MA_184670g0010	23.6909	1.06323	0.367777	2.89096	0.00384071	0.0104086	midasin isoform X2
MA_18470g0010	93.1921	3.47516	0.712331	4.87857	1.06858e-06	5.32058e-06	basic endochitinase
MA_18470g0020	117.447	2.23142	0.562407	3.96763	7.25911e-05	0.000275849	basic endochitinase
MA_184747g0020	2.19789	4.22454	1.2367	3.41598	0.000635519	0.00203307	tau class glutathione S-transferase
MA_184893g0010	11.752	6.90361	1.16001	5.95135	2.6594e-09	1.80151e-08
MA_184894g0010	4440.98	1.27646	0.068638	18.597	3.39686e-77	6.30688e-75	40S ribosomal S17
MA_185082g0010	48.2921	2.07783	0.253049	8.21117	2.19036e-16	2.78873e-15
MA_185096g0010	7186.54	1.24874	0.12759	9.78715	1.27853e-22	2.4629e-21	basic blue
MA_18548g0010	94.9527	1.25272	0.207793	6.0287	1.65288e-09	1.14202e-08	2-oxoglutarate mitochondrial-like
MA_185735g0010	64.1351	3.70902	0.32898	11.2743	1.75766e-29	5.08219e-28	heavy metal-associated isoprenylated plant 20-like
MA_1857g0010	12.8002	1.40637	0.511481	2.7496	0.00596673	0.0154431	retinol dehydrogenase 12-like
MA_185884g0010	2.97829	2.09881	0.908432	2.31037	0.0208679	0.0463245	anamorsin homolog
MA_185911g0010	205.33	1.08647	0.159965	6.79195	1.10631e-11	9.49083e-11	predicted protein
MA_185972g0010	127.042	4.46861	0.731275	6.11071	9.91907e-10	7.00759e-09	tau class glutathione S-transferase
MA_18599g0010	2067.7	1.51199	0.0780171	19.3802	1.13384e-83	2.68868e-81	prohibitin- mitochondrial
MA_18612g0010	146.363	1.2047	0.174479	6.90454	5.03647e-12	4.45562e-11	zinc finger
MA_18615g0010	15.0743	1.60121	0.470218	3.40526	0.000661022	0.00210924
MA_186173g0010	99.5358	4.83722	0.469987	10.2922	7.63762e-25	1.69332e-23	laccase-like multicopper oxidase
MA_186212g0020	38.7213	1.11893	0.29887	3.74388	0.000181198	0.000640788	EF-hand calcium-binding domain-containing 4A
MA_186285g0010	187.233	3.77899	0.730508	5.17311	2.30235e-07	1.24558e-06	reticuline oxidase-like
MA_186293g0010	1.77545	3.60427	1.55485	2.31808	0.0204452	0.0455206	WRKY transcription factor
MA_18633g0010	1897.88	5.03869	0.46009	10.9515	6.53342e-28	1.7152e-26	vegetative cell wall gp1-like isoform X1
MA_186340g0010	7111.21	1.26023	0.0619964	20.3275	7.3503e-92	2.06908e-89	60S ribosomal L13a-4
MA_186345g0010	57.4557	5.92359	1.24177	4.77028	1.83969e-06	8.87248e-06	cationic peroxidase 1-like
MA_186568g0010	434.318	1.00229	0.110222	9.09338	9.60066e-20	1.55435e-18	DUF1764 domain-containing
MA_18665g0010	413.198	1.44449	0.104779	13.7861	3.09125e-43	1.76773e-41	mitochondrial import receptor subunit TOM5 homolog
MA_18667g0010	641.799	2.98606	0.228969	13.0413	7.12261e-39	3.36335e-37	Blue copper
MA_18669g0010	187.499	1.38073	0.161536	8.54754	1.25739e-17	1.76067e-16	unknown
MA_18674g0010	559.188	3.04306	0.156064	19.4988	1.12339e-84	2.75369e-82	respiratory burst oxidase homolog A
MA_187114g0010	51.4256	1.90688	0.542441	3.51536	0.000439153	0.00145105	dehydrin
MA_187242g0010	321.044	1.34598	0.107193	12.5566	3.65577e-36	1.5048e-34	clustered mitochondria
MA_18730g0010	818.305	2.04672	0.101246	20.2152	7.19161e-91	1.97349e-88	cytochrome C
MA_1873408g0010	26.1308	3.27178	0.457339	7.15395	8.43134e-13	8.02172e-12	calmodulin-binding 25-like
MA_187605g0010	8.9851	1.41786	0.563309	2.51702	0.0118351	0.0282073	unknown
MA_18761g0010	550.828	1.41094	0.109716	12.8599	7.56382e-38	3.37104e-36	Nucleolar 56
MA_1877g0010	5.00684	3.43423	1.00608	3.41349	0.00064137	0.00205043	probable prolyl 4-hydroxylase 3
MA_18795g0020	719.625	1.21971	0.0882284	13.8245	1.81484e-43	1.0502e-41	aspartate mitochondrial
MA_18795g0030	2558.35	1.02075	0.0658904	15.4917	3.94811e-54	3.34493e-52	aspartate mitochondrial
MA_18818g0010	2766.33	1.82917	0.106596	17.1598	5.31091e-66	6.8394e-64	unknown
MA_188277g0010	12.2268	1.11875	0.437408	2.55767	0.0105376	0.0255162
MA_188586g0010	30.1935	5.50049	1.22315	4.49699	6.89232e-06	3.06769e-05	auxin responsive family
MA_188621g0010	89.337	1.31182	0.184014	7.12894	1.01143e-12	9.55622e-12	periodic tryptophan 2 homolog
MA_188701g0010	7.5497	6.81156	1.41814	4.80315	1.56189e-06	7.61009e-06
MA_188810g0010	629.878	5.6463	0.642033	8.79441	1.43803e-18	2.14071e-17	tau class glutathione S-transferase
MA_188861g0010	225.921	1.12957	0.247683	4.56055	5.10195e-06	2.31546e-05	universal stress A
MA_189134g0010	44.5572	1.64216	0.289775	5.66702	1.45299e-08	9.06184e-08	unknown
MA_189352g0010	17.8837	8.16076	1.22695	6.65125	2.90612e-11	2.3959e-10	unknown
MA_1896g0010	1237.16	1.18484	0.0666943	17.7652	1.31519e-70	2.02771e-68	G3BP
MA_18975g0010	434.772	3.75724	0.217326	17.2885	5.7429e-67	7.57022e-65
MA_189802g0010	5194.11	3.63209	0.807861	4.49594	6.92645e-06	3.08225e-05	Thaumatin
MA_18990g0010	144.358	1.55892	0.19565	7.96793	1.61349e-15	1.92244e-14
MA_19007g0040	21.4238	1.49649	0.563532	2.65556	0.0079177	0.0197955	PCTP
MA_19018g0010	16.3651	2.68306	0.455086	5.89572	3.73048e-09	2.48729e-08	L-ascorbate oxidase-like
MA_190437g0010	765.691	7.04708	0.358504	19.6569	5.04653e-86	1.27278e-83	21 kDa -like
MA_19052g0010	67.506	1.20738	0.321829	3.75162	0.000175694	0.000623009	MYB-like transcription factor ETC3 isoform X1
MA_1909820g0010	28.0273	6.45337	1.07509	6.00266	1.94111e-09	1.33356e-08
[truncated: 6,823 more rows]

## Sheet: (2) Day1 Rootstock vs. Intact
Differentially expressed genes of rootstock tissue after 1 day, compared to day 1 intact sample
Shown are genes in the grafted tissues compared with intact, with an adjusted pvalue < 0.05, and an absolute value of foldchange >1.
ID	Mean-CPM	logFC	flcSE	stat	pvalue	padj	Description
MA_10000405g0010	3.62432	5.60748	1.4361	3.90465	9.4361e-05	0.000291048	L-type lectin-domain containing receptor kinase -like
MA_10001337g0010	9.23147	3.68939	0.826347	4.4647	8.01823e-06	2.85325e-05	isoflavone reductase
MA_10003545g0010	44.0315	2.4774	0.252	9.83097	8.28181e-23	1.0109e-21	amino-acid permease BAT1 homolog
MA_10004022g0010	9.66575	1.00185	0.432721	2.31524	0.0205996	0.041759	ABC transporter A family member 2-like isoform X1
MA_10009970g0010	4.27072	4.12483	1.31997	3.12494	0.00177843	0.00449329	inorganic phosphate transporter 1-4-like
MA_10012052g0010	1.03917	5.24608	1.98133	2.64776	0.00810258	0.0179728	multi -bridging factor 1c
MA_100138g0010	33.6734	1.60472	0.237026	6.77021	1.28592e-11	7.84168e-11	coiled-coil domain-containing 22 isoform X2
MA_10014377g0010	106.104	1.14006	0.179358	6.35632	2.06641e-10	1.14624e-09	bet1 At4g14600
MA_10017564g0010	5.74209	8.87151	2.76005	3.21425	0.00130784	0.00338078	EXORDIUM-like 2
MA_10019515g0010	78.3441	1.80868	0.259043	6.98216	2.9067e-12	1.85427e-11	unknown
MA_10020141g0010	24.535	4.28754	1.31788	3.25337	0.00114046	0.00297878
MA_10021234g0010	916.846	4.51367	0.152323	29.6323	5.73971e-193	4.93251e-190	glutathione peroxidase
MA_10022184g0010	49.4912	1.12209	0.238308	4.70859	2.49439e-06	9.42877e-06	negative regulator of systemic acquired resistance SNI1 isoform X1
MA_10025310g0010	430.659	1.867	0.202584	9.21595	3.08541e-20	3.29851e-19	aldehyde dehydrogenase family 2 member C4-like
MA_10025722g0010	216.062	2.79011	0.624373	4.46865	7.87134e-06	2.80432e-05	A Chain Structure Of A Three-Domain Sesquiterpene Synthase: A Prospective Target For Advanced Biofuels Production
MA_10026409g0010	7.23964	2.22807	0.626089	3.55871	0.000372675	0.00105237	Chorismate synthase
MA_10030456g0010	75.0955	3.40536	0.56869	5.98807	2.1234e-09	1.08605e-08	allene oxide synthase chloroplastic-like
MA_10030878g0010	79.6812	1.85024	0.170633	10.8434	2.14349e-27	3.27475e-26	aldose 1-epimerase
MA_10031781g0010	34.7021	2.57093	0.508632	5.05461	4.31282e-07	1.76895e-06	ethylene-responsive transcription factor 5-like
MA_10036834g0010	1244.41	1.17234	0.123139	9.52043	1.72465e-21	1.95474e-20	unknown
MA_100374g0010	144.25	1.75557	0.17189	10.2133	1.72869e-24	2.29093e-23	xyloglucan galactosyltransferase KATAMARI1 homolog
MA_10038236g0010	76.4258	1.14911	0.18764	6.12403	9.12386e-10	4.81538e-09	metal transporter Nramp6-like
MA_10038541g0010	819.138	3.50849	0.38143	9.19825	3.63812e-20	3.87548e-19	arogenate dehydratase
MA_10039253g0010	79.3689	6.98802	0.361329	19.3397	2.4868e-83	2.54296e-81	tau class glutathione S-transferase
MA_1003999g0010	21.3986	1.86282	0.401833	4.63582	3.55529e-06	1.32165e-05	glyceraldehyde-3-phosphate dehydrogenase
MA_10040248g0010	11.4124	2.48128	0.833153	2.97818	0.00289964	0.00705101	F-box kelch-repeat At1g67480-like
MA_10040454g0010	267.79	1.29584	0.125353	10.3376	4.76366e-25	6.48017e-24	5 -methylthioadenosine S-adenosylhomocysteine nucleosidase
MA_10042785g0010	630.132	1.00985	0.0726722	13.896	6.7027e-44	1.99816e-42	transmembrane emp24 domain-containing p24delta9-like
MA_10042865g0010	788.933	1.50165	0.167409	8.96996	2.96631e-19	3.01195e-18	arogenate dehydratase
MA_10047384g0010	49.9706	3.9561	0.343274	11.5246	9.91524e-31	1.76106e-29	probable leucine-rich repeat receptor kinase At1g35710
MA_10048g0010	468.768	1.21964	0.103915	11.7369	8.24566e-32	1.53084e-30	ethylene receptor 2
MA_10051537g0010	506.465	1.37987	0.071378	19.3319	2.89632e-83	2.95497e-81	glucose-6-phosphate 1- cytoplasmic isoform
MA_10051g0010	13.1223	2.34501	0.721107	3.25196	0.00114611	0.00299266	F-box kelch-repeat At1g67480-like
MA_10052734g0010	63.4644	1.24385	0.206104	6.03503	1.58931e-09	8.22962e-09	CDK-activating kinase assembly factor
MA_10052810g0010	71.4897	1.09659	0.282706	3.8789	0.000104931	0.000321367	anthocyanidin reductase
MA_10055167g0010	727.352	7.12278	0.405687	17.5573	5.22715e-69	3.53918e-67	ribonuclease Y-like
MA_10055333g0010	7.26782	1.43775	0.619496	2.32084	0.0202952	0.0412036	NRT1 PTR FAMILY -like
MA_10055697g0010	201.18	2.24248	0.867664	2.5845	0.00975204	0.0212736	cytochrome P450 82C4-like
MA_100562g0010	240.903	1.05886	0.0980648	10.7976	3.53449e-27	5.34142e-26	glyco 3-alpha-L-fucosyltransferase A
MA_10058549g0010	142.125	1.11629	0.232029	4.811	1.50176e-06	5.81938e-06	early light-induced chloroplastic-like
MA_10059847g0010	1.60697	3.35322	1.47839	2.26816	0.0233198	0.0466176	unknown
MA_10060181g0010	24.7519	4.12074	0.99939	4.12326	3.73553e-05	0.000121828	unknown
MA_10064214g0010	16.0287	1.84439	0.466525	3.95346	7.70277e-05	0.000240406	cysteine-rich receptor kinase 2
MA_100662g0010	923.383	1.29516	0.0693842	18.6664	9.28221e-78	8.08565e-76	mitochondrial import inner membrane translocase subunit TIM23-2-like
MA_10066589g0010	26.3378	3.63069	0.489932	7.41061	1.25724e-13	8.8434e-13	GABA transporter 1-like
MA_10066818g0010	3.218	3.97795	1.37396	2.89524	0.00378871	0.00901379	probable methyltransferase PMT19
MA_10067279g0010	306.122	1.13961	0.14109	8.07716	6.62921e-16	5.46568e-15	AAA-ATPase At5g57480
MA_10067743g0010	4.54109	4.93812	1.09896	4.49344	7.00811e-06	2.512e-05
MA_10068901g0010	141.503	3.21511	0.353235	9.10191	8.87575e-20	9.28442e-19	dirigent
MA_10069323g0010	30.8956	2.04038	0.386792	5.27514	1.32657e-07	5.7348e-07	transcription factor MYB29
MA_10070914g0010	6.88558	3.91702	0.708477	5.52879	3.22446e-08	1.47756e-07	tau class glutathione S-transferase
MA_10071332g0010	5.01348	2.25233	0.778374	2.89363	0.00380815	0.00905618	V-type proton ATPase subunit G
MA_10077277g0010	377.846	1.03458	0.110635	9.35126	8.66098e-21	9.49309e-20	eukaryotic translation initiation factor 3 subunit F
MA_10077950g0010	49.0627	4.12583	0.559418	7.37522	1.64069e-13	1.14505e-12	probable strigolactone esterase DAD2
MA_10079895g0010	3.77292	2.2179	0.770914	2.87697	0.00401514	0.00949187	unknown
MA_10080868g0010	7.37824	2.74653	0.683573	4.0179	5.87188e-05	0.000186428	UDP-rhamnose:rhamnosyltransferase 1
MA_10081221g0010	279.755	7.27572	0.489084	14.8762	4.70395e-50	1.74589e-48	tau class glutathione S-transferase
MA_10082689g0010	37.3381	1.47117	0.319033	4.61133	4.00093e-06	1.47723e-05	receptor kinase At4g00960
MA_10083247g0010	128.105	1.39237	0.147986	9.40879	5.01887e-21	5.5597e-20	chorismate chloroplastic-like
MA_10083329g0010	13.3258	1.58755	0.531008	2.98969	0.00279259	0.00681032	transcription termination factor chloroplastic
MA_10083496g0010	15.3957	6.26932	0.828529	7.56681	3.82493e-14	2.79243e-13	probable xyloglucan endotransglucosylase hydrolase 7
MA_100852g0010	2.11806	6.5033	1.81899	3.57522	0.00034993	0.000992595	methylesterase chloroplastic
MA_10087005g0010	398.747	1.0578	0.0878533	12.0405	2.17716e-33	4.31254e-32	probable amino-acid acetyltransferase chloroplastic isoform X2
MA_10089774g0010	19.4741	3.01591	1.14062	2.64409	0.00819098	0.0181509
MA_10093172g0010	14.4701	1.38226	0.474719	2.91174	0.00359423	0.00859272	hypothetical protein
MA_10095919g0010	249.22	3.16635	0.186564	16.972	1.32392e-64	7.79471e-63	phenylcoumaran benzylic ether reductase
MA_10096934g0010	231.597	2.64526	0.123902	21.3497	3.92856e-101	6.1383e-99	cytochrome P450 mono-oxygenase
MA_10097347g0010	16.9607	1.0899	0.382653	2.84828	0.00439559	0.0103084	uncharacterized GTP-binding -like
MA_10098066g0010	145.292	1.15802	0.162982	7.10524	1.20113e-12	7.88524e-12	C2 calcium-dependent membrane targeting
MA_100998g0010	35.0589	10.6409	1.30961	8.12526	4.46412e-16	3.72249e-15
MA_10100042g0010	2.01934	4.44877	1.54311	2.88298	0.00393927	0.00932928	LRR receptor-like serine threonine- kinase EFR
MA_10100606g0010	4.85336	2.72011	0.842411	3.22895	0.00124244	0.00322402	DUF1677 family
MA_10101302g0010	79.9445	7.98362	0.554435	14.3995	5.20817e-47	1.75518e-45	tau class glutathione S-transferase
MA_10102211g0010	58.139	2.10397	0.249463	8.434	3.34034e-17	2.98599e-16	L-type lectin-domain containing receptor kinase -like
MA_10103038g0010	18576.7	2.21033	0.321676	6.87128	6.36268e-12	3.96498e-11	anti-microbial
MA_10104236g0010	135.221	1.56609	0.17343	9.03006	1.71574e-19	1.7654e-18	suppressor SRP40 isoform X2
MA_10104334g0010	400.714	5.15788	0.539308	9.56389	1.13413e-21	1.29817e-20	tau class glutathione S-transferase
MA_10106144g0010	44.6769	2.62095	0.302149	8.67436	4.15875e-18	3.9232e-17	RING-H2 finger ATL2
MA_10106735g0010	32.6129	1.01104	0.284806	3.54994	0.000385315	0.00108573	2-oxoglutarate-iron(II)-dependent oxygenase
MA_10107355g0010	128.358	1.30445	0.450512	2.89549	0.00378568	0.00900707
MA_10107625g0010	110.062	3.21561	0.213042	15.0938	1.77909e-51	6.91325e-50	serine carboxypeptidase-like 50
MA_101085g0010	2752.05	1.13989	0.0492659	23.1376	1.93966e-118	4.37767e-116	ADP-ribosylation factor
MA_101113g0020	1591.83	2.29826	0.194701	11.804	3.72103e-32	6.99545e-31	hydroxymethylglutaryl- synthase-like
MA_10112138g0010	116.391	1.10786	0.173691	6.37835	1.79012e-10	9.96947e-10	50S ribosomal L1
MA_10113449g0010	24.9082	10.8512	1.30717	8.30135	1.02934e-16	8.91262e-16	2-methylene-furan-3-one reductase-like
MA_101154g0010	7.47675	7.61978	1.26622	6.01774	1.76872e-09	9.11741e-09	RING-H2 finger ATL2-like
MA_10115902g0010	3.23746	5.54606	1.32501	4.18568	2.84313e-05	9.41326e-05
MA_10116475g0010	28.3896	1.26928	0.333001	3.81162	0.000138057	0.000415611	unknown
MA_10117005g0010	110.203	3.09968	0.167332	18.5241	1.31969e-76	1.11691e-74	inositol 2-dehydrogenase isoform X2
MA_101171g0010	111.88	5.36531	1.24206	4.31968	1.56255e-05	5.34815e-05	pectate lyase
MA_10119247g0010	5.1249	1.5981	0.709429	2.25266	0.0242806	0.0482964	probable leucine-rich repeat receptor kinase At5g49770
MA_10120109g0010	139.902	4.63262	0.471393	9.8275	8.57173e-23	1.04543e-21	tau class glutathione S-transferase
MA_101204g0010	41.8376	5.71179	0.489235	11.6749	1.71187e-31	3.13517e-30	Chromatin assembly factor 1 subunit
MA_10120560g0010	29.1742	5.31231	1.36738	3.88503	0.000102319	0.000313903	alcohol dehydrogenase
MA_10121526g0010	22.9407	1.30681	0.37724	3.46414	0.000531925	0.0014682	60S ribosomal L10a
MA_10122826g0010	49.3895	1.91394	0.387473	4.93955	7.83042e-07	3.12818e-06	early nodulin 3
MA_10122875g0010	22.6872	3.90943	1.11883	3.49421	0.000475466	0.00132118	Fe(II) ascorbate oxidase
MA_10123953g0010	25.3729	6.19929	0.689069	8.99662	2.32764e-19	2.37913e-18	unknown
MA_10124175g0010	81.3718	3.36173	0.307414	10.9355	7.79548e-28	1.21591e-26	12-oxophytodienoate reductase 11
MA_10128792g0010	27.3215	3.03416	0.524248	5.78765	7.13787e-09	3.49059e-08	L-ascorbate oxidase
MA_101288g0010	555.765	2.42772	0.188857	12.8548	8.08828e-38	1.91036e-36	epoxide
MA_101298g0010	89.3665	6.71163	0.744135	9.01936	1.89186e-19	1.94126e-18	LURP-one-related 15-like
MA_10131732g0010	127.381	1.34616	0.143235	9.39826	5.54734e-21	6.12992e-20
MA_10133755g0010	73.5636	1.32687	0.186083	7.13053	9.99841e-13	6.60359e-12	hypothetical protein PRUPE_2G273000
MA_10133878g0010	33.7099	1.51943	0.296768	5.11991	3.05677e-07	1.27411e-06	meiosis arrest female 1-like
MA_10134506g0010	14.5522	1.13881	0.411986	2.76419	0.00570649	0.0131034	receptor kinase At4g00960
MA_10136393g0010	1.30061	5.32346	2.2065	2.41263	0.0158379	0.032989
MA_10137141g0010	83.2129	1.47706	0.179098	8.24721	1.62137e-16	1.38961e-15	pumilio homolog 24
MA_10137763g0010	30.4629	3.95905	0.386477	10.2439	1.25994e-24	1.68319e-23	heat shock 83
MA_10139353g0010	12.2374	1.88666	0.738222	2.55569	0.0105979	0.0229551	CC-NBS-LRR resistance
MA_10140723g0010	22.3378	1.07774	0.295659	3.64522	0.000267168	0.000772098	probable Xaa-Pro aminopeptidase P
MA_10140790g0010	209.933	1.35858	0.130472	10.4128	2.16784e-25	2.99549e-24	serine threonine- kinase At5g01020
MA_10141695g0010	14.1665	1.33822	0.487975	2.7424	0.00609918	0.0139058
MA_10142767g0010	115.956	1.57746	0.194452	8.11233	4.96564e-16	4.1207e-15	glutathione S-transferase
MA_10143614g0010	386.37	1.19647	0.131921	9.06961	1.19445e-19	1.24016e-18	trichome birefringence-like 11
MA_10143842g0010	1027.05	1.0137	0.0669844	15.1334	9.7457e-52	3.82694e-50	proteasome subunit alpha type-1-like
MA_10144111g0010	1037.44	1.08586	0.111419	9.74577	1.92314e-22	2.29478e-21	polyubiquitin
MA_10144220g0010	10.7508	8.98965	1.47656	6.08823	1.14168e-09	5.98173e-09	reticuline oxidase-like
MA_10144516g0010	40.3993	1.0469	0.323757	3.23361	0.00122237	0.00317564
MA_10144809g0010	6.72364	5.86558	1.83486	3.19675	0.00138984	0.00357518	glycosyl hydrolase
MA_10144850g0010	530.749	3.83532	0.27833	13.7798	3.3739e-43	9.82851e-42	leucoanthocyanidin reductase 3
MA_10145917g0010	4383.08	3.30719	0.107534	30.7548	1.05563e-207	1.31036e-204	lambda class glutathione S-transferase
MA_10146195g0010	41702.1	1.89347	0.135774	13.9457	3.34074e-44	1.0087e-42
MA_10146282g0010	2036.84	10.6386	0.693716	15.3356	4.42077e-53	1.80742e-51
MA_10147276g0010	1158.55	2.693	0.261434	10.3009	6.98247e-25	9.41821e-24	GEM 5
MA_10148001g0010	14.105	1.29176	0.450364	2.86826	0.00412731	0.00973093	phosphatidate mitochondrial isoform X1
MA_10150402g0010	10.8623	1.44168	0.508591	2.83465	0.00458762	0.0107266	AAA-ATPase mitochondrial-like
MA_10150476g0010	45.2141	1.2012	0.30029	4.00015	6.33024e-05	0.000200141	cytochrome P450 monooxygenase CYP736B
MA_10150752g0010	18.4448	2.72256	0.413845	6.57869	4.74621e-11	2.7638e-10	hypothetical protein SELMODRAFT_158336
MA_101553g0010	350.467	1.24382	0.126169	9.85835	6.30794e-23	7.76966e-22	phytosulfokine receptor 2
MA_101571g0010	131.61	3.89115	0.533071	7.2995	2.88832e-13	1.98631e-12	plastocyanin-like domain
MA_10158313g0010	384.842	6.40419	0.293185	21.8435	8.95623e-106	1.5573e-103	UDP-glycosyltransferase 86A1-like
MA_10159692g0010	279.546	2.248	0.454603	4.94497	7.61572e-07	3.04677e-06	cinnamate 4-
MA_10160589g0010	11.3406	8.76674	1.29283	6.78104	1.1931e-11	7.29357e-11	unknown
MA_101612g0010	21.1817	2.80381	0.460935	6.08288	1.18044e-09	6.1783e-09	cationic peroxidase 1-like
MA_10162289g0010	502.93	3.63964	0.343931	10.5825	3.59374e-26	5.18211e-25
MA_10163020g0010	10263.3	1.50313	0.0791214	18.9977	1.78015e-80	1.67826e-78	6-phosphogluconate dehydrogenase
MA_10163994g0020	6.19686	2.02591	0.679997	2.97929	0.00288915	0.00702817	CELLULOSE SYNTHASE INTERACTIVE 1
MA_10164364g0010	9.05601	1.48007	0.561063	2.63797	0.00834041	0.018454	L-type lectin-domain containing receptor kinase -like
MA_10164994g0010	620.266	1.08836	0.0678827	16.033	7.51738e-58	3.57372e-56	hypothetical protein 0_16419_01, partial
MA_10165257g0010	51.5689	1.13048	0.228204	4.9538	7.27772e-07	2.91703e-06	chorismate synthase family
MA_10165689g0010	466.072	1.92957	0.141414	13.6448	2.16797e-42	6.09307e-41	alpha carbonic anhydrase 7-like
MA_101663g0010	322.081	1.03359	0.149688	6.90499	5.02067e-12	3.14934e-11	dolichyl-diphosphooligosaccharide-- glycosyltransferase subunit 4A
MA_10167043g0010	16.0381	2.7979	0.573908	4.87518	1.08711e-06	4.28052e-06	isoflavone reductase
MA_10168585g0010	10540.8	1.37895	0.0511743	26.9461	6.34165e-160	3.37368e-157	cell division cycle 48 homolog
MA_10171045g0010	186.003	1.25944	0.158843	7.92886	2.21173e-15	1.74992e-14	unknown
MA_10172470g0010	93.2844	2.49989	0.227964	10.9662	5.55745e-28	8.74457e-27	kinase chloroplastic
MA_10172523g0010	120.663	3.35672	0.316914	10.5919	3.24981e-26	4.70895e-25	UDP-glucosyltransferase family
MA_10173310g0010	872.739	1.29834	0.0946026	13.7242	7.2725e-43	2.09263e-41	RRP12 isoform X1
MA_10175544g0010	644.196	7.95385	0.759281	10.4755	1.11938e-25	1.57549e-24	peroxidase 12-like
MA_10175678g0010	43.3307	1.18652	0.23009	5.15677	2.5125e-07	1.05553e-06	CDK-activating kinase assembly factor
MA_101766g0010	149.267	1.49415	0.147729	10.1141	4.78335e-24	6.23007e-23	mitochondrial import inner membrane translocase subunit Tim9
MA_10177719g0010	6.84971	6.29623	1.31975	4.77079	1.83506e-06	7.03891e-06	abscisic acid receptor PYL4-like
MA_10177821g0020	250.401	2.23508	0.103757	21.5414	6.37208e-103	1.03545e-100	uncharacterized protein LOC18448890
MA_10178474g0010	14.8745	2.3738	0.425324	5.58117	2.38905e-08	1.10781e-07	probable leucine-rich repeat receptor kinase At5g49770
MA_10179441g0020	1.26498	4.21085	1.54373	2.72772	0.00637738	0.0144729	probable leucine-rich repeat receptor kinase At5g49770
MA_10179878g0010	3.04295	6.88522	1.53947	4.47246	7.73254e-06	2.75685e-05	unknown
MA_10181288g0010	61.1792	7.37311	0.598544	12.3184	7.21085e-35	1.52211e-33	isoflavone reductase
MA_10182116g0010	38.4573	1.65024	0.385506	4.28072	1.86293e-05	6.31152e-05	unknown
MA_10182290g0010	6.79524	4.13359	1.46051	2.83024	0.00465129	0.0108652	dehydration-responsive RD22
MA_10182777g0010	466.225	1.66342	0.112621	14.7701	2.28239e-49	8.25857e-48	prohibitin- mitochondrial
MA_10182847g0010	74.1866	1.1048	0.172302	6.41198	1.43642e-10	8.06194e-10	transmembrane 64-like
MA_10185385g0010	930.182	1.31511	0.173365	7.58578	3.30495e-14	2.42072e-13	Oligopeptide transporter 4
MA_10187060g0010	242.995	5.37542	0.345687	15.55	1.59147e-54	6.84486e-53	tau class glutathione S-transferase
MA_10189121g0010	26.3424	1.13419	0.342996	3.30673	0.000943934	0.00249787
MA_10189777g0010	18.2106	3.16912	0.557415	5.68539	1.30513e-08	6.20394e-08	probable carboxylesterase 15
MA_10191444g0010	8.67985	4.19347	1.50814	2.78056	0.00542654	0.0125172	cytochrome P450 CYP76AA26
MA_10191900g0010	74.7452	1.39985	0.216373	6.46962	9.82499e-11	5.588e-10	Ribosomal L1
MA_10193025g0010	231.384	1.69751	0.154126	11.0138	3.27784e-28	5.21455e-27	troponin skeletal muscle
MA_101933g0010	180.255	1.39306	0.131535	10.5907	3.28958e-26	4.76146e-25
MA_10193989g0010	4.06141	3.66335	1.14356	3.20345	0.0013579	0.00349904
MA_10194606g0010	1867.42	9.03445	0.737407	12.2516	1.64629e-34	3.41699e-33
MA_10195746g0010	328.786	1.05796	0.249078	4.24752	2.16151e-05	7.26142e-05	unknown
MA_101964g0010	3161.35	2.71713	0.0584218	46.5089	0	0	heat shock 70 kDa mitochondrial
MA_101987g0010	407.727	1.1517	0.146167	7.87937	3.29041e-15	2.57691e-14	transcription factor AS1-like
MA_10198808g0010	179.527	1.24352	0.149043	8.34338	7.21953e-17	6.32215e-16	nucleolar complex 3 homolog
MA_101997g0010	43.9471	2.51462	0.522722	4.81062	1.50462e-06	5.82946e-06	7-deoxyloganetin glucosyltransferase-like
MA_10201487g0010	9.92599	2.20032	0.811748	2.7106	0.00671622	0.0151718	unknown
MA_10201g0010	444.557	1.30888	0.110046	11.8939	1.27281e-32	2.43381e-31	NHP2 1
MA_10202872g0010	20.34	1.45248	0.450143	3.2267	0.00125226	0.00324725	receptor kinase At4g00960
MA_10203413g0010	4.83456	8.6737	3.66298	2.36794	0.0178876	0.036765	aluminum-activated malate transporter 10-like
MA_10204459g0010	1501.61	1.514	0.137739	10.9919	4.18188e-28	6.61273e-27	calmodulin-A-like isoform X1
MA_10204983g0010	1250.88	1.22341	0.060563	20.2006	9.6806e-91	1.17235e-88
MA_102057g0010	393.369	2.21528	0.156907	14.1184	2.92546e-45	9.18692e-44	probable aminotransferase TAT2
MA_10206082g0010	2058.36	1.42389	0.054008	26.3644	3.50844e-153	1.55229e-150
MA_10206478g0010	291.647	2.27539	0.148068	15.3672	2.71594e-53	1.11963e-51
MA_10206861g0010	134.242	2.96331	0.236503	12.5297	5.13345e-36	1.14015e-34
MA_10207028g0010	72.7898	1.75436	0.251183	6.98439	2.86104e-12	1.82645e-11	TMV resistance N-like
MA_10207543g0010	51.2644	1.61881	0.355902	4.54848	5.40356e-06	1.96476e-05	probable carboxylesterase 15
MA_10209746g0010	937.036	1.86389	0.13015	14.3211	1.61602e-46	5.32951e-45	acetate butyrate-- ligase peroxisomal
MA_10209765g0010	27.0517	1.42844	0.343765	4.15528	3.24893e-05	0.000106856	ARF-GAP domain 2
MA_10209990g0010	191.318	1.20858	0.173278	6.97479	3.06331e-12	1.95056e-11	60S ribosomal L5-1
MA_10210259g0010	18.0053	2.14202	0.402636	5.32	1.03766e-07	4.53804e-07	L-type lectin-domain containing receptor kinase -like
MA_10210452g0010	6.68061	2.28876	0.671073	3.41059	0.00064822	0.0017651	unknown
MA_10210587g0010	2.58848	2.82355	1.22186	2.31086	0.0208404	0.0421859
MA_1021120g0010	45.329	4.285	0.337653	12.6905	6.67217e-37	1.52355e-35	phenylcoumaran benzylic ether reductase
MA_10211613g0010	137.648	2.42995	0.419951	5.78627	7.19664e-09	3.5174e-08	uncharacterized acetyltransferase At3g50280-like
MA_10211749g0010	62.1917	1.51114	0.224583	6.72868	1.71209e-11	1.03278e-10	sigma factor
MA_10211971g0010	33.8002	7.05592	1.59971	4.41075	1.03014e-05	3.61447e-05	thaumatin
MA_10212526g0010	11.945	2.1697	0.383064	5.66407	1.4782e-08	6.99675e-08	calcium binding with EF-hand
MA_10212607g0010	49.2047	1.6643	0.252535	6.59037	4.38739e-11	2.56153e-10	la 1
MA_10213388g0010	144.88	8.24249	0.805318	10.2351	1.38091e-24	1.8415e-23	L-type lectin-domain containing receptor kinase -like
MA_10217366g0010	20.7326	1.13526	0.405472	2.79984	0.00511272	0.0118496	unknown
MA_10221610g0010	23.3232	1.46827	0.300579	4.88479	1.03538e-06	4.08475e-06
MA_10225541g0010	4.77741	1.54839	0.686285	2.25619	0.024059	0.0479089	phospholipase A I isoform X1
MA_10226232g0010	3.25112	2.62128	1.14864	2.28209	0.0224843	0.0451272	glutamate receptor
MA_10227223g0010	26.702	2.8445	0.488622	5.82147	5.83308e-09	2.87549e-08	unknown
MA_10227622g0010	131.579	1.87383	0.264902	7.07367	1.50894e-12	9.83659e-12	peroxidase 72-like
MA_102288g0010	1399.94	1.57167	0.0662874	23.7099	2.85017e-124	7.36216e-122	transport Sec61 subunit alpha-like
MA_10232070g0010	3.88539	4.95947	1.3869	3.57595	0.000348958	0.0009899	expansin A1
MA_10232102g0010	14.5988	1.42288	0.434391	3.27558	0.00105445	0.002769	elongation factor 1-
MA_102329g0010	118.813	1.25229	0.158049	7.92343	2.31044e-15	1.8264e-14	ATP-dependent 6-phosphofructokinase chloroplastic-like
MA_10236378g0010	6.68486	6.49293	1.69114	3.83938	0.000123344	0.000374195	dirigent
MA_10238407g0010	228.572	4.45399	0.208678	21.3438	4.45103e-101	6.93042e-99
MA_10241326g0010	192.895	1.12825	0.134977	8.35883	6.33419e-17	5.56868e-16
MA_10242763g0010	43.2128	1.4397	0.26901	5.35183	8.70683e-08	3.84051e-07
MA_10243352g0010	416.413	2.4617	0.264423	9.3097	1.28199e-20	1.39117e-19	kDa class IV heat shock -like
MA_10243509g0010	49.9223	1.33105	0.354897	3.75054	0.000176455	0.000523173	unknown
MA_10243517g0010	122.55	1.75688	0.183428	9.57808	9.8869e-22	1.13548e-20
MA_10243939g0010	26.1923	1.10661	0.315992	3.50203	0.000461721	0.00128594	pentatricopeptide repeat-containing chloroplastic
MA_10243946g0010	14.5561	4.10995	0.655695	6.26808	3.65524e-10	1.99027e-09	mitogen-activated kinase kinase kinase NPK1-like
MA_10245g0010	24.9398	2.63677	0.345828	7.62453	2.4492e-14	1.80875e-13
MA_10248111g0010	14.3334	7.5768	1.22854	6.16732	6.94579e-10	3.69816e-09	L-type lectin-domain containing receptor kinase -like
MA_10250564g0010	25.0581	2.89661	0.411547	7.03835	1.94531e-12	1.25821e-11
MA_10250658g0010	35.242	1.41861	0.263271	5.38841	7.10854e-08	3.1589e-07	Ppx family phosphatase
MA_10250686g0010	1.36082	5.95188	1.86409	3.19292	0.00140843	0.00361946	unknown
MA_10250723g0010	127.8	4.57535	0.663635	6.89437	5.41025e-12	3.38705e-11	tau class glutathione S-transferase
MA_102512g0010	26.8336	2.06945	0.323337	6.40029	1.55084e-10	8.68666e-10
MA_10252443g0010	63.8647	1.12277	0.179489	6.25537	3.96584e-10	2.15336e-09
MA_102531g0010	3.25201	2.60397	0.875527	2.97417	0.00293781	0.00713488	probable receptor kinase At1g11050
MA_102534g0010	2.10152	5.58279	2.10225	2.65562	0.00791629	0.0175971
MA_102534g0030	7.35551	7.30411	1.47719	4.94461	7.62952e-07	3.05201e-06
MA_102538g0010	109.595	3.65317	0.61842	5.90727	3.47833e-09	1.74608e-08	class IV chitinase Chia4-
MA_10255873g0010	14.2523	1.36824	0.486295	2.81361	0.00489894	0.0113896	disulfide isomerase-like 1-4
MA_10258501g0010	14.6085	1.92827	0.495757	3.88954	0.000100435	0.000308547	unknown
MA_10259599g0010	58.0679	2.05553	0.230009	8.93675	4.00774e-19	4.04092e-18	la 1
MA_10259759g0010	209.893	5.24443	0.302162	17.3564	1.76569e-67	1.14353e-65	UDP-glucose:hydroxycinnamate 1-O-glucosyltransferase
MA_10259968g0010	3.25525	4.52808	1.29833	3.48762	0.000487346	0.00135166	ATPase family AAA domain-containing 3-B
MA_10261412g0010	19.3617	2.1984	0.57605	3.81634	0.000135446	0.000408303
MA_10262473g0010	215.443	4.53279	0.87181	5.19928	2.00058e-07	8.48196e-07	class VII chitinase
MA_10263024g0010	117.269	1.08685	0.239864	4.53112	5.8671e-06	2.12449e-05	ribosomal L1 domain-containing 1-like
MA_10263488g0010	15.4765	1.06429	0.448545	2.37276	0.0176555	0.0363414	NRT1 PTR FAMILY -like
MA_10264676g0010	47.3863	1.99313	0.32041	6.22057	4.95366e-10	2.6664e-09
MA_10265000g0010	7620.26	6.29937	0.565052	11.1483	7.2989e-29	1.19126e-27	PR10
MA_102653g0010	148.778	1.39941	0.124982	11.1969	4.22092e-29	6.9756e-28	GPN-loop GTPase 1-like
MA_10265740g0010	31.6219	5.0706	0.448259	11.3118	1.14751e-29	1.94829e-28	G-type lectin S-receptor-like serine threonine- kinase At1g34300
MA_10266433g0010	4.61677	7.42571	1.60293	4.6326	3.61104e-06	1.34126e-05	transcription factor
MA_102682g0010	231.279	3.63087	0.174185	20.8449	1.69649e-96	2.36909e-94
MA_10269265g0010	37.7109	1.48844	0.343121	4.33795	1.43817e-05	4.94783e-05	unknown
MA_10270868g0010	8.06376	1.7888	0.565878	3.1611	0.00157172	0.00401255	probable LRR receptor-like serine threonine- kinase At3g47570
MA_10270g0010	157.913	1.07493	0.24446	4.39715	1.09681e-05	3.83484e-05	unknown
MA_10271377g0010	241.156	1.15413	0.124508	9.26952	1.86987e-20	2.01492e-19	Malate dehydrogenase 2 mitochondrial
MA_10274785g0010	304.1	1.06811	0.101921	10.4798	1.06982e-25	1.50811e-24	UDP-glucose 4-epimerase GEPI48
MA_10274g0010	238.389	8.08609	0.668271	12.1	1.05589e-33	2.1159e-32	ethylene-responsive transcription factor ERF114-like
MA_10275759g0010	10.3976	1.83847	0.670553	2.74172	0.00611178	0.0139331	ALWAYS EARLY 2 isoform X1
MA_10276973g0020	14.2926	2.61647	0.393399	6.65092	2.91264e-11	1.7228e-10
MA_1027746g0010	63.5661	1.29398	0.223988	5.77701	7.60405e-09	3.7068e-08	nucleosome assembly family
MA_10279188g0010	129.651	1.2479	0.171575	7.27321	3.51047e-13	2.40012e-12	receptor kinase At4g00960
MA_10280152g0010	56.7498	1.43008	0.207745	6.88381	5.82716e-12	3.64091e-11	negative regulator of systemic acquired resistance SNI1 isoform X2
MA_10280474g0010	136.82	2.18391	0.271738	8.03684	9.21858e-16	7.50639e-15	alpha-mannosidase-like isoform X3
MA_10280648g0010	6.52398	2.23891	0.613871	3.6472	0.000265117	0.000766516	calmodulin-like
MA_10280832g0010	21.4114	1.69992	0.390695	4.35102	1.35505e-05	4.67844e-05	ABC transporter B family member 9
MA_10280896g0010	69.0072	1.8943	0.186476	10.1584	3.03899e-24	3.99069e-23	aspartate mitochondrial
MA_10281032g0010	65.9813	9.46067	1.21224	7.80426	5.98533e-15	4.60356e-14	UDP-glycosyltransferase 86A1
MA_10281738g0010	2.6826	3.41711	1.19706	2.8546	0.00430915	0.0101221	bifunctional aspartate aminotransferase and glutamate aspartate-prephenate aminotransferase
MA_10285340g0010	311.287	1.62169	0.090629	17.8937	1.32019e-71	9.62401e-70	probable 37S ribosomal mitochondrial
MA_10285571g0010	13.3446	3.31164	0.556803	5.94759	2.7212e-09	1.37871e-08	elongation factor 2
MA_10285895g0010	57.7053	1.27695	0.202855	6.29489	3.0761e-10	1.68478e-09	molybdenum cofactor sulfurase
MA_10286512g0010	65.756	2.65756	0.241589	11.0003	3.8066e-28	6.02784e-27	2OG- _Oxy_2 domain-containing
MA_10288271g0010	2603.82	3.02995	0.10916	27.7569	1.43791e-169	8.37384e-167	acetyl- cytosolic 1
MA_10289213g0010	4.68199	4.49668	1.03983	4.32446	1.52908e-05	5.24285e-05	calmodulin 3
MA_10290520g0010	92.0932	1.0041	0.377531	2.65965	0.00782208	0.0174033	isoflavone reductase
MA_10291578g0010	18.7503	2.34812	0.381592	6.15348	7.58004e-10	4.02291e-09	kDa class I heat shock -like
MA_10293670g0010	230.015	1.86916	0.140369	13.316	1.86769e-40	4.87223e-39
MA_10294386g0010	389.769	1.12404	0.132468	8.48532	2.15131e-17	1.94331e-16	U-box domain-containing 4
MA_10294412g0010	40.0224	2.99667	0.573057	5.22928	1.70174e-07	7.27155e-07	nucleolar 16
MA_10294644g0010	102.746	1.29406	0.197244	6.56069	5.35601e-11	3.10756e-10	alcohol dehydrogenase-like 6
MA_10294952g0020	3.49004	2.85859	0.995838	2.87054	0.00409775	0.0096667	histone isoform X1
MA_10295511g0010	28.4918	1.92798	0.353408	5.45541	4.88606e-08	2.20482e-07	probable LRR receptor-like serine threonine- kinase At3g47570
MA_102960g0010	855.036	1.28381	0.0931574	13.7811	3.31384e-43	9.65986e-42	GTP cyclohydrolase 1-like
MA_10296383g0010	3.99257	2.28504	0.924665	2.47121	0.0134656	0.0285265	L-type lectin-domain containing receptor kinase -like isoform X2
MA_10297309g0010	3.14107	3.20584	0.905214	3.54153	0.000397816	0.00111848	C2 calcium-dependent membrane targeting
MA_102983g0020	31.3186	2.12956	0.283495	7.51181	5.83168e-14	4.2107e-13	unknown
MA_10304588g0010	13.3533	7.88017	1.21757	6.47207	9.66688e-11	5.50158e-10	LRR receptor-like serine threonine- kinase FLS2
MA_10305380g0010	104.351	2.27356	0.216364	10.508	7.93666e-26	1.12664e-24	glutathione peroxidase
MA_10305466g0010	4.07086	6.04959	1.41718	4.26876	1.96562e-05	6.63729e-05	glycosyl hydrolase
MA_10305829g0010	2.57535	3.63676	1.16217	3.12928	0.00175232	0.0044356	NBS-LRR
MA_10307382g0030	5.2727	2.00527	0.726828	2.75894	0.00579901	0.0132981
MA_10307382g0040	1.97904	3.60358	1.56288	2.30574	0.0211254	0.0426874
MA_10307382g0050	49.8826	1.30155	0.324431	4.01181	6.02556e-05	0.000191069
MA_10307468g0010	75.2215	4.60715	1.43205	3.21717	0.00129462	0.00334912	HOTHEAD-like isoform X1
MA_10307846g0010	8.19136	1.39748	0.619686	2.25514	0.0241248	0.0480231	nuclear pore complex NUP155
MA_10309205g0010	326.203	1.67682	0.106409	15.7583	6.02049e-56	2.69847e-54	glutathione cytosolic
MA_10310126g0010	77.9638	1.22478	0.230531	5.31287	1.07909e-07	4.70912e-07	ATPase subunit 9 (mitochondrion)
MA_10310304g0010	9.07803	5.15588	1.40917	3.65882	0.000253382	0.000735253	aldehyde dehydrogenase family 2 member C4-like
MA_103104g0010	1989.35	2.41733	0.16316	14.8157	1.15993e-49	4.24171e-48	small heat-shock
MA_103104g0020	384.74	2.49359	0.181712	13.7228	7.41662e-43	2.13273e-41
MA_10311407g0030	20.5178	1.65459	0.352638	4.69204	2.70496e-06	1.01885e-05
MA_10312128g0010	13.6807	2.17378	0.697768	3.11533	0.00183737	0.00463068	galactinol synthase 1
MA_10312279g0010	32.8962	1.25764	0.351159	3.58141	0.00034175	0.000970932	YTH domain-containing family 1 isoform X4
MA_10312477g0010	478.503	1.25099	0.0992491	12.6045	1.99353e-36	4.49469e-35	PREDICTED: uncharacterized protein LOC108203120
MA_10313749g0010	46.1314	1.79132	0.306507	5.84431	5.08682e-09	2.51956e-08	elongation factor 1-
MA_10313952g0010	27.6113	1.8488	0.382331	4.8356	1.32742e-06	5.17431e-06	3-oxo-Delta(4,5)-steroid 5-beta-reductase-like
MA_10313989g0010	338.031	2.15397	0.316504	6.8055	1.007e-11	6.18722e-11	kDa class I heat shock -like
MA_10314935g0010	165.97	1.51859	0.13932	10.9001	1.15165e-27	1.78323e-26	probable adenylate kinase mitochondrial
MA_10316972g0010	78.2816	1.3157	0.302068	4.35565	1.32676e-05	4.58998e-05	organic cation carnitine transporter 4
MA_103175g0010	255.372	1.23673	0.113525	10.8939	1.23226e-27	1.9054e-26	cell number regulator 6
MA_103178g0010	188.686	3.16634	0.171884	18.4214	8.85509e-76	7.28743e-74
MA_103178g0020	17.8675	4.37927	0.441481	9.91949	3.42514e-23	4.27659e-22
MA_10318563g0010	9.9724	2.58404	0.655693	3.94093	8.11664e-05	0.000252442	1-aminocyclopropane-1-carboxylate oxidase-like
MA_10319659g0010	9.69509	2.28245	0.506544	4.50593	6.60844e-06	2.37618e-05	pleiotropic drug resistance 1-like
MA_10319943g0010	9.75279	2.44389	0.566906	4.31092	1.62575e-05	5.55342e-05	pyrophosphate--fructose 6-phosphate 1-phosphotransferase subunit alpha
MA_10322413g0010	111.373	1.12999	0.148183	7.62563	2.42851e-14	1.79406e-13
MA_10323193g0010	134.564	2.18418	0.310878	7.02585	2.12761e-12	1.37057e-11	phenylcoumaran benzylic ether reductase
MA_10323241g0010	48.8785	1.09825	0.285921	3.84108	0.000122495	0.000371871	thioredoxin-like 1- chloroplastic
MA_10323933g0010	4388.21	1.53484	0.0675692	22.715	3.18455e-114	6.49808e-112	elongation factor 1-
MA_10325005g0020	4.1954	4.46622	1.28295	3.48122	0.000499135	0.00138239
MA_10325548g0010	23.4917	1.04715	0.332351	3.15074	0.00162858	0.00414586	Nucleic acid- OB-fold
MA_10325684g0020	9.79824	5.11315	1.34053	3.81426	0.000136591	0.000411421
MA_10326890g0010	33.1255	1.78521	0.365418	4.88538	1.03227e-06	4.07286e-06	alcohol dehydrogenase
MA_10328256g0010	86.2486	1.49507	0.285715	5.23275	1.67006e-07	7.14434e-07	probable LRR receptor-like serine threonine- kinase At1g56140 isoform X2
MA_103285g0010	453.938	2.14027	0.119379	17.9283	7.09414e-72	5.22267e-70	probable phosphatase 2C 9 isoform X1
MA_10328880g0010	8.78648	1.34347	0.556648	2.4135	0.0158003	0.032923	RRP6-like 3 isoform X1
MA_10329504g0010	1.30532	3.7383	1.52489	2.45152	0.0142256	0.0299477
MA_10330942g0010	320.768	1.87703	0.111422	16.8461	1.12141e-63	6.38376e-62	prohibitin- mitochondrial
MA_10331224g0010	175.933	1.33824	0.127744	10.4759	1.11452e-25	1.56915e-24	chorismate chloroplastic-like
MA_10332g0010	38.1509	1.02779	0.385109	2.66884	0.0076113	0.0169976	unknown
MA_10333127g0010	187.95	3.81318	0.289519	13.1707	1.29363e-39	3.25314e-38	glutathione S-transferase
MA_10336859g0010	306.326	1.37716	0.108642	12.676	8.02777e-37	1.83029e-35	chorismate chloroplastic-like
MA_103368g0010	307.673	1.44846	0.247064	5.8627	4.55398e-09	2.26518e-08	cytochrome P450 71A1-like
MA_10337257g0010	368.673	6.69392	0.965873	6.93044	4.1954e-12	2.64615e-11	beta 1,3 glucanase
MA_103379g0010	72.1143	1.62812	0.214476	7.59117	3.17039e-14	2.32636e-13	8-amino-7-oxononanoate synthase
MA_1033844g0010	2.73233	7.25549	1.72437	4.20762	2.58074e-05	8.58651e-05	tau class glutathione S-transferase
MA_10338686g0010	13.4228	1.52374	0.648057	2.35125	0.0187106	0.0383032	caffeic acid O-
MA_103386g0010	140.624	3.82624	0.426977	8.96123	3.21091e-19	3.25217e-18
MA_10339370g0010	6.43463	3.40112	0.786566	4.32402	1.53213e-05	5.25169e-05	1-aminocyclopropane-1-carboxylate oxidase-like
MA_10339967g0010	7.1094	4.8559	0.942441	5.15247	2.57078e-07	1.07909e-06
MA_103401g0010	853.563	1.54746	0.0788255	19.6315	8.3289e-86	9.01195e-84	hydroxyproline O-galactosyltransferase GALT6-like
MA_103406g0010	1716.65	1.30826	0.0598607	21.855	6.96337e-106	1.21552e-103	40S ribosomal S20-2-like
MA_10341095g0020	169.597	1.06022	0.173387	6.11478	9.66877e-10	5.09274e-09
MA_10343755g0010	25.5958	6.60325	0.841073	7.85098	4.12787e-15	3.21587e-14	pectinesterase-like
MA_10349110g0010	15.1449	1.91367	0.545639	3.50721	0.000452832	0.0012626	serine threonine- kinase PEPKR2
MA_103494g0010	1.65671	6.38784	1.5544	4.10951	3.96497e-05	0.000128869	methylesterase chloroplastic
MA_10350112g0010	25.4564	1.6655	0.294208	5.66095	1.50538e-08	7.12239e-08	vacuolar sorting-associated 9A-like
MA_10351800g0010	13.2749	5.15069	1.28058	4.02216	5.7667e-05	0.000183231
MA_10352495g0010	22.0733	3.01485	0.383655	7.85824	3.8956e-15	3.03756e-14	unknown
MA_10352794g0010	229.964	1.0992	0.131137	8.38208	5.1999e-17	4.59771e-16
MA_10354950g0010	2.33169	2.94174	1.21375	2.42368	0.0153642	0.0320937
MA_10354950g0020	1.34043	3.85429	1.55834	2.47333	0.013386	0.0283754
MA_10355055g0010	26.7619	2.12163	0.460983	4.60241	4.17634e-06	1.53806e-05	glutamate receptor -like
MA_103557g0010	566.78	1.25266	0.121306	10.3265	5.34969e-25	7.25748e-24	unknown
MA_103557g0020	142.072	1.12876	0.16086	7.01699	2.26695e-12	1.45718e-11
MA_10358253g0010	57.8514	1.17269	0.216269	5.42238	5.88122e-08	2.63367e-07	ILITYHIA isoform X1
MA_10358375g0010	3.42013	2.74059	1.02421	2.67582	0.00745462	0.0166846
MA_10360085g0010	6.15707	1.7149	0.712405	2.4072	0.0160752	0.0334195	phospholipase A I isoform X1
MA_10360526g0010	27.7864	1.25309	0.368888	3.39694	0.000681436	0.00184946	threonine dehydratase chloroplastic-like
MA_10361190g0010	8.50569	1.58982	0.660876	2.40562	0.0161452	0.0335447	unknown
MA_103616g0010	797.724	2.79859	0.212843	13.1487	1.73235e-39	4.32719e-38	probable WRKY transcription factor 31
MA_103636g0020	15.1938	3.68219	0.644099	5.7168	1.08549e-08	5.20019e-08	scopoletin glucosyltransferase-like
MA_10363858g0010	1539.1	1.15949	0.0855421	13.5547	7.43601e-42	2.05754e-40	plasma membrane ATPase 4
MA_10364181g0060	690.869	1.50015	0.111395	13.4669	2.44782e-41	6.59348e-40	ATP-citrate synthase beta chain 2
MA_103649g0010	8.12595	4.45912	1.21672	3.66485	0.000247479	0.000719151	receptor kinase HSL1
MA_10366436g0030	2.5836	3.93002	1.26532	3.10595	0.00189668	0.0047686
MA_10366436g0050	4.71128	2.85555	0.854255	3.34274	0.000829569	0.0022161
MA_10368092g0010	7.5109	8.79069	1.50148	5.85466	4.77974e-09	2.37219e-08	ACC synthase
MA_10368404g0010	25.0251	1.82537	0.331257	5.51045	3.57917e-08	1.63357e-07	aldose 1-epimerase
MA_10370615g0020	28.6069	1.75501	0.380894	4.60761	4.0733e-06	1.50255e-05
MA_103726g0010	33.4938	4.02302	0.557256	7.21934	5.22402e-13	3.53011e-12	unknown
MA_10375125g0010	10.9507	2.44632	0.837271	2.92178	0.00348035	0.00834414	GDSL esterase lipase At4g26790
MA_10375359g0010	5.65628	8.43712	1.6118	5.23461	1.65337e-07	7.07634e-07	1-aminocyclopropane-1-carboxylate synthase 7-like
MA_10375504g0010	7.88763	2.32651	0.742761	3.13225	0.00173472	0.00439428	caffeic acid O-
MA_10375806g0010	2.35917	4.51599	1.65382	2.73065	0.00632098	0.0143566	calcium binding with EF-hand
MA_10376141g0030	8.81002	2.03081	0.54217	3.7457	0.000179888	0.000532467	heat shock 70 kDa 17
MA_10376473g0010	11.2421	1.2761	0.569017	2.24264	0.0249199	0.0494382	Serine threonine- kinase PEPKR2
MA_10377235g0010	16.7303	4.06334	1.27316	3.19153	0.0014152	0.00363495	expansin A1
MA_10378945g0010	122.909	1.63878	0.641281	2.55547	0.0106044	0.022967	A Chain Structure Of A Three-Domain Sesquiterpene Synthase: A Prospective Target For Advanced Biofuels Production
MA_10380258g0010	2.75582	2.27464	1.01463	2.24185	0.0249711	0.0495332
MA_10382669g0010	95.0185	1.43025	0.313186	4.56679	4.9525e-06	1.80722e-05	galactinol synthase 1
MA_10383054g0010	123.059	2.26592	0.319152	7.09984	1.24903e-12	8.18649e-12	oxalate-- ligase-like
MA_10383277g0010	1.86664	3.19666	1.32623	2.41033	0.0159381	0.0331683
MA_10383287g0010	10.7685	1.26109	0.476535	2.64637	0.00813597	0.0180424
MA_10383303g0010	16.9929	7.36653	1.41233	5.21588	1.82944e-07	7.78815e-07	glucan endo-1,3-beta- basic isoform-like
MA_10383324g0010	32.8852	1.23341	0.310022	3.97847	6.93597e-05	0.000217966	reticulon B22
MA_10384591g0010	68.8322	1.86655	0.19811	9.42178	4.43492e-21	4.92625e-20	elongation factor 1-
MA_10385073g0010	47.3018	2.93858	0.25596	11.4806	1.65067e-30	2.90064e-29	small heat-shock
MA_10386g0020	24.8584	1.41013	0.311216	4.53103	5.86972e-06	2.12527e-05	auxin-responsive family
MA_10388291g0020	45.166	1.54947	0.30767	5.03613	4.75027e-07	1.93947e-06
MA_1038873g0010	12.3123	7.35824	1.09225	6.73679	1.61925e-11	9.79685e-11	tau class glutathione S-transferase
MA_103912g0010	87.1381	1.05532	0.302098	3.4933	0.000477094	0.00132514	GABA transporter 1-like
MA_10392111g0010	35.0329	2.63497	0.490381	5.37331	7.73034e-08	3.42568e-07	10-deacetylbaccatin III-10-O-acetyl transferase
MA_10392761g0010	33.281	1.02332	0.387419	2.64139	0.00825663	0.0182782	flavonol synthase
MA_10393847g0010	1360.75	2.52419	0.198193	12.736	3.73064e-37	8.6334e-36
MA_10394193g0010	1.87815	3.19725	1.11449	2.8688	0.00412029	0.00971627	unknown
MA_10394746g0010	2.27563	3.62749	1.62059	2.23838	0.0251961	0.0499462	unknown
MA_10394814g0010	38.4721	1.60299	0.337756	4.746	2.07479e-06	7.91632e-06	metal transporter Nramp6-like
MA_10395430g0010	63.7529	1.14532	0.21941	5.21999	1.7893e-07	7.62746e-07	60S ribosome subunit biogenesis NIP7 homolog
MA_10395559g0010	75.8584	1.11843	0.205244	5.44925	5.05821e-08	2.27905e-07	nucleolar 56
MA_103974g0010	76.2824	3.56443	0.534653	6.66681	2.6143e-11	1.55167e-10	ABC transporter G family member 10
MA_10397863g0020	26.6999	1.17277	0.336535	3.48485	0.000492414	0.00136462
MA_10398377g0030	3.56685	2.03514	0.862351	2.35999	0.0182754	0.0374792
MA_104039g0010	84.2433	1.0084	0.169732	5.9411	2.83109e-09	1.43211e-08	dolichol kinase EVAN
MA_10410805g0010	145.793	6.36808	0.811584	7.84648	4.27868e-15	3.32988e-14	2-methyl-3-buten-2-ol synthase
MA_104108g0010	170.708	1.11993	0.137538	8.14272	3.86487e-16	3.2379e-15	ruvB 1
MA_10412052g0010	5.13035	1.77194	0.643658	2.75292	0.00590661	0.0135164	serine threonine- kinase PEPKR2
MA_104137g0010	1106.89	1.32349	0.0845477	15.6538	3.13069e-55	1.37428e-53	40S ribosomal S25-2
MA_104140g0020	8.41801	2.25715	0.568713	3.96889	7.22097e-05	0.000226302	sodium calcium exchanger NCL-like
MA_104153g0010	2.60526	5.36648	1.43696	3.7346	0.000188012	0.00055508	zinc finger family
MA_10417138g0010	72.6731	2.72341	0.28336	9.61113	7.17567e-22	8.28149e-21	isoflavone reductase
MA_104176g0010	166.638	1.17289	0.12622	9.29243	1.50803e-20	1.62973e-19	outer envelope pore chloroplastic
MA_10419207g0010	610.305	1.25961	0.131556	9.57471	1.02144e-21	1.17129e-20	TIR P-loop LRR
MA_10419208g0010	333.395	1.4875	0.16324	9.11233	8.06342e-20	8.44457e-19	disease resistance RML1B-like
MA_104210g0010	294.267	1.43551	0.117929	12.1726	4.34885e-34	8.86169e-33	nucleosome assembly 1 2
MA_104246g0010	41.1745	1.31186	0.285546	4.59421	4.34383e-06	1.59711e-05	SCO1 homolog mitochondrial
MA_10424g0010	35.3276	2.64446	0.416346	6.35159	2.13095e-10	1.18093e-09	phenylcoumaran benzylic ether reductase
MA_10425788g0010	417.502	1.00414	0.101393	9.90344	4.02191e-23	5.00075e-22	DENN domain-containing
MA_10425791g0010	17.8545	1.40586	0.400275	3.51223	0.00044437	0.00124025	protease Do-like 7
MA_10425791g0020	3377.29	2.06661	0.163138	12.6679	8.91223e-37	2.02677e-35	ATP-binding cassette transporter
MA_10425793g0020	12.5993	4.21162	0.73088	5.7624	8.29266e-09	4.02404e-08	probable carboxylesterase 15
MA_10425794g0010	79.3366	1.09745	0.228494	4.80298	1.56319e-06	6.04483e-06	beta-glucosidase 12-like
MA_10425806g0010	500.397	1.17802	0.113094	10.4163	2.08999e-25	2.89329e-24	pyruvate dehydrogenase E1 component subunit beta- mitochondrial
MA_10425831g0010	74.834	1.26086	0.186111	6.77474	1.24631e-11	7.61365e-11	GPI-anchored LLG1-like
MA_10425845g0010	9.75761	1.48986	0.603423	2.46902	0.0135484	0.0286707	L-type lectin-domain containing receptor kinase -like
MA_10425856g0010	9.81037	2.43271	0.587238	4.14262	3.43356e-05	0.000112572	MIZU-KUSSEI 1-like
MA_10425865g0010	143.899	1.48779	0.175403	8.48212	2.21118e-17	1.99699e-16	U-box domain-containing 26-like
MA_10425872g0010	28.0981	1.04449	0.314395	3.32223	0.000893001	0.0023718	unknown
MA_10425873g0020	23.5902	1.5748	0.348188	4.52283	6.10182e-06	2.20341e-05	bifunctional dethiobiotin synthetase 7,8-diamino-pelargonic acid mitochondrial
MA_10425876g0010	65.8815	1.48186	0.307058	4.82599	1.39308e-06	5.41656e-06	L-type lectin-domain containing receptor kinase -like
MA_10425886g0010	136.167	1.88081	0.149755	12.5592	3.53689e-36	7.89871e-35	Lysine ketoglutarate reductase trans-splicing related 1
MA_10425890g0010	153.522	1.6231	0.183829	8.82941	1.05227e-18	1.02895e-17	uncharacterized protein At4g04980
MA_10425896g0010	6.50594	6.02767	1.28099	4.70547	2.53287e-06	9.56936e-06	ACC synthase
MA_10425896g0020	9.43739	6.67844	1.19653	5.5815	2.38451e-08	1.10582e-07	ACC synthase
MA_10425897g0010	1012.1	1.88096	0.149357	12.5938	2.28525e-36	5.13688e-35	kDa class I heat shock -like
MA_10425911g0010	55.5624	7.85764	1.21369	6.47419	9.53234e-11	5.42985e-10	SULFUR DEFICIENCY-INDUCED 1-like
MA_10425924g0010	24.7319	1.32858	0.37935	3.50225	0.00046134	0.00128504	DUF724 domain-containing 6-like isoform X2
MA_10425925g0010	1978.76	1.90253	0.225844	8.42411	3.63515e-17	3.24239e-16	unknown
MA_10425932g0020	93.3889	5.72868	0.493205	11.6152	3.44914e-31	6.24521e-30	probable WRKY transcription factor 75
MA_10425964g0010	147.341	1.01741	0.15734	6.46633	1.00414e-10	5.7089e-10	probable voltage-gated potassium channel subunit beta
MA_10425967g0010	2063.3	3.72662	0.344304	10.8236	2.66029e-27	4.04768e-26	basic endochitinase
MA_10426026g0010	59.5924	10.2325	1.75251	5.83875	5.2593e-09	2.60009e-08	peroxidase N1-like
MA_10426027g0020	10.1332	6.25026	0.93513	6.68384	2.32764e-11	1.38835e-10
MA_10426029g0020	186.911	1.02083	0.18163	5.62039	1.90526e-08	8.92738e-08	2-oxoglutarate dehydrogenase E1 component
MA_10426030g0040	3.26151	4.31453	1.39915	3.08367	0.00204463	0.00511067	cysteine-rich repeat secretory 55
MA_10426039g0010	450.104	1.1963	0.109509	10.9242	8.82933e-28	1.37237e-26	unknown
MA_10426044g0010	80.1134	1.54453	0.2904	5.31863	1.04554e-07	4.57119e-07	cellulose synthase E6
MA_10426049g0010	1275.62	1.11743	0.0956534	11.6821	1.57351e-31	2.88415e-30
MA_10426055g0010	5.93553	5.84576	1.26687	4.61433	3.94359e-06	1.45751e-05
MA_10426056g0010	481.798	1.63684	0.138902	11.7841	4.71427e-32	8.82929e-31	arginase mitochondrial isoform X1
MA_10426057g0010	750.144	1.323	0.0735298	17.9926	2.22551e-72	1.65752e-70	ribosome biogenesis BOP1 homolog
MA_10426063g0010	4.88358	5.43115	1.93088	2.81278	0.00491153	0.0114153	dirigent
MA_10426081g0020	1149.65	1.34551	0.112954	11.912	1.02501e-32	1.9684e-31	pyruvate cytosolic isozyme
MA_10426104g0010	788.061	4.46403	0.244604	18.25	2.06743e-74	1.6294e-72	tau class glutathione S-transferase
MA_10426111g0020	11.1319	3.10939	0.726971	4.27718	1.89273e-05	6.40664e-05	leucine-rich repeat receptor-like serine threonine- kinase At2g24130
MA_10426111g0030	1.49128	4.72875	1.55634	3.03838	0.00237856	0.00587501	probably inactive leucine-rich repeat receptor kinase At5g48380
MA_10426130g0010	9.66201	1.6694	0.496522	3.36218	0.000773285	0.00207804
MA_10426144g0020	983.049	1.42877	0.114811	12.4445	1.49735e-35	3.25548e-34	UPF0496 4-like
MA_10426152g0010	258.221	4.50938	0.242662	18.583	4.41178e-77	3.7768e-75	metalloendo ase 2-MMP
MA_10426154g0010	3.10856	3.39646	1.48895	2.28111	0.0225419	0.0452266
MA_10426157g0010	35.4897	4.15368	0.397563	10.4479	1.49856e-25	2.09008e-24	AAA-ATPase At4g30250-like
MA_10426194g0010	415.881	1.77428	0.0949804	18.6805	7.13408e-78	6.25099e-76	U3 snoRNP-associated -like EMB2271
MA_10426197g0010	11.6108	1.97181	0.47136	4.18323	2.87391e-05	9.50916e-05	heat shock 70 kDa 17
MA_10426207g0010	36.1097	2.49146	0.305211	8.16307	3.26612e-16	2.74761e-15	cysteine-rich receptor kinase 2
MA_10426212g0020	8.10765	2.86023	0.747185	3.82801	0.000129181	0.000390366	hypothetical protein ABT39_MTgene2862 (mitochondrion)
MA_10426212g0040	8.49668	3.61462	0.888066	4.07022	4.69684e-05	0.000151238	ATPase subunit 4 (mitochondrion)
MA_10426231g0030	7.2888	4.41152	1.29795	3.39883	0.000676755	0.00183742	G-type lectin S-receptor-like serine threonine- kinase At2g19130
MA_10426240g0010	886.436	1.26694	0.221064	5.73113	9.97659e-09	4.79638e-08	dehydration-responsive RD22
MA_10426242g0020	14.8778	7.9964	1.48993	5.36698	8.00664e-08	3.54391e-07	L-lactate dehydrogenase B
MA_10426242g0030	199.471	1.82771	0.187292	9.75862	1.69451e-22	2.02847e-21	L-lactate dehydrogenase B-like
MA_10426249g0010	181.697	6.24042	0.712962	8.75281	2.08107e-18	1.99137e-17	glutathione S-transferase
MA_10426261g0030	673.489	1.07742	0.0828751	13.0005	1.21489e-38	2.95696e-37	Na+ H+
MA_10426264g0010	3458.44	1.30709	0.171757	7.61011	2.73873e-14	2.01591e-13	chalcone synthase
MA_10426264g0020	14056.4	1.73315	0.177927	9.74077	2.0201e-22	2.40662e-21	chalcone synthase
MA_10426276g0010	18.6298	1.50187	0.566146	2.6528	0.00798269	0.0177324	probable linoleate 9S-lipoxygenase 5
MA_10426284g0010	138.678	1.22393	0.122309	10.0069	1.42142e-23	1.80657e-22	probable phosphatase 2C 59
MA_10426307g0010	73.941	1.33098	0.175513	7.58339	3.36642e-14	2.46453e-13	lon protease homolog mitochondrial
MA_10426312g0010	198.631	1.54084	0.179054	8.60545	7.60159e-18	7.04756e-17	UPF0481 At3g02645
MA_10426320g0010	3.52037	7.59534	1.47749	5.1407	2.73723e-07	1.14606e-06	transcription factor bHLH041
MA_10426323g0010	6.61919	3.33249	0.852539	3.9089	9.27156e-05	0.00028625
MA_10426326g0020	41.8534	2.3252	0.294714	7.88968	3.02958e-15	2.37556e-14	mitogen-activated kinase kinase kinase NPK1-like
MA_10426350g0030	154.02	1.12649	0.16282	6.91863	4.56025e-12	2.86858e-11	N-lysine methyltransferase METTL21A
MA_10426352g0010	28.358	1.48184	0.304552	4.86565	1.1408e-06	4.48247e-06	SLOW WALKER 1
MA_10426369g0010	124.253	1.12083	0.146869	7.63146	2.32114e-14	1.71843e-13
MA_10426385g0010	58.0632	1.22928	0.203913	6.02847	1.65521e-09	8.55357e-09
MA_10426389g0010	53.8651	2.11616	0.258461	8.18752	2.66663e-16	2.25732e-15	probable inactive poly [ADP-ribose] polymerase SRO3
MA_10426389g0020	232.017	2.07179	0.163577	12.6655	9.1789e-37	2.08635e-35	probable inactive poly [ADP-ribose] polymerase SRO5
MA_10426393g0010	3189.8	1.02386	0.113634	9.01016	2.05751e-19	2.10784e-18
MA_10426407g0010	3.44199	2.27794	0.771209	2.95372	0.00313966	0.00758019	GTP-binding
MA_10426440g0010	72.0196	1.3838	0.212428	6.51421	7.30756e-11	4.19734e-10	GATA transcription factor 26-like
MA_10426461g0010	54.8469	1.13418	0.217586	5.21253	1.86281e-07	7.92419e-07	imidazole glycerol phosphate synthase chloroplastic
MA_10426462g0010	599.561	1.22259	0.090511	13.5076	1.40997e-41	3.83956e-40	uncharacterized GTP-binding -like isoform X1
MA_10426470g0010	84.8729	3.23416	0.311206	10.3923	2.6867e-25	3.69304e-24	caffeic acid O-methyl
MA_10426491g0010	375.224	1.71224	0.155193	11.033	2.64926e-28	4.23115e-27	UDP-glycosyltransferase 86A1-like
MA_10426530g0010	449.568	2.20302	0.113909	19.3401	2.46986e-83	2.53144e-81	cilia- and flagella-associated 20
MA_10426540g0010	941.411	1.65826	0.100623	16.48	5.11255e-61	2.71014e-59
MA_10426544g0010	1760.81	1.37322	0.0762485	18.0098	1.63206e-72	1.2196e-70	glyceraldehyde-3-phosphate cytosolic-like
MA_10426544g0020	2821.74	1.54473	0.0702158	21.9997	2.89704e-107	5.28407e-105	glyceraldehyde-3-phosphate dehydrogenase
MA_10426545g0010	53.2088	2.95495	0.377322	7.83137	4.82589e-15	3.73687e-14	unknown
MA_10426545g0020	116.118	2.41315	0.262605	9.1893	3.95415e-20	4.20112e-19	TIFY 10A
MA_10426549g0010	51.2066	1.22687	0.317004	3.87021	0.000108742	0.000332536	TIR NBS LRR disease resistance
MA_10426551g0010	218.366	11.3188	1.86113	6.08166	1.18942e-09	6.2231e-09	longifolene synthase
MA_10426556g0010	305.027	1.00436	0.20031	5.014	5.33088e-07	2.16663e-06	kDa heat shock peroxisomal
MA_10426564g0030	469.137	1.81157	0.107247	16.8915	5.19684e-64	2.98498e-62	probable pyridoxal 5 -phosphate synthase subunit PDX1
MA_10426580g0010	232.832	5.62457	0.846071	6.64787	2.97358e-11	1.75675e-10	caffeic acid O-methyltransferase
MA_10426585g0020	8.37206	1.20605	0.505433	2.38617	0.017025	0.0351764	enoyl- delta isomerase peroxisomal
MA_10426598g0020	68.1983	4.81951	0.611656	7.87944	3.28844e-15	2.57582e-14	G-type lectin S-receptor-like serine threonine- kinase At2g19130
MA_10426614g0010	3664.41	2.35228	0.15956	14.7423	3.44642e-49	1.23902e-47	kDa class I heat shock -like
MA_10426614g0020	259.302	3.34928	0.217644	15.3888	1.94654e-53	8.06165e-52	kDa class I heat shock
MA_10426620g0010	35.7545	1.40471	0.329055	4.26894	1.96408e-05	6.63258e-05	cytochrome P450 CYP76AA26
MA_10426620g0020	775.502	3.06186	0.13938	21.9677	5.86974e-107	1.05342e-104	cytochrome P450 CYP76AA22
MA_10426627g0010	191.598	1.24037	0.131682	9.41942	4.53608e-21	5.03737e-20	elongation factor mitochondrial
MA_10426629g0010	2248.27	1.30292	0.0906421	14.3744	7.49258e-47	2.50802e-45	probable aldo-keto reductase 2
MA_10426636g0030	5.86934	2.71	0.649728	4.17098	3.03291e-05	0.000100116	serine threonine- kinase CCR3
MA_10426685g0010	58.9817	1.20307	0.208633	5.76644	8.09642e-09	3.93566e-08	mitochondrial substrate carrier family E-like isoform X1
MA_10426694g0010	1942.1	1.17394	0.0684347	17.1542	5.84873e-66	3.61998e-64	ERBB-3 BINDING PROTEIN 1
MA_10426694g0020	1792.84	1.00472	0.0584319	17.1947	2.9076e-66	1.81723e-64	ERBB-3 BINDING PROTEIN 1
MA_10426697g0010	12.6306	2.17021	0.583227	3.72104	0.000198408	0.000583997	probable phosphatase 2C 25
MA_10426697g0020	20.4914	2.32896	0.473869	4.91476	8.88899e-07	3.53024e-06	probable phosphatase 2C 25
MA_10426701g0010	77.2092	1.19918	0.21149	5.67016	1.42668e-08	6.76579e-08	unknown
MA_10426707g0010	205.442	1.02705	0.172858	5.94159	2.82266e-09	1.42801e-08	peter Pan
MA_10426719g0010	386.076	5.84381	0.723772	8.0741	6.79765e-16	5.60042e-15	2-methyl-3-buten-2-ol synthase
MA_10426719g0020	86.4565	6.32525	0.839055	7.53855	4.75236e-14	3.45034e-13	(-)-linalool synthase
MA_10426738g0010	901.74	5.48845	0.174245	31.4984	9.14097e-218	1.31769e-214
MA_10426753g0010	4853.74	1.49181	0.111834	13.3395	1.36288e-40	3.56993e-39	aldose 1-epimerase
MA_10426753g0020	695.952	1.50367	0.120114	12.5187	5.89766e-36	1.30729e-34	aldose 1-epimerase
MA_10426758g0020	14137.6	1.18489	0.0426686	27.7695	1.01243e-169	6.03233e-167	elongation factor 2
MA_10426763g0010	81.8521	1.8599	0.162024	11.4791	1.67985e-30	2.94845e-29	amino-acid permease BAT1 homolog isoform X1
MA_10426772g0010	11.3649	2.98098	0.614761	4.849	1.24086e-06	4.85172e-06	probable LRR receptor-like serine threonine- kinase At1g63430
MA_10426784g0010	198.471	2.59055	0.178326	14.5271	8.16456e-48	2.82173e-46	4-coumarate-- ligase-like 7
MA_10426784g0020	622.935	2.56418	0.157014	16.3309	5.9482e-60	3.03433e-58	4-coumarate-- ligase-like 7
MA_10426804g0010	2655.92	1.77377	0.0658854	26.9221	1.20984e-159	6.36051e-157	40S ribosomal S6
MA_10426805g0010	3.88151	2.55901	0.782322	3.27105	0.0010715	0.00281114	L-type lectin-domain containing receptor kinase -like
MA_10426833g0010	1582.84	5.4435	0.410196	13.2705	3.43388e-40	8.8597e-39	basic 7S globulin-like
MA_10426834g0010	69.4074	3.92393	0.642128	6.11083	9.91149e-10	5.21751e-09	RING-H2 finger ATL78-like
MA_10426840g0030	27.9071	1.00468	0.304335	3.30123	0.00096261	0.00254443	eIF-2-alpha kinase activator GCN1 isoform X2
MA_10426905g0010	979.747	7.32301	0.374756	19.5408	4.94502e-85	5.21175e-83	blue copper -like
MA_10426928g0010	1039.58	2.26898	0.147652	15.3671	2.7226e-53	1.12134e-51	small heat-shock
MA_10426935g0010	63.9132	1.77397	0.304121	5.8331	5.44068e-09	2.68739e-08	tetraspanin-8-like
MA_10426953g0010	1876.44	2.1545	0.331854	6.49229	8.45412e-11	4.83849e-10	methionine gamma-lyase-like
MA_10426967g0010	2.25555	5.80844	2.04469	2.84074	0.00450092	0.0105371	cytochrome P450 monooxygenase CYP736B
MA_10427033g0010	2916.54	1.09304	0.285885	3.82335	0.000131652	0.000397376	laccase 12
MA_10427039g0010	4672.9	1.30278	0.0679214	19.1807	5.36093e-82	5.31184e-80	chaperone chloroplastic
MA_10427053g0010	12.469	4.24874	0.590915	7.19011	6.47386e-13	4.3399e-12	12-oxophytodienoate reductase 3-like
MA_10427062g0010	124.605	1.27276	0.215013	5.91946	3.23001e-09	1.62729e-08	anthocyanidin 3-O-glucosyltransferase-like
MA_10427066g0010	91.3011	1.31152	0.205624	6.37828	1.79088e-10	9.97247e-10
MA_10427069g0010	1283.28	1.72111	0.0673332	25.5611	4.13113e-144	1.55133e-141	succinate dehydrogenase [ubiquinone] flavo mitochondrial
MA_10427071g0010	131.64	2.34911	0.178339	13.1722	1.26866e-39	3.19215e-38	kinase chloroplastic
MA_10427094g0010	49.9949	3.55836	0.33651	10.5743	3.91971e-26	5.63941e-25	LRR receptor-like serine threonine- kinase GSO1
MA_10427096g0010	59.5857	7.73608	0.90299	8.56718	1.06046e-17	9.7508e-17	7-deoxyloganetin glucosyltransferase-like
MA_10427109g0010	358.076	1.86768	0.318183	5.86984	4.36213e-09	2.17411e-08	chitinase 2-like
MA_10427112g0010	47.4225	2.89659	0.345707	8.37875	5.34923e-17	4.72694e-16	EGF domain-specific O-linked N-acetylglucosamine transferase
MA_10427140g0010	24.045	1.23275	0.353372	3.48853	0.00048568	0.00134746
MA_10427147g0010	7853.07	1.40453	0.0532094	26.3963	1.51254e-153	6.75909e-151	60S ribosomal L12
MA_10427156g0010	60.7588	1.07823	0.271943	3.96492	7.34209e-05	0.000229888
MA_10427193g0010	72.1156	2.32189	0.390618	5.94416	2.77874e-09	1.4069e-08	cytochrome P450 monooxygenase CYP736B
MA_10427204g0010	78.5975	3.77233	0.590426	6.38916	1.66798e-10	9.31713e-10	acidic mammalian chitinase-like
MA_10427215g0010	489.678	1.07511	0.0886933	12.1217	8.10785e-34	1.63058e-32	Nucleic acid-binding
MA_10427215g0020	27.1258	1.43551	0.318034	4.51369	6.371e-06	2.29597e-05	Nucleic acid- OB-fold
MA_10427220g0010	50.3696	1.15746	0.233943	4.94761	7.51321e-07	3.0071e-06
MA_10427220g0020	1983.86	1.05554	0.0471459	22.3889	5.05031e-111	9.68597e-109
MA_10427227g0030	7.77476	1.37976	0.586419	2.35285	0.0186301	0.0381576	ATPase subunit 8 (mitochondrion)
MA_10427258g0020	8.11633	1.95778	0.576859	3.39386	0.000689159	0.00186917	polyribonucleotide nucleotidyltransferase mitochondrial
MA_10427274g0010	634.071	1.02984	0.082385	12.5004	7.432e-36	1.63522e-34	histone deacetylase 6-like
MA_10427276g0010	2.62647	3.35795	1.28425	2.61472	0.00893002	0.0196338
MA_10427294g0010	58.4585	2.19229	0.225036	9.74194	1.99708e-22	2.38046e-21	hypothetical protein, partial
MA_10427310g0010	383.566	1.44523	0.11324	12.7626	2.65363e-37	6.16655e-36	probable LRR receptor-like serine threonine- kinase At1g06840
MA_10427317g0010	230.822	1.36058	0.166345	8.17924	2.85644e-16	2.41342e-15	aspartic ase 2
MA_10427318g0020	786.128	1.4245	0.104209	13.6696	1.54139e-42	4.37611e-41	40S ribosomal S15a-1
MA_10427339g0010	617.088	3.78062	0.347562	10.8775	1.47485e-27	2.26951e-26	basic endochitinase
MA_10427340g0010	289.425	1.42021	0.173578	8.18198	2.79214e-16	2.36043e-15	SDE2 homolog
MA_10427345g0010	25371.2	5.50503	0.455492	12.0859	1.25394e-33	2.50491e-32	hypothetical protein
MA_10427352g0030	217.144	1.02932	0.1188	8.66436	4.54064e-18	4.27174e-17	LTV1 homolog
MA_10427362g0010	3490.55	1.1652	0.104211	11.1812	5.04319e-29	8.30075e-28	shikimate kinase chloroplastic
MA_10427382g0010	862.017	1.4932	0.0775006	19.267	1.01733e-82	1.02622e-80	quinone oxidoreductase PIG3
MA_10427386g0010	5.38918	6.87462	1.65805	4.14621	3.38028e-05	0.000110906	abscisic acid receptor PYL8
MA_10427394g0020	23.1519	4.59795	0.680758	6.75417	1.4366e-11	8.72601e-11	transcription factor FER-LIKE IRON DEFICIENCY-INDUCED TRANSCRIPTION FACTOR-like
MA_10427398g0010	203.665	2.43316	0.292443	8.32013	8.78635e-17	7.64328e-16	long-chain-alcohol oxidase FAO4A
MA_10427400g0010	174.939	1.34396	0.136952	9.81339	9.86019e-23	1.19604e-21	mitochondrial inner membrane OXA1-like
MA_10427412g0010	15.4408	6.99522	1.20424	5.80883	6.29097e-09	3.09234e-08	reticuline oxidase-like
MA_10427420g0010	65.5698	1.30936	0.227816	5.74748	9.05851e-09	4.37951e-08	argonaute 5
MA_10427429g0010	13.3005	1.61745	0.596407	2.71199	0.00668801	0.0151203	Heat shock 70 kDa
MA_10427437g0010	1423.51	1.08793	0.0887437	12.2593	1.4983e-34	3.11127e-33	coiled-coil domain-containing 86
MA_10427437g0020	1.72354	4.22403	1.51971	2.77949	0.00544436	0.0125538	DIS3-like exonuclease 2
MA_10427446g0010	89.3505	1.44205	0.163713	8.80842	1.26923e-18	1.23381e-17	pentatricopeptide repeat-containing chloroplastic
MA_10427465g0010	459.408	1.05486	0.0978005	10.7858	4.01571e-27	6.04412e-26	uncharacterized protein LOC106779894 isoform X2
MA_10427476g0010	229.628	1.2688	0.101699	12.476	1.00898e-35	2.20804e-34	calponin homology domain-containing DDB_G0272472-like
MA_10427494g0010	172.064	3.08247	0.300086	10.272	9.42702e-25	1.26582e-23	chaperone dnaJ chloroplastic-like
MA_10427496g0010	76.8045	2.03988	0.240935	8.46654	2.52783e-17	2.27744e-16
MA_10427496g0020	294.603	2.26279	0.167449	13.5133	1.30532e-41	3.56765e-40
MA_10427514g0010	13258.1	4.86453	0.684664	7.10499	1.20332e-12	7.89846e-12	class IV chitinase
MA_10427517g0010	4061.07	1.90619	0.115282	16.5349	2.05585e-61	1.11088e-59	phenylcoumaran benzylic ether reductase
MA_10427528g0010	483.104	2.62998	0.192026	13.696	1.07296e-42	3.06373e-41	UDP-glucosyl transferase
MA_10427528g0020	20.9619	2.65197	0.412869	6.42325	1.33391e-10	7.51246e-10
MA_10427534g0020	14.2485	1.40813	0.409654	3.43737	0.000587401	0.00160999	aspartate
MA_10427534g0030	401.575	1.12998	0.102514	11.0227	2.96913e-28	4.73018e-27
MA_10427544g0020	38.6612	1.73725	0.353954	4.90813	9.19483e-07	3.64522e-06	unknown
MA_10427546g0010	87.2057	1.12978	0.158896	7.11016	1.15907e-12	7.61469e-12	probable polyribonucleotide nucleotidyltransferase chloroplastic isoform X1
MA_10427561g0010	3758.55	1.8003	0.165482	10.8791	1.45015e-27	2.23227e-26	pleiotropic drug resistance 1-like
MA_10427561g0020	1268.11	2.02655	0.157815	12.8413	9.6257e-38	2.27109e-36	AB31G_ORYSJ ame: Full=ABC transporter G family member 31 Short= 31 ame: Full=Pleiotropic drug resistance 6 Short= 6
MA_10427573g0010	320.021	1.08165	0.103762	10.4243	1.92021e-25	2.6632e-24	caffeoylshikimate esterase
MA_10427578g0010	22.6452	2.25149	0.441028	5.1051	3.30616e-07	1.37384e-06	unknown
MA_10427597g0010	28.2836	1.77631	0.305259	5.81903	5.91916e-09	2.91696e-08	oligopeptide transporter 4-like
MA_10427602g0010	678.694	1.92043	0.225405	8.51992	1.59666e-17	1.44961e-16	sugar transport 14-like
MA_10427613g0020	1.43884	6.4256	2.1468	2.99311	0.00276151	0.0067441	rust resistance kinase Lr10-like
MA_10427632g0010	12.4046	1.0791	0.445868	2.42022	0.0155111	0.0323732	Protease 2
MA_10427637g0010	21.4241	1.9485	0.385462	5.05497	4.30462e-07	1.76591e-06	coiled-coil domain-containing 22
MA_10427683g0010	3844.62	1.4007	0.133845	10.4651	1.24941e-25	1.75078e-24	ABC transporter G family member 35-like
MA_10427688g0010	10.9768	3.36475	0.947872	3.54979	0.000385537	0.00108628	unknown
MA_10427698g0020	94.7175	1.16532	0.184411	6.31914	2.63017e-10	1.44979e-09	chloride channel -D
MA_10427700g0020	57.6179	1.03072	0.215806	4.77615	1.78679e-06	6.86259e-06	alpha-1,6-mannosyl-glyco 2-beta-N-acetylglucosaminyltransferase
MA_10427712g0010	2132.17	4.90869	0.209901	23.3857	5.97781e-121	1.42091e-118	short-chain type dehydrogenase reductase-like
MA_10427724g0020	2136.05	8.90914	0.78926	11.288	1.50475e-29	2.53555e-28	hypothetical protein
MA_10427724g0030	5770.72	7.12633	0.265429	26.8484	8.80413e-159	4.4708e-156	hypothetical protein
MA_10427724g0040	7.85933	7.99748	1.241	6.44439	1.16063e-10	6.56521e-10
MA_10427724g0050	23.8291	4.87124	0.613013	7.94638	1.92039e-15	1.5297e-14	hypothetical protein
MA_10427748g0010	13.6537	3.23657	0.561533	5.76382	8.22318e-09	3.9938e-08	unknown
MA_10427758g0010	7.97881	4.46516	0.72889	6.12596	9.01361e-10	4.75887e-09	mitogen-activated kinase kinase kinase NPK1-like
MA_10427773g0010	917.118	1.61996	0.159801	10.1373	3.77204e-24	4.94169e-23	3-ketoacyl- thiolase peroxisomal
MA_10427774g0010	86.5068	2.47602	0.261152	9.48113	2.51552e-21	2.82369e-20	chaperone dnaJ chloroplastic-like
MA_10427774g0020	6.84765	2.83014	0.616819	4.58828	4.46921e-06	1.64024e-05	chaperone dnaJ chloroplastic-like
MA_10427809g0010	295.557	1.0569	0.123754	8.5403	1.33873e-17	1.22289e-16	unknown
MA_10427823g0010	228.606	2.65308	0.200038	13.2629	3.79937e-40	9.77445e-39	unknown
MA_10427844g0010	57.2472	2.06693	0.377629	5.47345	4.41366e-08	1.99791e-07	aspartic ase PCS1-like
MA_10427853g0010	308.408	1.33428	0.0882724	15.1155	1.27958e-51	5.00267e-50	alpha-(1,4)-fucosyltransferase
MA_10427865g0010	128.402	4.13066	0.191489	21.5712	3.34561e-103	5.47638e-101	C2 calcium-dependent membrane targeting
MA_10427872g0010	58.6211	1.59342	0.296377	5.37633	7.60179e-08	3.37139e-07
MA_10427874g0010	29.4514	1.35997	0.336478	4.04179	5.30447e-05	0.000169509	Nucleolar 6
MA_10427879g0010	18.7459	2.01615	0.541237	3.72507	0.000195261	0.000575303	unknown
MA_10427886g0010	3.11017	3.91139	1.21944	3.20753	0.00133882	0.00345407	unknown
MA_10427886g0020	48.9906	1.76156	0.385595	4.56841	4.91428e-06	1.79386e-05	unknown
MA_10427890g0010	64.1106	1.09114	0.330827	3.29823	0.000972971	0.0025706	GDSL esterase lipase At2g42990-like
MA_10427893g0010	53.3883	1.23905	0.263382	4.70437	2.54646e-06	9.61989e-06	kinase family
MA_10427900g0020	96.4078	1.26316	0.169725	7.44241	9.88661e-14	7.00608e-13
MA_10427908g0010	312.989	1.86331	0.282835	6.58798	4.45853e-11	2.60034e-10	anthocyanidin 3-O-glucosyltransferase-like
MA_10427910g0010	679.645	2.29976	0.161796	14.2139	7.50715e-46	2.41e-44	kDa class I heat shock -like
MA_10427917g0010	4197.53	1.51761	0.0550965	27.5446	5.14153e-167	2.90835e-164	40S ribosomal S19-3
MA_10427917g0020	35.3021	1.67234	0.317685	5.26415	1.40843e-07	6.07395e-07	40S ribosomal S19-3
MA_10427947g0020	17230.1	1.20128	0.0685847	17.5153	1.09475e-68	7.33447e-67	ADP,ATP carrier mitochondrial
MA_10427954g0010	359.729	1.24567	0.121927	10.2166	1.67143e-24	2.21899e-23	cytochrome P450 85A-like
MA_10427985g0010	15.1466	2.57653	0.571175	4.51094	6.45423e-06	2.32428e-05	sinapyl alcohol
MA_10427985g0020	24.3364	3.37932	0.453244	7.45586	8.92847e-14	6.34924e-13	sinapyl alcohol
MA_10428004g0010	5.74449	6.34399	1.36961	4.63198	3.6219e-06	1.34518e-05	probable aldo-keto reductase 2
MA_10428011g0010	154.926	1.97141	0.206823	9.53187	1.54471e-21	1.75466e-20	Cysteine-rich receptor kinase 10
MA_10428022g0010	11.1212	1.97376	0.5946	3.31948	0.000901864	0.00239377	serine threonine- kinase PEPKR2
MA_10428023g0010	242.935	1.1155	0.105473	10.5761	3.84544e-26	5.54147e-25
MA_10428091g0010	2.81449	3.47093	1.20477	2.88099	0.0039643	0.00938259	WRKY transcription factor
MA_10428135g0010	1358.08	1.05521	0.0743358	14.1952	9.80777e-46	3.13057e-44
MA_10428143g0010	231.673	6.0519	0.405851	14.9117	2.76821e-50	1.03344e-48	dirigent
MA_10428143g0020	138.131	7.44603	1.04842	7.10212	1.22856e-12	8.0594e-12	dirigent
MA_10428168g0010	308.99	2.12246	0.14486	14.6518	1.31106e-48	4.63508e-47	arogenate dehydratase
MA_10428181g0010	80.8503	1.76699	0.185589	9.52097	1.71567e-21	1.94589e-20	WD repeat-containing 75
MA_10428189g0010	508.121	2.46113	0.116135	21.192	1.13121e-99	1.71358e-97	pentatricopeptide repeat-containing At1g74750-like
MA_10428213g0010	16.0906	3.41637	0.90554	3.77274	0.000161463	0.000481728	probable carboxylesterase 17
MA_10428225g0010	1822.02	2.40147	0.212733	11.2887	1.49283e-29	2.51641e-28	chalcone synthase
MA_10428253g0010	9.84846	1.64797	0.64643	2.54935	0.0107925	0.0233314	U5 small nuclear ribonucleo 40 kDa isoform X1
MA_10428294g0010	61.1095	6.16182	0.674912	9.12982	6.86164e-20	7.20964e-19	L-type lectin-domain containing receptor kinase -like
MA_10428306g0010	516.014	1.10382	0.0899451	12.2721	1.2783e-34	2.66186e-33
MA_10428314g0010	11.9252	4.6479	0.864355	5.37731	7.56087e-08	3.35391e-07	lactosylceramide 4-alpha-galactosyltransferase-like
MA_10428331g0010	1098.37	1.04529	0.329794	3.16952	0.00152692	0.00390308	guanine deaminase
MA_10428337g0010	143.262	1.14331	0.15323	7.46137	8.56306e-14	6.10007e-13	LETM1
MA_10428337g0020	30.8537	1.27462	0.315618	4.0385	5.3794e-05	0.000171756	LETM1 and EF-hand domain-containing mitochondrial-like
MA_10428339g0010	335.121	1.87388	0.0972822	19.2623	1.11356e-82	1.12075e-80
MA_10428341g0010	220.565	2.11329	0.143178	14.7599	2.65795e-49	9.58644e-48	UNC93 1
MA_10428374g0020	1.29053	4.85964	2.10907	2.30417	0.0212132	0.0428396	C75A1_PINTA ame: Full=Cytochrome P450 750A1 ame: Full=Cytochrome P450 CYPC
MA_10428380g0010	234.553	1.04659	0.119677	8.74512	2.22781e-18	2.12814e-17	glycerol-3-phosphate dehydrogenase mitochondrial
MA_10428385g0010	38.6568	6.30433	0.582851	10.8164	2.87962e-27	4.37692e-26	1,4-dihydroxy-2-naphthoyl- thioesterase 1
MA_10428439g0010	441.656	1.90612	0.116934	16.3009	9.73275e-60	4.92556e-58	ATPase family AAA domain-containing 3-like
MA_10428461g0010	5.00564	1.60254	0.650079	2.46514	0.013696	0.02895	primary amine oxidase
MA_10428464g0010	691.084	1.22528	0.117045	10.4684	1.20605e-25	1.69214e-24	serine carboxypeptidase-like 27
MA_10428472g0010	544.428	1.2137	0.0918524	13.2136	7.32547e-40	1.85891e-38	COBW domain-containing 1-like
MA_10428487g0010	5088.87	1.20631	0.0665983	18.1132	2.5059e-73	1.91749e-71	40S ribosomal S5
MA_10428490g0010	4687.74	1.04914	0.0596612	17.585	3.21041e-69	2.18695e-67	60S ribosomal L28-1
MA_10428501g0010	12.0304	1.81032	0.759584	2.3833	0.0171581	0.0354219	clavaminate synthase At3g21360
MA_10428525g0030	6.18544	4.53516	1.20924	3.75043	0.00017653	0.000523289	cysteine-rich repeat secretory 55-like
MA_10428528g0010	384.857	3.87948	1.01089	3.83769	0.000124195	0.000376623	pathogenesis-related PR-4-like
MA_10428530g0010	6.32988	1.71054	0.654498	2.61351	0.00896172	0.0196982	ABC transporter B family member 20-like
MA_10428549g0010	1772.95	3.30145	0.110297	29.9322	7.4947e-197	7.28077e-194
MA_10428567g0010	456.751	2.16904	0.169735	12.779	2.14818e-37	5.0076e-36	DUF679 domain-containing
MA_10428568g0010	3076.06	1.48361	0.0631592	23.49	5.15602e-122	1.26597e-119	enolase
MA_10428569g0010	166.176	2.18645	0.228218	9.58051	9.65712e-22	1.11052e-20	TMV resistance N
MA_10428589g0010	79.3022	1.14784	0.195556	5.86963	4.36759e-09	2.17659e-08
MA_10428594g0010	158.25	3.44531	0.214537	16.0593	4.92148e-58	2.35972e-56	glutathione peroxidase
MA_10428595g0010	11.3541	5.2402	1.10624	4.73693	2.16977e-06	8.25829e-06	probable leucine-rich repeat receptor kinase At1g35710
MA_10428608g0010	251.018	1.90189	0.136239	13.96	2.73542e-44	8.2873e-43
MA_10428612g0010	216.813	1.60143	0.129836	12.3342	5.92581e-35	1.25978e-33	heat shock 70 kDa 17
MA_10428635g0010	4.94862	2.91253	0.799111	3.64471	0.00026769	0.000773435	L-type lectin-domain containing receptor kinase -like
MA_10428640g0010	400.232	1.02186	0.165926	6.1585	7.34387e-10	3.90313e-09	probable copper-transporting ATPase HMA5
MA_10428650g0020	19.5089	1.6188	0.469534	3.44768	0.000565431	0.00155454	cytochrome c oxidase subunit (mitochondrion)
MA_10428665g0010	52.6036	1.83017	0.273401	6.69411	2.16994e-11	1.29758e-10
MA_10428665g0020	181.772	1.59223	0.17906	8.89212	5.99564e-19	5.95394e-18	sigma factor
MA_10428670g0010	62.3496	3.23432	0.571076	5.66355	1.48269e-08	7.01725e-08	uncharacterized acetyltransferase At3g50280
MA_10428673g0020	70.8925	1.15597	0.196404	5.88566	3.96476e-09	1.98114e-08	signal recognition particle subunit SRP72-like
MA_10428684g0020	913.467	1.05067	0.0784404	13.3945	6.51485e-41	1.72368e-39	nucleoside diphosphate kinase
MA_10428691g0010	36.4254	1.73694	0.265508	6.54194	6.07277e-11	3.51247e-10	exocyst complex component EXO70A1-like
MA_10428735g0010	30.5159	2.10983	0.473553	4.45531	8.37727e-06	2.97438e-05	DCD (Development and Cell Death) domain
MA_10428736g0010	1374.91	1.01822	0.0612491	16.6242	4.65396e-62	2.5518e-60	hsr-9 isoform X2
MA_10428740g0010	125.807	1.21832	0.135246	9.00823	2.09417e-19	2.14392e-18	translation initiation factor eIF-2B subunit epsilon
MA_10428741g0020	23.5488	1.5063	0.429049	3.51079	0.000446781	0.00124651	unknown
MA_10428745g0010	6.94946	2.26362	0.827539	2.73536	0.0062312	0.014175	disease resistance RPM1-like isoform X1
MA_10428770g0010	5.81265	1.61759	0.587924	2.75135	0.00593499	0.013574	probable WRKY transcription factor 7
MA_10428787g0010	46.4186	1.19968	0.232871	5.15171	2.58128e-07	1.0832e-06
MA_10428797g0010	111.691	2.11183	0.23617	8.94198	3.82269e-19	3.85783e-18	cytochrome P450 77A3-like
MA_10428802g0030	36.3169	1.01009	0.378514	2.66857	0.00761745	0.0170064	disease resistance At4g27190-like
MA_10428815g0010	194.032	2.70684	0.257284	10.5208	6.92479e-26	9.84877e-25	LRR receptor-like serine threonine- kinase FLS2
MA_10428846g0020	23.6267	7.67901	0.87901	8.73598	2.41563e-18	2.30263e-17	indole-3-acetate O-methyltransferase 1
MA_10428853g0010	48.9385	3.0501	0.371843	8.20266	2.35126e-16	1.99564e-15	receptor kinase 1
MA_10428855g0010	525.533	1.17585	0.0735639	15.9841	1.64958e-57	7.75946e-56	unknown
MA_10428877g0010	39.7107	1.18062	0.419688	2.81309	0.00490681	0.0114049
MA_10428883g0010	57.0211	1.12644	0.460379	2.44676	0.0144146	0.0303155	TIR NBS LRR disease resistance
MA_10428904g0020	15.2356	1.13101	0.430288	2.62849	0.00857648	0.0189281
MA_10428907g0010	95.0758	1.40811	0.200338	7.02868	2.08495e-12	1.34406e-11	mitochondrial carnitine acylcarnitine carrier
MA_10428907g0020	107.989	1.05496	0.178393	5.91371	3.34489e-09	1.68291e-08	mitochondrial carnitine acylcarnitine carrier
MA_10428919g0010	453.772	1.51153	0.167329	9.03331	1.66564e-19	1.71424e-18	UDP-glycosyltransferase 74F2-like
MA_10428924g0020	431.934	1.16384	0.133823	8.69683	3.41274e-18	3.23241e-17	F-box LRR-repeat 3
MA_10428955g0010	261.212	1.38442	0.122509	11.3006	1.30291e-29	2.20209e-28	chorismate chloroplastic-like
MA_10428955g0020	702.504	1.58236	0.0868645	18.2165	3.82063e-74	2.98483e-72	chorismate synthase
MA_10428957g0010	512.422	1.06522	0.302068	3.52642	0.000421212	0.00117878	asparagine synthetase [glutamine-hydrolyzing]
MA_10428960g0010	87.7509	1.29698	0.208305	6.22632	4.77518e-10	2.57281e-09	unknown
MA_10428962g0010	707.361	1.40329	0.101191	13.8677	9.93973e-44	2.94938e-42	somatic embryogenesis receptor kinase 1-like
MA_10428968g0010	524.887	1.48961	0.0774237	19.2398	1.71972e-82	1.71921e-80	phosphoenolpyruvate phosphate translocator chloroplastic
MA_10429035g0010	16.9267	1.36054	0.396344	3.43273	0.000597529	0.00163544
MA_10429043g0010	172.077	1.52627	0.123059	12.4028	2.5247e-35	5.43193e-34	aspartokinase chloroplastic isoform X2
MA_10429044g0010	1424.43	3.4322	0.127719	26.8731	4.53001e-159	2.32681e-156	lambda class glutathione S-transferase
MA_10429044g0020	21.9839	2.74155	0.504033	5.43922	5.35137e-08	2.40556e-07	lambda class glutathione S-transferase
MA_10429050g0010	1491.05	5.24842	0.161006	32.5977	4.42336e-233	8.23611e-230	SULFUR DEFICIENCY-INDUCED 1
MA_10429053g0020	26.3791	3.36566	0.491238	6.85137	7.31444e-12	4.53469e-11	receptor kinase 1
MA_10429068g0010	607.734	2.14484	0.715859	2.99617	0.00273394	0.00668189	pathogenesis-related 10- -
MA_10429075g0010	53.3175	7.68502	0.774128	9.92733	3.16635e-23	3.95789e-22	transmembrane 45A-like
MA_10429075g0020	137.651	8.04256	0.651836	12.3383	5.63176e-35	1.19841e-33	transmembrane 45A-like
MA_10429088g0010	49.9115	1.50074	0.219363	6.84136	7.84429e-12	4.85241e-11	regulator of G- signaling 1
MA_10429105g0010	111.898	1.34267	0.144492	9.29232	1.50965e-20	1.63109e-19
MA_10429106g0010	167.245	4.16152	0.256381	16.2318	3.0076e-59	1.50673e-57	probable inorganic phosphate transporter 1-3
MA_10429114g0020	1.41823	4.041	1.74685	2.3133	0.020706	0.0419385	LRR receptor-like serine threonine- kinase FLS2
MA_10429115g0010	4.83358	2.87927	0.770316	3.73778	0.000185654	0.000548517	methylesterase chloroplastic
MA_10429119g0020	1.12161	4.17681	1.65033	2.53089	0.0113773	0.0245008	60S ribosomal L4
MA_10429121g0010	18.5482	2.34004	0.449443	5.20653	1.92408e-07	8.17001e-07	aldehyde oxidase GLOX-like
MA_10429142g0010	159.02	1.70714	0.550725	3.0998	0.00193653	0.00486166	probable LRR receptor-like serine threonine- kinase At3g47570
MA_10429202g0010	2.24227	3.6887	1.48159	2.48969	0.0127855	0.0272471	DETOXIFICATION 16-like
MA_10429227g0010	109.086	1.3206	0.141515	9.33187	1.04021e-20	1.13652e-19	probable galacturonosyltransferase-like 3
MA_10429234g0010	1235.34	1.01488	0.0537071	18.8966	1.21713e-79	1.11227e-77
MA_10429243g0010	3.40677	2.79885	1.11037	2.52064	0.0117141	0.0251571	L-type lectin-domain containing receptor kinase -like
MA_10429265g0010	3831.91	1.26374	0.0660504	19.1329	1.34382e-81	1.31403e-79	40S ribosomal S18
MA_10429279g0010	8830.87	1.22395	0.155441	7.87405	3.43343e-15	2.68562e-14	phenylalanine ammonia-lyase
MA_10429280g0020	238.749	1.40071	0.141352	9.90936	3.79074e-23	4.72383e-22	UDP-glycosyltransferase 92A1-like
MA_10429303g0010	4.97544	2.42174	1.03074	2.34951	0.0187983	0.0384652	PHLOEM PROTEIN 2-LIKE A1-like
MA_10429316g0010	10.8639	5.7428	0.807349	7.11316	1.13415e-12	7.4532e-12	unknown
MA_10429316g0020	4.18534	7.72358	1.65807	4.65818	3.19024e-06	1.19179e-05	unknown
MA_10429354g0010	1416.59	1.63303	0.10407	15.6916	1.72569e-55	7.6277e-54	phosphoglycerate kinase
MA_10429359g0010	8.79213	1.57922	0.546474	2.88983	0.00385448	0.00915467
MA_10429360g0030	10.5439	1.78695	0.539003	3.31529	0.000915486	0.00242748	cytochrome oxidase subunit (mitochondrion)
MA_10429409g0010	64.5383	4.11316	0.364964	11.2701	1.84445e-29	3.09628e-28	probable inositol transporter 2
MA_10429427g0010	738.856	3.28716	0.137032	23.9882	3.689e-127	9.93073e-125	10 kDa chaperonin
MA_10429450g0010	1551.42	1.21552	0.0923912	13.1562	1.56722e-39	3.92349e-38	cell division cycle 48 homolog
MA_10429454g0010	780.232	2.07073	0.272669	7.59431	3.09436e-14	2.27206e-13	nematode resistance -like HSPRO2
MA_10429467g0020	5.45333	2.54934	0.807733	3.15617	0.00159856	0.00407641	translational elongation factor Tu (chloroplast)
MA_10429470g0020	14.6068	1.75082	0.466423	3.75371	0.000174237	0.000517281	isoflavone reductase
MA_10429477g0010	196.026	1.61028	0.133134	12.0952	1.11962e-33	2.2416e-32	sigma factor E
MA_10429489g0010	89.9771	1.4149	0.156703	9.02916	1.72988e-19	1.77913e-18	extra-large guanine nucleotide-binding 3-like
MA_10429511g0010	81.3353	10.3626	1.72305	6.0141	1.80888e-09	9.31474e-09	thaumatin
MA_10429523g0010	142.287	1.76292	0.32277	5.46185	4.71196e-08	2.12884e-07	serine hydrolase
MA_10429552g0010	632.805	2.8448	0.180142	15.792	3.53431e-56	1.60018e-54	transcription factor HY5
MA_10429555g0010	508.097	1.09011	0.0965362	11.2923	1.43276e-29	2.41697e-28	ABC transporter C family member 15 isoform X2
MA_10429557g0010	541.252	1.05883	0.0816067	12.9747	1.70164e-38	4.12148e-37
MA_10429564g0010	150.817	1.20573	0.169409	7.11726	1.10092e-12	7.24549e-12	type I polyketide synthase
MA_10429574g0010	408.69	1.30266	0.13708	9.50291	2.04108e-21	2.30386e-20	hypothetical protein AMTR_s00022p00077030
MA_10429602g0010	4.8404	1.4726	0.601233	2.4493	0.0143135	0.0301214
MA_10429607g0020	42.8131	1.30284	0.382631	3.40495	0.000661756	0.00179976	probable xyloglucan endotransglucosylase hydrolase 23
MA_10429620g0010	59.1328	1.30233	0.218288	5.96609	2.43013e-09	1.23614e-08
MA_10429624g0010	93.0657	6.60046	0.617881	10.6824	1.23038e-26	1.81758e-25	E3 ubiquitin- ligase ATL6-like
MA_10429624g0020	4.51291	4.25677	1.25583	3.38961	0.000699913	0.00189569	L-type lectin-domain containing receptor kinase -like
MA_10429638g0010	71.99	1.02707	0.229457	4.47611	7.60141e-06	2.71292e-05	bifunctional dethiobiotin synthetase 7,8-diamino-pelargonic acid mitochondrial
MA_10429639g0010	37.8021	1.21478	0.361569	3.35974	0.000780165	0.00209464	unknown
MA_10429666g0030	397.499	1.02342	0.0854517	11.9766	4.71385e-33	9.16657e-32	threonine dehydratase chloroplastic
MA_10429673g0010	14.1544	1.98804	0.643874	3.08763	0.0020176	0.00505043	unknown
MA_10429676g0010	16.2168	1.10024	0.34512	3.18798	0.00143269	0.00367629	CDK5RAP3
MA_10429679g0010	242.166	1.468	0.115849	12.6717	8.4877e-37	1.93318e-35	wound-induced 1-like
MA_10429683g0010	2025.29	1.45353	0.0967107	15.0297	4.69236e-51	1.79989e-49	adenylate kinase 4
MA_10429698g0010	527.695	1.85236	0.159954	11.5806	5.16692e-31	9.29151e-30	phosphoenolpyruvate carboxykinase [ATP]-like
MA_10429703g0020	21.94	4.51736	0.881827	5.12273	3.01151e-07	1.25595e-06	dirigent
MA_10429715g0010	30.7049	1.25894	0.294316	4.2775	1.89002e-05	6.39796e-05
MA_10429716g0010	22.3073	1.3203	0.389316	3.39134	0.000695513	0.00188533	alcohol dehydrogenase
MA_10429720g0010	10.5648	4.15007	0.678355	6.11784	9.48506e-10	5.00011e-09	12-oxophytodienoate reductase 3-like
MA_10429729g0010	216.849	1.51371	0.149366	10.1342	3.89369e-24	5.09807e-23	unknown
MA_10429736g0010	80.1286	1.38427	0.319358	4.33455	1.46057e-05	5.01834e-05
MA_10429740g0010	14.3111	2.4043	0.539342	4.45783	8.27924e-06	2.94238e-05	probable LRR receptor-like serine threonine- kinase At3g47570
MA_10429741g0010	33.2973	1.00128	0.281719	3.5542	0.000379135	0.00106939	GTPase Der
MA_10429742g0010	1443.48	1.51928	0.30128	5.04274	4.58908e-07	1.87692e-06	dehydration-responsive RD22
MA_10429744g0010	3.1687	6.08312	1.80602	3.36825	0.000756469	0.00203714	nucleotide-diphospho-sugar nucleotide-diphospho-sugar transferase
MA_10429750g0010	28.8085	1.30069	0.300445	4.32921	1.49645e-05	5.13529e-05	plant U-box
MA_10429757g0020	73.6377	1.09356	0.184859	5.91567	3.30529e-09	1.6637e-08	Mpv17 isoform X1
MA_10429759g0010	1266.9	1.29476	0.0817929	15.8297	1.94079e-56	8.84979e-55	40S ribosomal S20-2
MA_10429772g0010	6.41197	2.12039	0.886233	2.39259	0.0167301	0.0346264	Cysteine-rich receptor kinase 29
MA_10429775g0030	42.4456	1.04479	0.293395	3.56104	0.000369382	0.00104366	S-adenosylmethionine decarboxylase
MA_10429775g0040	8.11817	1.56995	0.598916	2.62133	0.00875886	0.0192954
MA_10429780g0010	224.982	3.14112	0.234595	13.3896	6.95897e-41	1.83792e-39	diacylglycerol O-acyltransferase cytosolic
MA_10429784g0010	254.634	1.23077	0.135227	9.10147	8.91178e-20	9.31993e-19	probable fructokinase- chloroplastic
MA_10429797g0010	4093.17	1.16413	0.0623318	18.6764	7.70815e-78	6.74079e-76	fructose-bisphosphate aldolase chloroplastic
MA_10429805g0020	23.9151	1.92673	0.391913	4.91622	8.82324e-07	3.50568e-06	40S ribosomal S9-2-like
MA_10429805g0030	1669.69	1.66891	0.0887861	18.797	7.9958e-79	7.1893e-77	40S ribosomal S9-2-like
MA_10429808g0010	129.8	1.61413	0.160801	10.0381	1.03684e-23	1.3276e-22
MA_10429815g0020	4901.63	1.1292	0.371197	3.04205	0.00234975	0.00580738	BAHD acyltransferase DCR
MA_10429824g0010	5.52068	1.68653	0.71106	2.37186	0.0176989	0.0364166	cellulose synthase E6
MA_10429842g0010	193.899	2.57102	0.222815	11.5388	8.41106e-31	1.49747e-29	G-type lectin S-receptor-like serine threonine- kinase SD2-5
MA_10429843g0020	38.0055	1.13545	0.266958	4.25328	2.10659e-05	7.08863e-05	aminodeoxychorismate chloroplastic
MA_10429853g0010	311.06	1.3383	0.139708	9.57927	9.77361e-22	1.12334e-20	alcohol dehydrogenase-like 6 isoform X1
MA_10429855g0010	34.5561	3.56192	0.300135	11.8677	1.74094e-32	3.31335e-31	cationic amino acid transporter chloroplastic
MA_10429860g0010	3.61688	2.59189	0.857729	3.0218	0.00251276	0.00618256
MA_10429866g0030	241.884	1.3049	0.219145	5.95448	2.60895e-09	1.32364e-08	60S ribosomal L23
MA_10429870g0020	95.8118	7.25861	0.926536	7.83414	4.72075e-15	3.6618e-14	extradiol ring-cleavage dioxygenase
MA_10429873g0010	5.30887	1.63187	0.665557	2.45188	0.0142112	0.0299258	phospholipase A1- chloroplastic
MA_10429923g0030	1624.67	4.49729	0.210756	21.3389	4.9488e-101	7.65214e-99	dirigent
MA_10429924g0030	49.2302	2.15822	0.253206	8.52357	1.54706e-17	1.40629e-16	zf-ribbon_3 domain-containing
MA_10429934g0010	132.042	6.83756	0.418043	16.3561	3.93469e-60	2.02103e-58	unknown
MA_10429938g0030	9.04146	2.79029	0.652845	4.27405	1.91956e-05	6.49155e-05	raffinose synthase
MA_10429938g0040	46.6812	1.15131	0.295264	3.89926	9.64886e-05	0.00029716	raffinose synthase
MA_10429958g0010	54.5802	1.10892	0.233813	4.74277	2.10815e-06	8.03771e-06	pentatricopeptide repeat-containing mitochondrial
MA_10429960g0010	194.051	1.5052	0.201315	7.47685	7.61265e-14	5.44647e-13	lachrymatory-factor synthase
MA_10429961g0010	24.5591	6.97859	1.21085	5.76338	8.24481e-09	4.003e-08	glucan endo-1,3-beta- basic
MA_10429973g0020	276.758	1.54534	0.212806	7.26172	3.82201e-13	2.60516e-12	cytochrome P450 CYP76AA26
MA_10429985g0010	250.503	1.04909	0.319633	3.28216	0.00103014	0.00270995	phosphoenolpyruvate carboxylase kinase 1-like
MA_10429995g0010	1354.72	1.06502	0.0721221	14.7669	2.39357e-49	8.64685e-48	mitochondrial ATP synthase g subunit family
MA_10430009g0010	355.74	1.32861	0.0878604	15.1219	1.1623e-51	4.55213e-50
MA_10430010g0010	33.3778	1.35392	0.568381	2.38207	0.0172156	0.0355291	cellulose synthase
MA_10430021g0010	38.7129	1.41466	0.297541	4.7545	1.98939e-06	7.60738e-06	potassium channel AKT1-like
MA_10430027g0010	317.964	2.07912	0.147753	14.0716	5.675e-45	1.76601e-43	glutathione peroxidase
MA_10430030g0010	85.7476	1.05166	0.24162	4.35253	1.34575e-05	4.64958e-05	plant regulator RWP-RK family
MA_10430035g0010	132.461	2.01802	0.323689	6.23443	4.53416e-10	2.44796e-09	expansin
MA_10430050g0010	1050.12	1.79606	0.111758	16.0709	4.0792e-58	1.97067e-56	mitochondrial alternative oxidase 1
MA_10430052g0010	194.056	6.00802	0.392638	15.3017	7.4523e-53	3.01649e-51	UDP-rhamnose:rhamnosyltransferase 1
MA_10430052g0020	507.635	5.60696	0.352617	15.901	6.23717e-57	2.8853e-55	UDP-rhamnose:rhamnosyltransferase 1
MA_10430053g0010	33.5429	1.24322	0.297967	4.17236	3.01462e-05	9.95451e-05	probable GTP-binding
MA_10430082g0010	1.88823	5.65439	1.6006	3.53266	0.000411398	0.00115333	probable aspartyl protease At4g16563
MA_10430098g0010	30.0037	2.13421	0.373489	5.71425	1.10188e-08	5.27191e-08	cellulose synthase E6
MA_10430110g0020	669.444	2.00216	0.10422	19.2108	3.00309e-82	2.98884e-80	thioredoxin reductase 2-like
MA_10430127g0010	35.71	3.66883	0.549749	6.67365	2.49511e-11	1.48329e-10
MA_10430133g0010	26.2318	1.97287	0.334272	5.90198	3.59155e-09	1.80089e-08	phospholipase A1- chloroplastic-like
MA_10430133g0020	147.457	1.2731	0.188141	6.76674	1.31717e-11	8.02571e-11	phospholipase A1- chloroplastic-like
MA_10430133g0030	4.04769	3.03063	0.850236	3.56446	0.00036461	0.00103109	phospholipase A1- chloroplastic
MA_10430149g0010	610.834	1.77064	0.151483	11.6887	1.45528e-31	2.66963e-30	probable carboxylesterase 15
MA_10430149g0020	431.133	2.15889	0.148913	14.4977	1.25295e-47	4.31361e-46	probable carboxylesterase 15
MA_10430159g0010	50.8581	1.86074	0.314949	5.90808	3.46123e-09	1.73789e-08	F-box Kelch repeat-containing F-box family
MA_10430173g0010	15.5684	2.46332	0.565658	4.35478	1.332e-05	4.60735e-05	unknown
MA_10430182g0010	3151.7	1.7493	0.0707765	24.7158	7.23726e-135	2.27755e-132	60S ribosomal L17-2
MA_10430193g0010	12.2611	1.15107	0.48313	2.38254	0.0171939	0.0354909	LTV1 homolog
MA_10430196g0010	10.7275	7.50535	1.25213	5.99406	2.04669e-09	1.04789e-08	E3 ubiquitin- ligase PUB23-like
MA_10430200g0010	677.548	1.9349	0.107915	17.9298	6.90006e-72	5.09658e-70	60S acidic ribosomal P1-like
MA_10430207g0010	63.4596	1.1177	0.261761	4.26991	1.95556e-05	6.60581e-05	metal transporter Nramp6-like
MA_10430220g0010	9.85651	4.75139	0.966831	4.9144	8.90568e-07	3.53655e-06	myb-related Myb4-like
MA_10430236g0010	4.21497	6.45991	1.54093	4.19221	2.76247e-05	9.16114e-05	late embryogenesis abundant type 2 dehydrin
MA_10430246g0010	111.48	1.7004	0.372194	4.56857	4.91061e-06	1.79267e-05	NRT1 PTR FAMILY -like
MA_10430253g0010	10.3516	1.2132	0.466977	2.598	0.00937698	0.0205276	PREDICTED: uncharacterized protein LOC101489565
MA_10430263g0010	46.225	3.87275	0.435721	8.88814	6.2141e-19	6.16266e-18	QUIRKY
MA_10430275g0010	2.32286	4.93429	1.54957	3.1843	0.00145104	0.00371996	tropinone reductase homolog At5g06060-like
MA_10430277g0020	54.0306	2.34613	0.311183	7.5394	4.72125e-14	3.42831e-13	cysteine-rich receptor kinase 2 isoform X1
MA_10430279g0010	3296.18	1.16961	0.0753881	15.5146	2.76517e-54	1.17683e-52	40S ribosomal S25
MA_10430292g0010	328.439	1.8163	0.139975	12.9759	1.67533e-38	4.06436e-37	1,4-dihydroxy-2-naphthoyl- thioesterase 1
MA_10430302g0010	3.41656	3.27148	0.900715	3.63209	0.000281136	0.000809844	reticuline oxidase-like
MA_10430302g0020	35.9803	3.37462	0.361958	9.32322	1.12857e-20	1.22946e-19	reticuline oxidase
MA_10430307g0010	264.285	2.6135	0.163012	16.0326	7.5677e-58	3.59381e-56	haloacid dehalogenase-like hydrolase domain-containing Sgpp
MA_10430318g0010	79.1589	1.09996	0.203102	5.41579	6.10195e-08	2.72705e-07	GTPase Der-like
MA_10430340g0010	1382.85	2.84316	0.099223	28.6543	1.41809e-180	9.45826e-178
MA_10430346g0010	532.685	1.05655	0.0998289	10.5836	3.54929e-26	5.12131e-25	UDP-glycosyltransferase 86A1-like
MA_10430352g0010	2282.74	1.06555	0.056482	18.8653	2.20217e-79	2.00017e-77	FRIGIDA 4a
MA_10430352g0020	68.6546	1.40788	0.194968	7.22109	5.1572e-13	3.48548e-12	FRIGIDA 3
MA_10430373g0010	5496.33	1.11052	0.0747526	14.8559	6.37234e-50	2.3612e-48
MA_10430383g0010	1647.79	1.35078	0.128654	10.4994	8.69727e-26	1.23226e-24	multicopper oxidase LPR1-like
MA_10430386g0010	138.075	1.05926	0.190631	5.5566	2.75082e-08	1.26832e-07	PLANT CADMIUM RESISTANCE 2-like
MA_10430416g0010	568.698	3.26538	0.153065	21.3333	5.57169e-101	8.58559e-99	subtilisin-like protease
MA_10430419g0020	70.8749	7.14272	1.18486	6.02831	1.65687e-09	8.56059e-09	plant basic secretory (BSP) family
MA_10430424g0010	936.056	4.88624	0.722791	6.76024	1.37761e-11	8.37912e-11	class IV chitinase
MA_10430435g0010	17.3059	2.10138	0.432222	4.86181	1.16318e-06	4.56517e-06	probable tyrosine- phosphatase At1g05000
MA_10430435g0020	37.7856	1.27724	0.236179	5.40796	6.37475e-08	2.84413e-07	probable tyrosine- phosphatase At1g05000
MA_10430437g0010	47.1471	3.32477	0.408078	8.1474	3.71837e-16	3.1175e-15	BRICK 1
MA_10430446g0010	18.7831	1.46717	0.339026	4.32761	1.50735e-05	5.17153e-05
MA_10430454g0010	67.8607	3.85267	0.706643	5.45208	4.97841e-08	2.24445e-07	plant basic secretory (BSP) family
MA_10430454g0020	8.08864	3.52619	0.855223	4.12312	3.73777e-05	0.000121866	hypothetical protein 0_6799_01, partial
MA_10430458g0010	127.062	6.47952	0.843831	7.67869	1.60725e-14	1.20166e-13	cysteine-rich receptor kinase 2
MA_10430459g0010	137.378	1.08236	0.13947	7.76057	8.45516e-15	6.45212e-14	U2 small nuclear ribonucleo A
MA_10430507g0010	1.38632	5.93847	1.84809	3.2133	0.0013122	0.00339147
MA_10430508g0010	320.67	1.40451	0.20243	6.93822	3.97069e-12	2.50974e-11	leucoanthocyanidin dioxygenase-like
MA_10430508g0020	62.0503	1.02186	0.294511	3.46967	0.000521089	0.00144004	probable 2-oxoglutarate-dependent dioxygenase JRG21
MA_10430511g0010	24.8037	4.68185	0.631146	7.41801	1.1889e-13	8.37587e-13	L-type lectin-domain containing receptor kinase -like
MA_10430511g0030	6.05922	3.89802	1.12185	3.47463	0.000511564	0.00141506	L-type lectin-domain containing receptor kinase -like
MA_10430511g0040	14.2911	3.26362	0.59942	5.44462	5.1916e-08	2.33656e-07	L-type lectin-domain containing receptor kinase -like
MA_10430573g0010	4852.88	1.11423	0.288917	3.85656	0.000114992	0.000350592	flavonoid 3 ,5 -hydroxylase 2-like
MA_10430578g0010	118.534	9.24486	1.23084	7.51099	5.86801e-14	4.23488e-13	peroxidase 4-like
MA_10430580g0010	1099.24	2.20184	0.0867921	25.3691	5.5372e-142	1.91815e-139	STRICTOSIDINE SYNTHASE-LIKE 5-like
MA_10430583g0010	16.0858	2.26195	0.459133	4.92657	8.36866e-07	3.33426e-06	unknown
MA_10430584g0010	35.6418	2.2583	0.393284	5.74216	9.34791e-09	4.50966e-08	Sugar carrier C
MA_10430588g0010	63.7793	6.0287	0.942354	6.39749	1.57949e-10	8.83943e-10	alcohol dehydrogenase-like 4
MA_10430603g0010	119.992	4.32934	0.397782	10.8837	1.37851e-27	2.12565e-26	resistance family
MA_10430613g0010	1019.07	4.79277	0.630241	7.60467	2.85636e-14	2.10042e-13	Plant peroxidase
MA_10430628g0010	61.6859	2.97898	0.262222	11.3605	6.574e-30	1.12859e-28	purple acid phosphatase
MA_10430659g0010	1.8732	4.86902	1.55058	3.14014	0.0016887	0.00428814	water deficit inducible LP3
MA_10430662g0010	79.5932	1.13692	0.221496	5.1329	2.85311e-07	1.19201e-06	aspartic ase Asp1-like
MA_10430669g0020	41.1373	1.65283	0.245928	6.7208	1.80734e-11	1.08745e-10
MA_10430683g0010	547.495	1.74893	0.0834156	20.9664	1.32904e-97	1.91584e-95	peroxisomal adenine nucleotide carrier 1-like
MA_10430690g0010	73.1006	1.30811	0.380031	3.4421	0.00057722	0.00158441
MA_10430711g0010	10.8686	1.82389	0.589709	3.09287	0.00198231	0.00497074	serine threonine- kinase PEPKR2
MA_10430712g0010	1.80109	3.71633	1.54367	2.40747	0.0160634	0.0333997
MA_10430719g0010	4.20428	3.43785	1.08813	3.15941	0.00158089	0.00403502	flavonol synthase flavanone 3-hydroxylase-like
MA_10430730g0010	100.868	1.55995	0.148227	10.524	6.69332e-26	9.53169e-25	KINESIN LIGHT CHAIN-RELATED 2-like
MA_10430730g0020	177.065	1.6266	0.145133	11.2077	3.73837e-29	6.19416e-28	KINESIN LIGHT CHAIN-RELATED 1
MA_10430737g0020	2.19424	4.55844	1.45684	3.129	0.00175402	0.00443939	L-type lectin-domain containing receptor kinase -like
MA_10430743g0010	14.0705	5.04432	0.712838	7.07639	1.47959e-12	9.65371e-12
MA_10430754g0010	125.772	5.35489	1.29938	4.12111	3.77052e-05	0.000122844	(R,S)-reticuline 7-O-methyltransferase-like
MA_10430775g0010	1540.92	2.8435	0.157335	18.0729	5.20638e-73	3.93667e-71	peroxidase 40
MA_10430777g0010	1066.19	6.76123	0.507571	13.3208	1.75333e-40	4.57925e-39	dirigent pDIR8
MA_10430792g0010	2478.47	1.16242	0.0712871	16.3061	8.92555e-60	4.52731e-58	60S ribosomal L36-2-like
MA_10430798g0010	13.2511	4.13702	0.556042	7.44011	1.00601e-13	7.12109e-13	AAA-ATPase mitochondrial-like
MA_10430798g0020	29.4025	4.22034	0.580317	7.27247	3.52977e-13	2.41222e-12	AAA-ATPase mitochondrial-like
MA_10430803g0010	2410.5	2.62093	0.0795901	32.9304	8.07982e-238	1.6412e-234	extradiol ring-cleavage dioxygenase-like
MA_10430806g0010	2.91724	5.50154	1.32653	4.1473	3.36418e-05	0.000110411	probable phosphatase 2C 25
MA_10430806g0020	1.8631	4.49465	1.67338	2.68597	0.00723185	0.0162234	probable phosphatase 2C 25
MA_10430813g0010	213.231	1.34598	0.124269	10.8312	2.44926e-27	3.73167e-26	heat shock 70 kDa 17
MA_10430813g0020	116.85	1.63879	0.160086	10.2369	1.35506e-24	1.80757e-23	heat shock 70 kDa 17
MA_10430817g0020	109.289	1.0469	0.152393	6.86975	6.43139e-12	4.00612e-11
MA_10430846g0010	284.146	3.17848	0.220369	14.4235	3.68299e-47	1.25062e-45
MA_10430846g0020	134.626	2.88164	0.242466	11.8847	1.4208e-32	2.7133e-31	IQ EF-hand binding site
MA_10430862g0010	531.803	1.01405	0.134986	7.5123	5.80986e-14	4.19766e-13	LNK1-like isoform X1
MA_10430864g0010	191.142	4.00103	0.260468	15.3609	2.99272e-53	1.23032e-51	VQ motif-containing 22-like
MA_10430871g0010	187.714	1.60825	0.163964	9.80857	1.03429e-22	1.25245e-21	L-type lectin-domain containing receptor kinase -like
MA_10430876g0010	22.4735	6.31768	1.22209	5.16955	2.34656e-07	9.88412e-07	Cu-oxidase domain-containing Cu-oxidase_2 domain-containing Cu-oxidase_3 domain-containing
MA_10430878g0010	77.2436	1.66778	0.683118	2.44143	0.0146294	0.030721	receptor kinase HSL1
MA_10430881g0010	560.141	1.05236	0.0764939	13.7574	4.59469e-43	1.3324e-41	mannosyl-oligosaccharide 1,2-alpha-mannosidase MNS1
MA_10430887g0010	103.082	4.48966	0.322705	13.9126	5.31255e-44	1.59223e-42	hydroquinone glucosyltransferase-like
MA_10430887g0020	136.873	4.67536	0.346005	13.5124	1.32075e-41	3.60539e-40	hydroquinone glucosyltransferase-like
MA_10430890g0010	543.862	1.11309	0.0814724	13.6621	1.70947e-42	4.84101e-41	WD repeat-containing 43
MA_10430900g0010	404.614	1.11922	0.0947491	11.8125	3.36424e-32	6.33002e-31	F-box only 6-like isoform X2
MA_10430923g0010	56.595	1.23339	0.214108	5.76056	8.38331e-09	4.06627e-08	exosome complex component RRP41-like
MA_10430928g0010	3515.11	1.58242	0.0677044	23.3726	8.12879e-121	1.92196e-118	60S ribosomal L23a
MA_10430929g0010	295.657	1.73695	0.270116	6.43039	1.27278e-10	7.18048e-10	peroxidase
MA_10430958g0010	263.939	2.59472	0.1277	20.3189	8.75145e-92	1.09545e-89	ATP-dependent Clp protease adapter chloroplastic-like
MA_10430963g0010	4.17037	3.27255	0.924599	3.53942	0.000401002	0.00112638	ascorbate oxidase
MA_10430971g0010	12.6151	2.62776	0.583871	4.50058	6.77699e-06	2.43443e-05	unknown
MA_10430986g0010	22.0107	4.00486	0.710821	5.63414	1.75936e-08	8.27147e-08	LOB domain-containing 15
MA_10430986g0020	12.3435	2.74602	0.61641	4.45486	8.39488e-06	2.97968e-05	LOB domain-containing 15
MA_10430987g0020	2.86232	4.06753	1.12447	3.61729	0.000297699	0.000853813	phosphoenolpyruvate carboxylase
MA_10430997g0040	71.1814	1.19155	0.187992	6.33831	2.32297e-10	1.28315e-09
MA_10431004g0010	285.259	1.90002	0.34242	5.54882	2.87609e-08	1.32376e-07	unknown
MA_10431009g0010	1631.47	1.34459	0.0885706	15.181	4.72195e-52	1.86734e-50	malate chloroplastic
MA_10431010g0010	202.588	1.01593	0.276872	3.66932	0.000243196	0.000707533	F-box kelch-repeat At3g24760
MA_10431011g0010	187.895	1.22414	0.137603	8.89612	5.78344e-19	5.75472e-18	jmjC domain-containing 7 isoform X1
MA_10431029g0010	112.852	1.94634	0.292946	6.64405	3.05187e-11	1.80229e-10	UDP-glycosyltransferase 73C3-like
MA_10431031g0020	18.5921	1.08284	0.373934	2.8958	0.00378189	0.00899996	endoplasmin homolog
MA_10431043g0010	95.0607	2.92112	0.382921	7.62852	2.37472e-14	1.75607e-13	aldehyde dehydrogenase family 2 member mitochondrial-like
MA_10431045g0030	416.689	4.50073	0.260876	17.2524	1.07362e-66	6.81488e-65	clavaminate synthase At3g21360
MA_10431045g0040	12.1569	4.49851	0.938433	4.79364	1.63785e-06	6.32042e-06	clavaminate synthase At3g21360
MA_10431090g0010	62.3244	1.00914	0.180071	5.6041	2.09337e-08	9.76067e-08	lysm-containing receptor kinase
MA_10431099g0010	163.282	3.04375	0.181933	16.7301	7.90853e-63	4.42314e-61
MA_10431105g0010	40.6716	2.92315	0.351339	8.32002	8.7948e-17	7.64915e-16	SRC2-like
MA_10431116g0010	93.5854	1.37274	0.148781	9.22653	2.79536e-20	2.99559e-19	#NAME?
MA_10431120g0010	258.18	1.27307	0.110495	11.5215	1.02865e-30	1.82482e-29	ADP-ribosylation factor GTPase-activating AGD3-like isoform X1
MA_10431143g0010	202.722	1.40424	0.161051	8.71923	2.80102e-18	2.66091e-17	heat shock 70 kDa 17
MA_10431143g0020	16.6545	1.40689	0.424735	3.3124	0.000924984	0.00245165	heat shock 70 kDa 17-like
MA_10431146g0010	1799.39	1.5331	0.086261	17.7728	1.14716e-70	8.14992e-69	60S acidic ribosomal P2A-like
MA_10431146g0020	10.5379	1.8887	0.511193	3.69469	0.000220157	0.000644239	60S acidic ribosomal P2A-like
MA_10431149g0020	8.44255	2.68856	0.638656	4.20971	2.55699e-05	8.51257e-05
MA_10431151g0010	8616.13	2.34635	0.0896211	26.1807	4.40379e-151	1.89223e-148	2-methylene-furan-3-one reductase-like isoform X3
MA_10431163g0010	414.068	1.10344	0.118257	9.33082	1.05051e-20	1.14739e-19	60S ribosomal L8
MA_10431167g0010	30.6068	2.08398	0.302401	6.89144	5.5229e-12	3.45564e-11	glutathione peroxidase
MA_10431168g0010	27.7687	1.68797	0.478559	3.52719	0.000419999	0.0011756	plastid movement impaired
MA_10431174g0010	57.606	1.68123	0.366085	4.59245	4.38064e-06	1.60985e-05	cysteine-rich receptor kinase 2
MA_10431184g0010	613.719	1.42606	0.0906771	15.7268	9.91261e-56	4.4164e-54	PREDICTED: uncharacterized protein LOC105049665
MA_10431189g0020	5.65167	1.49594	0.608373	2.45892	0.0139354	0.0294061
MA_10431197g0010	1146	1.3984	0.0867735	16.1155	1.98536e-58	9.69613e-57	nitronate monooxygenase
MA_10431199g0010	59.4963	3.97065	0.379451	10.4642	1.2614e-25	1.76647e-24	alcohol
MA_10431205g0010	108.873	1.81912	0.159088	11.4347	2.80554e-30	4.89157e-29	ABC transporter mitochondrial
MA_10431230g0010	123.042	3.51961	0.291787	12.0623	1.67115e-33	3.32497e-32	gibberellin 3-beta-dioxygenase 4
MA_10431230g0020	1324.44	9.21548	0.74198	12.4201	2.03245e-35	4.38975e-34	probable 2-oxoglutarate-dependent dioxygenase At3g111800
MA_10431234g0010	7.78677	2.48511	0.791126	3.14124	0.00168235	0.0042735	aldehyde oxidase GLOX-like
MA_10431237g0010	4.07607	3.39636	1.01389	3.34982	0.000808639	0.00216459
MA_10431237g0050	63.9171	1.30378	0.247573	5.26625	1.39242e-07	6.00652e-07
MA_10431237g0070	6.55538	2.38967	0.643868	3.71143	0.000206096	0.000605191
MA_10431238g0010	265.544	4.72498	0.377529	12.5155	6.14085e-36	1.35984e-34	basic 7S globulin-like
MA_10431252g0010	2.26289	2.96474	1.28081	2.31474	0.0206273	0.0418056	7-deoxyloganetin glucosyltransferase-like
MA_10431254g0010	232.281	1.42396	0.127157	11.1985	4.14859e-29	6.8586e-28	probable sulfate transporter
MA_10431289g0010	14.4112	1.63917	0.566724	2.89236	0.00382357	0.00908898
MA_10431292g0010	12.71	1.39546	0.439631	3.17416	0.00150272	0.00384408	hsp70-Hsp90 organizing 3-like
MA_10431297g0020	57.0447	2.58726	0.294618	8.78175	1.60951e-18	1.55277e-17	prolyl endopeptidase-like
MA_10431298g0020	4.21124	2.63982	0.793756	3.32574	0.000881852	0.00234498	unknown
MA_10431299g0010	29.2689	3.73143	0.497748	7.49664	6.54752e-14	4.70627e-13	1-aminocyclopropane-1-carboxylate oxidase 5
MA_10431299g0020	45.7917	3.38855	0.407535	8.31474	9.19543e-17	7.98826e-16	1-aminocyclopropane-1-carboxylate oxidase 5
MA_10431301g0020	665.111	1.02735	0.0682406	15.0547	3.21317e-51	1.24318e-49	probable amino-acid acetyltransferase chloroplastic
MA_10431312g0010	9.6449	2.73357	0.485314	5.63258	1.77535e-08	8.34139e-08	mitogen-activated kinase kinase kinase NPK1-like
MA_10431312g0020	332.095	1.21143	0.104359	11.6083	3.73795e-31	6.75719e-30	40S ribosomal S19-3
MA_10431324g0010	2.27063	2.80227	0.893514	3.13623	0.00171133	0.00434091	unknown
MA_10431324g0020	22.8108	2.46825	0.367818	6.71051	1.93941e-11	1.16506e-10	calcium-binding CML42-like
MA_10431331g0010	4.51145	4.93428	1.13861	4.33358	1.46702e-05	5.03855e-05	1-aminocyclopropane-1-carboxylate synthase
MA_10431336g0010	4.22477	2.73122	0.75107	3.63644	0.00027643	0.000797008	probable receptor kinase At5g20050
MA_10431339g0010	13.1273	2.42157	0.630418	3.84122	0.000122427	0.000371714	L-ascorbate oxidase-like
MA_10431345g0010	3.68959	3.37809	1.31549	2.56794	0.0102305	0.0222336	phospholipase A1- chloroplastic
MA_10431350g0010	141.541	1.17988	0.151369	7.79471	6.45565e-15	4.95932e-14	50S ribosomal mitochondrial-like
MA_10431358g0010	16.8267	1.02933	0.37209	2.76633	0.00566907	0.0130262	prolyl 4-hydroxylase 1-like isoform X4
MA_10431364g0090	25.5228	1.24122	0.470712	2.6369	0.0083668	0.0185111
MA_10431378g0010	169.601	4.93168	0.96308	5.12074	3.04338e-07	1.26877e-06	class VII chitinase
MA_10431378g0020	14.6856	6.48086	1.15839	5.59472	2.20977e-08	1.02852e-07	class VII chitinase
MA_10431388g0020	76.4963	4.778	0.453038	10.5466	5.26775e-26	7.54003e-25	E3 ubiquitin- ligase ATL6-like
MA_10431388g0030	10.8124	7.11833	1.51848	4.68779	2.76173e-06	1.03936e-05	unknown
MA_10431403g0010	23.671	1.05945	0.416157	2.5458	0.0109029	0.0235515
MA_10431406g0010	167.268	1.56958	0.135664	11.5696	5.87325e-31	1.05194e-29	mitochondrial inner membrane OXA1
MA_10431424g0020	2.36607	6.46631	1.6889	3.82871	0.000128818	0.000389347	hypothetical protein 0_8573_01, partial
MA_10431434g0010	325.721	1.43517	0.124614	11.5169	1.08427e-30	1.92272e-29	F-box SKIP2-like
MA_10431440g0010	53.9767	2.98888	0.284874	10.492	9.40607e-26	1.32973e-24	COBRA 1
MA_10431466g0010	2879.25	1.55146	0.100941	15.3699	2.60411e-53	1.07451e-51	probable nucleolar 5-2
MA_10431473g0020	848.589	1.08369	0.106954	10.1323	3.97124e-24	5.19657e-23
MA_10431488g0010	565.899	1.4064	0.0920928	15.2716	1.18313e-52	4.76742e-51	ubiquitin carboxyl-terminal hydrolase 23 isoform X2
MA_10431489g0010	983.574	1.00882	0.065765	15.3398	4.14466e-53	1.69609e-51	2-oxoglutarate mitochondrial-like
MA_10431492g0010	127.235	2.66923	0.242054	11.0275	2.81728e-28	4.49467e-27	serine-threonine kinase
MA_10431505g0020	46.02	4.01168	0.384564	10.4318	1.77551e-25	2.46404e-24
MA_10431506g0010	30.1416	4.33844	0.532776	8.14309	3.85314e-16	3.22928e-15	peroxidase 11-like
MA_10431509g0010	261.579	2.68734	0.156654	17.1547	5.79992e-66	3.59475e-64	probable leucine-rich repeat receptor kinase At5g49770
MA_10431512g0020	11.2265	1.15682	0.449929	2.57111	0.0101372	0.0220471	reticulon-4-interacting mitochondrial
MA_10431549g0040	96.6534	2.21064	0.265071	8.33982	7.44051e-17	6.50801e-16	unknown
MA_10431552g0010	212.17	2.59487	0.277486	9.35134	8.65482e-21	9.48866e-20	peroxidase 40
MA_10431569g0020	129.113	1.13568	0.165972	6.84259	7.77713e-12	4.81286e-11	Na+ H+ antiporter
MA_10431585g0010	64.8132	1.89945	0.619409	3.06655	0.00216544	0.00538853	desiccation-related PCC13-62-like
MA_10431606g0010	117.439	9.70127	1.20465	8.05319	8.06657e-16	6.59478e-15
MA_10431607g0020	1.4489	4.08179	1.63733	2.49296	0.0126682	0.0270282	U-box domain-containing 1-like
MA_10431609g0010	140.388	9.03783	1.00941	8.9536	3.4406e-19	3.47851e-18	glucan endo-1,3-beta-glucosidase-like
MA_10431609g0020	63.5995	5.70142	0.634855	8.98066	2.6915e-19	2.73788e-18	pollen allergen CJP38
MA_10431618g0010	85.0075	1.90367	0.252793	7.53055	5.05289e-14	3.66081e-13	UDP-glycosyltransferase 92A1-like
MA_10431627g0010	541.81	2.57992	0.148664	17.3541	1.83767e-67	1.1867e-65	aldehyde dehydrogenase family 3 member H1
MA_10431629g0010	136.766	3.0003	0.339083	8.84829	8.88743e-19	8.72479e-18	ubiquinol oxidase mitochondrial-like
MA_10431629g0020	38.7497	3.11012	0.490993	6.33434	2.38358e-10	1.31565e-09	unknown
MA_10431639g0010	11.3212	6.98843	1.19916	5.82775	5.61785e-09	2.77336e-08
MA_10431639g0020	26.8995	5.016	0.640326	7.83351	4.74445e-15	3.6786e-14
MA_10431640g0010	32.3709	1.71542	0.378747	4.5292	5.92082e-06	2.14238e-05	mitochondrial phosphate carrier mitochondrial
MA_10431648g0010	198.204	1.72492	0.146556	11.7697	5.59333e-32	1.0445e-30	probable arginine N-methyltransferase 3
MA_10431670g0010	231.807	1.27382	0.126974	10.0322	1.10037e-23	1.40653e-22
MA_10431676g0040	18.3826	1.46571	0.63272	2.31653	0.0205294	0.0416318	disease resistance (TIR-NBS-LRR class)
MA_10431678g0020	5.68869	1.95391	0.738788	2.64475	0.00817507	0.0181201	PREDICTED: uncharacterized protein LOC103714039 isoform X6
MA_10431694g0010	49.4923	3.1842	0.262025	12.1523	5.5789e-34	1.13269e-32	DJ-1 homolog B-like
MA_10431694g0020	83.9845	3.09324	0.302809	10.2152	1.69605e-24	2.24901e-23	DJ-1 homolog B-like
MA_10431696g0010	13.9326	1.58907	0.533941	2.97612	0.00291922	0.00709476	arogenate dehydratase
MA_10431706g0010	97.1437	2.12774	0.265528	8.01324	1.11728e-15	9.04488e-15	ethylene-responsive element binding factor
MA_10431711g0010	189.166	1.59646	0.160428	9.95126	2.49009e-23	3.12657e-22	NUCLEAR FUSION DEFECTIVE 4-like
MA_10431712g0010	2.15431	5.37143	1.82999	2.93522	0.00333309	0.00801646
MA_10431715g0010	33.6039	9.22062	1.32602	6.95362	3.56027e-12	2.25575e-11	cytochrome P450 94B3
MA_10431722g0010	198.106	3.73191	0.190822	19.5571	3.59264e-85	3.80437e-83	transcription factor FER-LIKE IRON DEFICIENCY-INDUCED TRANSCRIPTION FACTOR
MA_10431743g0010	3.14092	3.9795	1.52488	2.60971	0.00906184	0.0198942	LURP-one-related 8-like
MA_10431745g0010	4.30691	1.99063	0.734553	2.70999	0.00672846	0.0151949	bifunctional aspartate aminotransferase and glutamate aspartate-prephenate aminotransferase-like
MA_10431745g0020	8537.14	1.09562	0.0599865	18.2645	1.58595e-74	1.25881e-72	40S ribosomal S9-2
MA_10431758g0010	61.7129	1.11528	0.219764	5.07489	3.87717e-07	1.59863e-06	calmodulin-binding heat-shock
MA_10431770g0010	9206.2	1.54095	0.0736449	20.924	3.23922e-97	4.59527e-95	heat shock 90- chloroplastic
MA_10431774g0010	108.765	1.06109	0.173881	6.10239	1.04495e-09	5.49361e-09	uncharacterized protein At3g06530 isoform X2
MA_10431811g0010	128.575	4.55872	1.05399	4.32519	1.52401e-05	5.22627e-05	transcription factor FER-LIKE IRON DEFICIENCY-INDUCED TRANSCRIPTION FACTOR-like
MA_10431813g0010	40.9742	1.65475	0.392031	4.22097	2.43252e-05	8.11875e-05	UDP glycosyltransferases 88F1
MA_10431814g0020	38.5125	1.60258	0.296424	5.4064	6.43055e-08	2.86846e-07	Shikimate kinase chloroplastic
MA_10431821g0010	65.7781	1.26656	0.212366	5.96403	2.46086e-09	1.25076e-08	Pyruvate cytosolic isozyme
MA_10431843g0010	807.863	1.66409	0.0959821	17.3375	2.45295e-67	1.57719e-65	40S ribosomal S18
MA_10431856g0010	513.607	1.3538	0.141727	9.55216	1.27023e-21	1.44913e-20	leucine-rich repeat receptor-like serine threonine- kinase BAM1
MA_10431857g0010	9.91523	2.35121	0.839255	2.80155	0.00508585	0.0117928
MA_10431882g0010	1.6142	5.7078	2.23248	2.55671	0.0105668	0.0228923	ethylene-responsive transcription factor ERF017-like
MA_10431883g0010	171.265	1.5731	0.155652	10.1065	5.16957e-24	6.71353e-23	UDP-glycosyltransferase 89B2
MA_10431883g0020	216.944	1.65866	0.215374	7.70133	1.34662e-14	1.0129e-13	UDP-glycosyltransferase 89B2-like
MA_10431899g0010	57.0131	1.56576	0.18016	8.69092	3.59508e-18	3.39935e-17	embryogenesis-associated EMB8
MA_10431905g0010	67.696	1.07106	0.156773	6.83194	8.37766e-12	5.16946e-11	L-aspartate chloroplastic
MA_10431908g0020	35.6983	1.01192	0.382844	2.64318	0.00821322	0.0181947	probable LRR receptor-like serine threonine- kinase At4g29180 isoform X2
MA_10431911g0010	15.8231	1.10215	0.399457	2.75912	0.00579565	0.0132924
MA_10431928g0010	20.1079	2.41427	0.474015	5.09324	3.51994e-07	1.45792e-06	unknown
MA_10431928g0020	12.8605	2.26155	0.528368	4.28025	1.86681e-05	6.32322e-05	glycosyltransferase family 92 Os08g0121900
MA_10431930g0010	67.2165	2.00197	0.334857	5.97857	2.25103e-09	1.1487e-08	L-type lectin-domain containing receptor kinase -like
MA_10431941g0010	179.79	4.69684	0.245793	19.1089	2.12807e-81	2.06284e-79	DETOXIFICATION 40
MA_10431941g0020	235.107	4.12423	0.1975	20.8822	7.7746e-97	1.0891e-94	DETOXIFICATION 40
MA_10431964g0010	226.48	1.56782	0.261553	5.99429	2.04382e-09	1.04655e-08	cellulose synthase E1
MA_10431966g0030	2298.43	1.21377	0.108864	11.1494	7.20798e-29	1.17728e-27	aldehyde dehydrogenase family 2 member mitochondrial-like
MA_10431970g0010	1234.76	1.69024	0.197018	8.57908	9.56352e-18	8.81165e-17	flavanone 3-
MA_10431989g0010	275.491	1.47828	0.107022	13.8128	2.13251e-43	6.26945e-42	pentatricopeptide repeat-containing mitochondrial-like
MA_10431992g0010	180.167	1.14886	0.116089	9.89638	4.31629e-23	5.3623e-22	exopolyphosphatase guanosine-5 -triphosphate,3 -diphosphate pyrophosphatase
MA_10431994g0010	19.9259	4.92508	0.557016	8.8419	9.41059e-19	9.22621e-18	unknown
MA_10432006g0010	151.759	2.23308	0.176539	12.6492	1.13073e-36	2.56623e-35	pyrophosphate--fructose 6-phosphate 1-phosphotransferase subunit alpha
MA_10432006g0020	13.125	2.02463	0.487438	4.15362	3.27262e-05	0.000107571	pyrophosphate--fructose 6-phosphate 1-phosphotransferase subunit alpha
MA_10432048g0020	43.2899	3.40374	0.55058	6.1821	6.32558e-10	3.37841e-09	jacalin-related
MA_10432049g0010	496.308	3.51254	0.161344	21.7705	4.42231e-105	7.6301e-103	unknown
MA_10432060g0010	32.539	4.40675	0.53784	8.19341	2.53923e-16	2.15232e-15	transcription factor bHLH041
MA_10432079g0010	1.24679	4.76168	1.54379	3.08441	0.00203953	0.00509907	probable leucine-rich repeat receptor kinase At1g35710
MA_10432080g0010	2.76753	4.30514	1.62717	2.64578	0.00815023	0.0180686	cysteine-rich receptor kinase 2
MA_10432086g0020	17.3072	2.39329	0.615521	3.88823	0.000100976	0.000310083	xyloglucan endotransglycosylase hydrolase
MA_10432087g0010	187.899	1.99027	0.136181	14.6148	2.25936e-48	7.91876e-47	probable arginine N-methyltransferase 3
MA_10432101g0010	119.33	1.02977	0.179841	5.72602	1.02815e-08	4.93767e-08
MA_10432110g0010	566.477	1.42233	0.414756	3.42932	0.000605091	0.00165482	sinapyl alcohol
MA_10432131g0020	150.639	1.52556	0.112622	13.5458	8.39243e-42	2.32075e-40	glutathione cytosolic
MA_10432137g0030	616.338	2.55914	0.144563	17.7026	4.00437e-70	2.78728e-68	flocculation FLO11 isoform X1
MA_10432138g0010	686.007	1.91665	0.118237	16.2102	4.27079e-59	2.12054e-57	4-coumarate-- ligase-like 5
MA_10432145g0010	12.7358	1.72811	0.479663	3.60275	0.000314865	0.000899296
MA_10432151g0010	73.945	2.56679	0.445173	5.76582	8.12611e-09	3.94837e-08	uncharacterized acetyltransferase At3g50280-like
MA_10432168g0010	391.858	1.07607	0.167206	6.43561	1.22977e-10	6.94133e-10	chalcone synthase
MA_10432169g0010	13.2096	2.78213	0.444799	6.25481	3.98007e-10	2.1603e-09	ABC transporter B family member 4-like
MA_10432169g0020	12.5226	2.74174	0.54159	5.06238	4.14049e-07	1.7017e-06	ABC transporter B family member 11-like
MA_10432179g0010	2.69517	5.67766	1.58528	3.58149	0.000341639	0.000970677	E3 ubiquitin- ligase PUB23-like
MA_10432197g0020	2.3833	3.7221	1.37338	2.71018	0.00672474	0.0151887	receptor kinase
MA_10432200g0010	4323.2	1.68102	0.0780204	21.5459	5.7793e-103	9.42554e-101	60S ribosomal L23
MA_10432202g0010	2.5464	6.22887	1.56746	3.97386	7.07186e-05	0.00022194	TIR NBS LRR disease resistance
MA_10432202g0030	1.45954	3.94874	1.6246	2.43059	0.0150743	0.031556	TMV resistance N-like
MA_10432204g0010	189.881	1.41298	0.120855	11.6915	1.40829e-31	2.58449e-30	ethylene-responsive transcription factor At4g13040 isoform X1
MA_10432208g0010	337.989	1.01713	0.12506	8.13315	4.18282e-16	3.49379e-15
MA_10432213g0010	2783.63	1.08764	0.109766	9.90869	3.81619e-23	4.7529e-22	21 kDa -like
MA_10432249g0010	663.91	3.0041	0.105283	28.5336	4.49149e-179	2.95164e-176	aspartate-semialdehyde dehydrogenase
MA_10432268g0010	130.862	1.15223	0.149095	7.72818	1.09098e-14	8.25199e-14
MA_10432272g0030	10.0905	2.24093	0.586664	3.81978	0.00013357	0.000402864
MA_10432283g0010	55.1697	1.85906	0.355557	5.2286	1.70803e-07	7.29747e-07
MA_10432283g0020	286.302	1.00598	0.345149	2.91463	0.0035611	0.00851991
MA_10432294g0010	378.183	1.50314	0.124856	12.039	2.21566e-33	4.38686e-32
MA_10432299g0010	14.7805	2.13212	0.751093	2.83869	0.00452993	0.0106006	(R,S)-reticuline 7-O-methyltransferase
MA_10432300g0010	30.8724	1.70754	0.298565	5.71914	1.07064e-08	5.13342e-08	xanthine uracil permease
MA_10432308g0010	67.754	3.8876	0.371258	10.4714	1.1687e-25	1.64077e-24	ATP-dependent 6-phosphofructokinase 2
MA_10432310g0010	23.8935	1.75171	0.491394	3.56478	0.000364162	0.00102996	unknown
MA_10432310g0020	32.5117	2.68356	0.457479	5.86598	4.46488e-09	2.22259e-08
MA_10432311g0010	388.977	1.14184	0.171112	6.67307	2.505e-11	1.48857e-10	ABC transporter G family member 35-like
MA_10432337g0010	26.388	1.56335	0.292399	5.34664	8.96034e-08	3.94338e-07
MA_10432342g0010	16.399	7.08045	0.951493	7.44141	9.96178e-14	7.0571e-13	NDR1 HIN1-Like 3-like
MA_10432342g0020	61.0899	8.14253	0.811942	10.0285	1.1428e-23	1.45909e-22	NDR1 HIN1-Like 3-like
MA_10432379g0010	48.9273	3.50346	0.908109	3.85798	0.000114329	0.000348716	cationic peroxidase 1-like
MA_10432379g0020	398.316	7.58002	0.704601	10.7579	5.4403e-27	8.15534e-26	peroxidase 4-like
MA_10432380g0010	12.262	1.08416	0.455043	2.38254	0.0171935	0.0354909	glycine-rich domain-containing 2
MA_10432389g0010	9.84802	2.47261	0.620118	3.98732	6.68235e-05	0.000210529
MA_10432392g0010	17.6817	1.22677	0.49954	2.45579	0.0140574	0.0296326	SNF1-related kinase regulatory subunit gamma-like PV42a
MA_10432409g0020	5.09881	2.37642	0.759532	3.12879	0.00175525	0.004442	probable LRR receptor-like serine threonine- kinase At4g26540
MA_10432435g0010	89.9374	1.86207	0.210373	8.85131	8.64995e-19	8.50286e-18	probable glycosyltransferase At5g03795 isoform X1
MA_10432446g0030	1390.23	3.40993	0.389321	8.75866	1.97582e-18	1.89309e-17	cytochrome P450 CYP76AA26
MA_10432461g0010	347.925	2.06327	0.109123	18.9078	9.83574e-80	9.00675e-78	hydroxyproline O-arabinosyltransferase 3
MA_10432473g0010	22.9535	2.74527	0.727816	3.77193	0.000161991	0.000483204	UPF0481 At3g02645
MA_10432478g0020	18.0172	5.02649	0.653856	7.68745	1.50092e-14	1.12555e-13	erythronate-4-phosphate dehydrogenase family
MA_10432478g0030	10.9452	3.2016	0.894689	3.57845	0.000345633	0.000981276	unknown
MA_10432483g0010	100.119	1.67185	0.221372	7.55222	4.27894e-14	3.11777e-13	monodehydroascorbate reductase mitochondrial
MA_10432488g0010	589.009	3.18934	0.327813	9.72914	2.26498e-22	2.69189e-21	early light-induced
MA_10432502g0010	13.4383	2.98784	0.515604	5.79483	6.83895e-09	3.34954e-08	receptor kinase HSL1
MA_10432547g0010	653.421	2.1347	0.106474	20.0491	2.05684e-89	2.40612e-87	probable voltage-gated potassium channel subunit beta
MA_10432548g0010	417.187	1.39269	0.144022	9.66998	4.04458e-22	4.73514e-21	ATP-citrate synthase beta chain 2
MA_10432549g0020	32.448	1.47641	0.288719	5.11366	3.15972e-07	1.31531e-06	mitochondrial-processing peptidase subunit alpha-like
MA_10432558g0010	36.3904	1.9236	0.283077	6.79532	1.08074e-11	6.62666e-11	translation initiation factor
MA_10432565g0010	104.214	1.45297	0.163368	8.89387	5.90158e-19	5.86705e-18	embryo defective 1381
MA_10432576g0020	66.9084	3.06571	0.412864	7.42547	1.12381e-13	7.92862e-13	WAT1-related At2g37460-like
MA_10432584g0010	398.194	1.4776	0.0937412	15.7625	5.63424e-56	2.53043e-54	glutamate--cysteine chloroplastic
MA_10432589g0010	11.2251	8.41397	1.28776	6.53382	6.41112e-11	3.69956e-10	multicopper oxidase LPR1-like
MA_10432594g0010	628.125	2.06324	0.356816	5.78236	7.36619e-09	3.59673e-08	alpha carbonic anhydrase 7-like
MA_10432594g0020	150.266	3.21678	0.653382	4.92327	8.51097e-07	3.38794e-06	alpha carbonic anhydrase 7-like
MA_10432606g0010	72.0515	2.72578	0.301996	9.02589	1.78245e-19	1.83151e-18	cation H(+) antiporter 19-like
MA_10432618g0010	59.2689	1.03093	0.207934	4.95796	7.12374e-07	2.85839e-06	NBS-LRR
MA_10432625g0010	8.17946	4.09216	0.770691	5.30973	1.09786e-07	4.78683e-07	AP2 domain transcription factor
MA_10432629g0020	153.352	3.07253	0.226997	13.5356	9.64332e-42	2.65843e-40
MA_10432631g0010	7.94194	2.47079	0.752492	3.28347	0.00102536	0.00269875
MA_10432631g0020	10.4305	2.26796	0.914212	2.48079	0.0131093	0.0278549
MA_10432631g0030	155.654	10.06	1.20721	8.33326	7.86486e-17	6.86708e-16
MA_10432659g0010	909.498	1.00072	0.0632955	15.8102	2.64459e-56	1.19978e-54	ruvB 1
MA_10432671g0010	10.2403	1.55232	0.572812	2.70999	0.00672851	0.0151949	Dimer_Tnp_hAT domain-containing
MA_10432693g0010	583.888	5.99269	0.324257	18.4813	2.92094e-76	2.43977e-74	alcohol
MA_10432693g0030	80.1214	5.94222	0.436528	13.6125	3.37684e-42	9.44311e-41	alcohol
MA_10432698g0010	625.362	1.22468	0.0766608	15.9753	1.89968e-57	8.92414e-56	vesicle-fusing ATPase
MA_10432716g0010	1550.54	5.65506	0.792187	7.13854	9.43254e-13	6.24462e-12	beta 1,3 glucanase
MA_10432716g0020	362.508	1.18689	0.302366	3.92533	8.66126e-05	0.000268427	glycosyl hydrolase
MA_10432716g0030	44.4902	3.34449	0.35247	9.48873	2.33857e-21	2.63168e-20	beta 1,3 glucanase
MA_10432723g0020	71.1467	2.54512	0.194931	13.0565	5.83188e-39	1.43475e-37	polyribonucleotide nucleotidyltransferase mitochondrial
MA_10432727g0010	3256.51	1.18402	0.0702209	16.8614	8.64714e-64	4.94137e-62	40S ribosomal S30
MA_10432758g0010	9516.37	1.41814	0.0577092	24.5738	2.40635e-133	7.21697e-131	60S ribosomal L3
MA_10432769g0010	7.16342	4.67512	0.804425	5.81175	6.18237e-09	3.04197e-08	probable mannitol dehydrogenase
MA_10432784g0010	218.319	3.43049	0.202806	16.9151	3.47982e-64	2.01952e-62	dihydroflavonol 4-reductase
MA_10432784g0020	49.9113	1.5679	0.374749	4.18387	2.86583e-05	9.48492e-05	dihydroflavonol 4-reductase
MA_10432788g0010	1136.01	2.94713	0.173223	17.0135	6.51937e-65	3.86894e-63	kDa class I heat shock -like
MA_10432795g0010	2.56157	5.95967	1.46727	4.06174	4.87083e-05	0.000156502	unknown
MA_10432795g0020	0.894543	4.52433	1.8237	2.48085	0.0131068	0.0278529
MA_10432802g0010	12482.6	2.99595	0.222329	13.4753	2.18574e-41	5.90177e-40	early light-induced chloroplastic-like
MA_10432818g0010	7.09814	2.00766	0.791591	2.53624	0.011205	0.0241532	Paired amphipathic helix Sin3-like 4
MA_10432822g0010	77.9185	1.6359	0.177987	9.19113	3.88743e-20	4.13416e-19	unknown
MA_10432842g0010	139.327	1.04354	0.186546	5.59402	2.21869e-08	1.03246e-07
MA_10432843g0010	250.922	1.25773	0.133318	9.43404	3.9459e-21	4.39179e-20	chorismate chloroplastic-like
MA_10432854g0010	19.9656	6.85133	1.21448	5.64137	1.68698e-08	7.95044e-08	LRR receptor-like serine threonine- kinase GSO1
MA_10432859g0010	25.721	5.06053	0.615775	8.21815	2.06672e-16	1.76083e-15	cation H(+) antiporter 20-like
MA_10432865g0010	350.162	7.9181	0.822278	9.62947	6.00391e-22	6.96874e-21	peroxidase 12
MA_10432865g0020	1715.01	7.81668	0.717809	10.8896	1.29152e-27	1.99428e-26	peroxidase 12
MA_10432880g0010	18.9409	1.21401	0.369673	3.284	0.00102343	0.00269404	late blight resistance
MA_10432886g0010	1051.33	1.51435	0.342873	4.41665	1.00241e-05	3.52159e-05	ABC transporter G family member 6-like
MA_10432894g0010	1206.32	2.32345	0.1118	20.7822	6.26996e-96	8.64771e-94	receptor kinase HAIKU2
MA_10432895g0020	7.64232	1.4136	0.583208	2.42384	0.0153574	0.032084	calcium-dependent kinase 3
MA_10432902g0010	224.225	3.12593	0.268052	11.6616	2.00187e-31	3.6588e-30	gibberellic acid methyltransferase 2-like
MA_10432914g0010	138.638	2.12878	0.206617	10.303	6.82883e-25	9.21377e-24	probable WRKY transcription factor 14
MA_10432918g0010	138.001	1.10545	0.155544	7.10697	1.18618e-12	7.78828e-12	NUCLEAR FUSION DEFECTIVE chloroplastic mitochondrial-like isoform X4
MA_10432922g0010	106.243	1.75167	0.219326	7.98661	1.38704e-15	1.114e-14	ABC transporter B family member 15-like
MA_10432927g0010	4.06288	2.67803	0.794837	3.36929	0.000753623	0.00203021
MA_10432947g0010	821.131	1.57214	0.167219	9.40166	5.37108e-21	5.9425e-20	bifunctional pinoresinol-lariciresinol reductase 2-like
MA_10432950g0010	9.75433	1.64058	0.519892	3.15561	0.00160163	0.00408399	calmodulin 3
MA_10432956g0010	13.0794	2.05152	0.700235	2.92975	0.00339233	0.00814798	#NAME?
MA_10432956g0020	88.3855	1.65411	0.1906	8.67844	4.01224e-18	3.78659e-17	rmlC-like cupins superfamily
MA_10432974g0010	140.582	1.41319	0.178853	7.9014	2.75798e-15	2.16677e-14	PREDICTED: uncharacterized protein LOC103484630 isoform X2
MA_10432980g0010	84.7804	7.53017	1.37754	5.46639	4.59302e-08	2.07615e-07	cytochrome P450 CYP76AA23
MA_10432981g0010	5.66739	6.05225	1.40098	4.32001	1.56022e-05	5.34099e-05	E3 ubiquitin- ligase PUB23-like
MA_10432987g0020	180.578	7.22346	1.30422	5.53854	3.05011e-08	1.40083e-07	(RS)-norcoclaurine 6-O-methyltransferase
MA_10432991g0010	183.014	1.05314	0.136629	7.70801	1.2779e-14	9.62346e-14	transcription initiation factor TFIID subunit 11
MA_10432993g0010	13.5537	4.67416	0.564604	8.27865	1.24576e-16	1.07428e-15	lysM domain receptor-like kinase 3
MA_10433003g0010	8.55177	3.25871	1.13637	2.86764	0.00413544	0.00974788	TMV resistance N-like
MA_10433024g0020	511.14	1.15498	0.0925844	12.4749	1.02292e-35	2.23746e-34	RRP12
MA_10433025g0020	119.339	1.12613	0.176313	6.38714	1.69013e-10	9.43498e-10
MA_10433035g0010	59.8506	1.03813	0.221644	4.68376	2.81654e-06	1.059e-05	zinc protease PQQL-like isoform X1
MA_10433052g0010	931.356	2.7161	0.174798	15.5385	1.90321e-54	8.13865e-53	12-oxophytodienoate reductase 11
MA_10433057g0010	3.10672	5.14103	1.71804	2.99238	0.00276811	0.00675801
MA_10433057g0020	3.94502	3.84794	1.37457	2.79938	0.00512016	0.0118662
MA_10433073g0010	16.0608	1.95186	0.53778	3.62947	0.000284001	0.000817676
MA_10433076g0010	142.739	1.32542	0.175904	7.53492	4.88624e-14	3.54352e-13	cell division cycle 48 homolog
MA_10433083g0020	73.0161	2.91825	0.438909	6.64887	2.95343e-11	1.74553e-10	SAM-dependent methyltransferase
MA_10433097g0010	46.1918	5.19848	0.941841	5.51949	3.39981e-08	1.5552e-07	salicylate carboxymethyltransferase isoform X1
MA_10433104g0010	20.3175	1.04423	0.31238	3.34284	0.000829267	0.00221543
MA_10433115g0010	35.5866	1.30259	0.316783	4.11193	3.92365e-05	0.000127629	TMV resistance N-like isoform X1
MA_10433117g0010	856.999	2.58384	0.111931	23.0843	6.65842e-118	1.48032e-115	auxin induced cell wall
MA_10433117g0020	32.4363	2.19195	0.340055	6.44586	1.14949e-10	6.50629e-10	argonaute 10-like
MA_10433133g0010	4899.12	1.5147	0.163112	9.28623	1.59846e-20	1.72579e-19	heat shock cognate 70 kDa 2-like
MA_10433135g0020	70.4166	2.59915	1.12077	2.31908	0.0203909	0.041381	(R)-mandelonitrile lyase-like
MA_10433136g0010	3.94275	2.37937	0.988774	2.40639	0.0161113	0.0334867	LURP-one-related 8-like
MA_10433174g0020	40.4075	1.82914	0.444938	4.111	3.93947e-05	0.000128078	G-type lectin S-receptor-like serine threonine- kinase At2g19130
MA_10433179g0020	26.5668	1.48657	0.327015	4.54588	5.47074e-06	1.98838e-05
MA_10433199g0010	20.6888	1.25349	0.317395	3.94932	7.83729e-05	0.000244417
MA_10433210g0010	1093.51	1.28229	0.117139	10.9467	6.88895e-28	1.07639e-26	uncharacterized protein LOC110617626
MA_10433213g0010	48.3344	1.08746	0.241862	4.4962	6.91774e-06	2.4814e-05	arabinosyltransferase XEG113 isoform X2
MA_10433215g0010	93.8214	3.05029	0.225444	13.5302	1.03807e-41	2.85465e-40	G-type lectin S-receptor-like serine threonine- kinase At2g19130
MA_10433215g0020	18.6026	3.73646	0.533524	7.00336	2.49892e-12	1.60168e-11	G-type lectin S-receptor-like serine threonine- kinase At2g19130
MA_10433227g0010	6634.76	1.33851	0.173488	7.71526	1.20736e-14	9.11222e-14	kDa class I heat shock -like
MA_10433230g0010	753.961	3.28734	0.377604	8.70578	3.15391e-18	2.9917e-17	arogenate dehydratase prephenate dehydratase chloroplastic-like
MA_10433238g0010	6904.33	1.33019	0.074755	17.7939	7.87326e-71	5.61136e-69	nucleolin 2-like isoform X1
MA_10433252g0020	13.1302	1.41135	0.469586	3.00552	0.00265129	0.00649622	probable pectate lyase 5
MA_10433262g0010	18.6489	3.47833	0.519313	6.69795	2.11362e-11	1.26492e-10	Plant intracellular Ras-group-related LRR 1
MA_10433264g0020	216.764	1.44593	0.143791	10.0557	8.66783e-24	1.11368e-22	probable metal-nicotianamine transporter YSL7
MA_10433305g0010	139.825	1.0263	0.154554	6.64038	3.12882e-11	1.84675e-10	graves disease carrier -like
MA_10433308g0010	136.818	1.91311	0.157306	12.1618	4.96739e-34	1.00899e-32	RPM1-interacting 4-like
MA_10433311g0010	311.026	1.08345	0.209774	5.16487	2.40612e-07	1.01264e-06	RING-H2 finger ATL46-like
MA_10433311g0020	32.3111	1.83438	0.376955	4.86632	1.13694e-06	4.46848e-06	RING-H2 finger ATL46-like
MA_10433327g0010	56.6867	2.16664	0.27615	7.84588	4.29923e-15	3.3447e-14	unknown
MA_10433333g0010	19.1718	1.75562	0.396765	4.42482	9.65219e-06	3.39949e-05	probable leucine-rich repeat receptor kinase At1g35710
MA_10433345g0010	39.9754	1.64316	0.333517	4.92678	8.35965e-07	3.33156e-06
MA_10433351g0010	38.3633	1.37213	0.568293	2.41447	0.015758	0.032841	Endo-1,4-beta-xylanase A
MA_10433356g0010	331.419	1.14251	0.18558	6.1564	7.44152e-10	3.95315e-09	geraniol 8-hydroxylase-like
MA_10433358g0010	30.1192	3.18595	0.342037	9.31465	1.22357e-20	1.32939e-19	RING-H2 finger ATL2-like
MA_10433382g0010	9.68641	1.69395	0.595503	2.84457	0.0044472	0.010419	histone -like
MA_10433389g0010	12.791	1.83262	0.414047	4.42612	9.59416e-06	3.37985e-05	receptor kinase FERONIA
MA_10433391g0020	55.166	1.78616	0.248125	7.19864	6.08164e-13	4.08738e-12	protease Do-like 7
MA_10433403g0010	211.711	4.47166	0.882481	5.06714	4.03831e-07	1.66231e-06	cytochrome P450 CYP736A12-like
MA_10433408g0010	255.409	1.17642	0.11691	10.0626	8.08452e-24	1.04083e-22	phosphatase inhibitor 2 isoform X1
MA_10433429g0010	563.609	1.04727	0.129285	8.10049	5.47371e-16	4.5297e-15	serine carboxypeptidase-like 42
MA_10433430g0010	4.0737	2.24477	0.817317	2.74651	0.00602326	0.013751
MA_10433438g0010	52.9255	1.2909	0.382115	3.37831	0.000729328	0.00196904	serine carboxypeptidase II-3
MA_10433454g0020	29506.9	1.03477	0.101668	10.178	2.48542e-24	3.27531e-23	adenosylhomocysteinase
MA_10433454g0030	3.1105	2.46205	0.965274	2.55062	0.010753	0.0232518
MA_10433458g0020	135.386	3.80835	1.32225	2.88022	0.00397403	0.00940164	thaumatin
MA_10433468g0010	14.6771	1.59222	0.378959	4.20157	2.65069e-05	8.80354e-05
MA_10433470g0020	1113.55	1.51059	0.0794871	19.0042	1.5742e-80	1.48724e-78
MA_10433473g0010	58.8996	3.38554	0.414626	8.16529	3.20664e-16	2.70012e-15	receptor kinase 1
MA_10433474g0010	51.2663	2.95805	0.270161	10.9492	6.70381e-28	1.04892e-26	Hydroxyproline-rich glyco family isoform 2
MA_10433477g0020	732.474	2.94188	0.165551	17.7702	1.20246e-70	8.51576e-69	UDP-glycosyltransferase 74B1-like
MA_10433482g0010	34.0712	2.09606	0.311288	6.73349	1.65638e-11	1.0012e-10	ABC transporter B family member 20-like
MA_10433483g0010	1058.93	2.63559	0.191714	13.7475	5.27194e-43	1.52188e-41	heat shock 70 kDa
MA_10433486g0010	146.897	6.56641	0.378132	17.3654	1.50782e-67	9.82215e-66	water-stress inducible
MA_10433497g0010	24.8258	2.40571	0.433991	5.54322	2.96966e-08	1.36542e-07	TIFY 10b
MA_10433500g0010	820.032	7.53655	0.711293	10.5956	3.12464e-26	4.53494e-25	serine type endopeptidase inhibitor
MA_10433514g0010	232.697	1.78023	0.128969	13.8036	2.42501e-43	7.11532e-42	epsin-3
MA_10433517g0010	6.39656	4.7089	1.05318	4.47113	7.78066e-06	2.7729e-05	unknown
MA_10433564g0010	36.5468	8.86981	1.15979	7.64774	2.04544e-14	1.51986e-13	peroxidase 5-like
MA_10433564g0020	40.7441	9.71685	2.09437	4.63952	3.49218e-06	1.29938e-05	peroxidase 5-like
MA_10433569g0010	189.936	3.45705	0.386129	8.9531	3.4565e-19	3.4938e-18	anthocyanidin reductase
MA_10433570g0010	6.20867	3.34007	1.3663	2.44461	0.0145008	0.0304795	dihydroflavonol 4-reductase
MA_10433581g0010	15.675	7.32667	1.26261	5.80281	6.52135e-09	3.20065e-08	laccase-1
MA_10433621g0010	3.31448	6.58718	1.37709	4.7834	1.72357e-06	6.63405e-06	probable receptor kinase At1g11050
MA_10433621g0020	84.3303	5.24196	0.395736	13.2461	4.75163e-40	1.21752e-38	probable receptor kinase At1g11050
MA_10433633g0010	52.6338	1.72572	0.247246	6.97978	2.95644e-12	1.88465e-11	SLOW WALKER 1-like
MA_10433637g0010	116.005	2.51968	0.196262	12.8383	9.99982e-38	2.35687e-36	gamma-glutamyltranspeptidase 1
MA_10433658g0020	15.3198	3.15935	0.533689	5.91982	3.22285e-09	1.62422e-08	cationic amino acid transporter chloroplastic
MA_10433687g0010	178.591	1.47849	0.159348	9.27832	1.72172e-20	1.85707e-19	cytochrome P450 mono-oxygenase
MA_10433687g0020	68.5804	1.47775	0.422186	3.50024	0.000464846	0.00129416	acidic leucine-rich nuclear phospho 32-related isoform X1
MA_10433687g0030	52.8577	1.7305	0.361854	4.78232	1.73287e-06	6.66867e-06	ubiquitin-activating enzyme E1 1
MA_10433704g0010	52.1302	1.81247	0.397658	4.55785	5.1679e-06	1.88229e-05	phospholipase A1-IIgamma
MA_10433732g0010	518.038	1.19142	0.142541	8.35848	6.3533e-17	5.58438e-16	DETOXIFICATION 27-like isoform X2
MA_10433732g0020	231.482	1.68557	0.138241	12.1929	3.39024e-34	6.9368e-33	Multi antimicrobial extrusion
MA_10433732g0030	1611.72	1.59928	0.1079	14.822	1.05661e-49	3.87657e-48	DETOXIFICATION 27-like
MA_10433734g0010	224.78	1.57501	0.114357	13.7727	3.72214e-43	1.08148e-41
MA_10433737g0010	271.551	1.94035	0.298124	6.50854	7.58844e-11	4.35587e-10	oxalate-- ligase-like
MA_10433747g0010	39.1222	3.09326	0.38303	8.07575	6.70617e-16	5.5281e-15
MA_10433747g0020	317.475	2.92003	0.153531	19.0191	1.18519e-80	1.12208e-78
MA_10433749g0010	518.804	1.0776	0.0948175	11.365	6.24709e-30	1.07329e-28	pyruvate dehydrogenase E1 component subunit beta- mitochondrial
MA_10433771g0020	13.2986	1.36372	0.460289	2.96274	0.00304912	0.00738516	unknown
MA_10433786g0010	298.985	5.56933	0.397894	13.997	1.62554e-44	4.97879e-43	UDP-glycosyltransferase 86A1
MA_10433791g0010	192.7	3.366	0.231743	14.5247	8.44905e-48	2.9178e-46	LRR receptor-like serine threonine- kinase GSO1
MA_10433791g0020	5.1003	3.24696	0.781086	4.15698	3.22486e-05	0.000106126	probable leucine-rich repeat receptor kinase At1g35710
MA_10433791g0030	6.58247	2.53075	0.638251	3.96513	7.33571e-05	0.000229704	probable leucine-rich repeat receptor kinase At1g35710
MA_10433792g0010	77.2403	1.00047	0.169219	5.91227	3.37425e-09	1.69631e-08	magnesium transporter MRS2-3-like
MA_10433799g0010	458.632	1.51037	0.0915564	16.4966	3.88157e-61	2.07235e-59	ATP-dependent zinc metalloprotease FTSH mitochondrial-like
MA_10433807g0010	11.9567	3.78588	0.607413	6.23279	4.58192e-10	2.47285e-09	L-ascorbate oxidase
MA_10433815g0010	19.2846	2.25969	0.391231	5.77584	7.65688e-09	3.73214e-08	probable nucleoredoxin 3
MA_10433815g0020	1371.94	1.09934	0.137429	7.9993	1.25126e-15	1.00839e-14	probable nucleoredoxin 1
MA_10433831g0010	49.9485	1.34285	0.223757	6.00138	1.95643e-09	1.00353e-08	nudC domain-containing 2
MA_10433869g0010	2328.14	2.83712	0.167857	16.902	4.3517e-64	2.51246e-62	scopoletin glucosyltransferase-like
MA_10433895g0010	100.539	1.09742	0.151314	7.2526	4.08836e-13	2.78246e-12	arabinosyltransferase XEG113
MA_10433933g0010	1363.18	2.05697	0.0821328	25.0445	2.00664e-138	6.69184e-136	60S ribosomal L14-2-like
MA_10433942g0010	33.2088	2.00289	0.315651	6.34527	2.22037e-10	1.22875e-09	purple acid phosphatase 3-like
MA_10433945g0010	3239.17	8.61572	0.596367	14.447	2.61775e-47	8.94339e-46	hypothetical protein
MA_10433946g0020	185.969	1.10288	0.189049	5.83387	5.41571e-09	2.67535e-08	elongation factor G- mitochondrial
MA_10433951g0030	209.518	1.45321	0.134872	10.7748	4.53004e-27	6.80221e-26	cysteine ase inhibitor
MA_10433982g0010	155.872	2.88159	0.186112	15.4831	4.51356e-54	1.91002e-52	subtilisin inhibitor 1
MA_10433982g0020	450.493	3.29292	0.197712	16.6551	2.77743e-62	1.53418e-60	subtilisin inhibitor 1
MA_10433986g0010	23.5394	4.50513	0.503154	8.95378	3.43504e-19	3.47367e-18	unknown
MA_10433986g0020	92.4682	3.64626	0.383514	9.5075	1.95295e-21	2.20605e-20	unknown
MA_10433991g0010	12.6932	2.78667	0.482119	5.78005	7.46795e-09	3.64483e-08	methyltransferase DDB_G0268948
MA_10433992g0010	317.189	1.07239	0.122966	8.72099	2.75781e-18	2.62106e-17	tail fiber
MA_10433998g0010	696.857	1.95167	0.119632	16.3139	7.86468e-60	3.99374e-58	probable metal-nicotianamine transporter YSL12
MA_10434009g0010	4584.73	4.06397	0.128435	31.6421	9.73042e-220	1.44941e-216
MA_10434020g0010	327.978	1.32487	0.121683	10.8879	1.31647e-27	2.03209e-26	ATP binding
MA_10434023g0020	12.4058	1.84414	0.388969	4.74109	2.12568e-06	8.10015e-06	dihydrolipoyllysine-residue acetyltransferase component 1 of pyruvate dehydrogenase mitochondrial isoform X2
MA_10434030g0010	10329.4	2.74064	0.186823	14.6697	1.00784e-48	3.57724e-47	heat shock 83
MA_10434037g0010	670.977	6.59035	0.368541	17.8823	1.62128e-71	1.17997e-69	tau class glutathione S-transferase
MA_10434037g0020	977.379	2.79258	0.266681	10.4716	1.16646e-25	1.63865e-24	tau class glutathione S-transferase
MA_10434042g0010	307.455	1.15268	0.116388	9.90379	4.00801e-23	4.98486e-22	zinc transporter 11
MA_10434058g0010	87.539	2.05794	0.169105	12.1696	4.5151e-34	9.1879e-33	hydroxyproline O-arabinosyltransferase 3
MA_10434061g0010	154.541	1.99223	0.131305	15.1725	5.37627e-52	2.1186e-50	mitochondrial carrier MTM1
MA_10434077g0010	964.023	1.72898	0.0737755	23.4357	1.85083e-121	4.44666e-119	nucleolar 56
MA_10434080g0010	206.912	1.52997	0.11544	13.2534	4.31128e-40	1.10701e-38	probable folate-biopterin transporter 4
MA_10434089g0020	32.1143	6.58305	0.922613	7.13523	9.66282e-13	6.39328e-12	7-deoxyloganetin glucosyltransferase-like
MA_10434112g0010	1.33119	3.64315	1.58701	2.2956	0.0216988	0.0437195
MA_10434113g0010	207.79	1.75066	0.203316	8.61056	7.27024e-18	6.75016e-17	L-type lectin-domain containing receptor kinase -like
MA_10434115g0010	298.155	1.29707	0.113934	11.3845	4.99763e-30	8.63608e-29	ATP-binding cassette subfamily member 4
MA_10434121g0010	270.523	2.20696	0.147404	14.9722	1.1158e-50	4.20067e-49	pyridoxal biosynthesis
MA_10434149g0010	23.3196	1.29157	0.308252	4.18997	2.7899e-05	9.24594e-05	heat shock 70 kDa 17
MA_10434168g0010	89.7472	1.96481	0.197282	9.9594	2.29448e-23	2.88664e-22	rhomboid mitochondrial
MA_10434168g0020	44.0313	2.14294	0.217789	9.83952	7.60761e-23	9.32423e-22	rhomboid mitochondrial
MA_10434174g0010	7133.27	6.01824	0.76163	7.90179	2.74932e-15	2.16035e-14	pathogenesis-related PR-4-like
MA_10434187g0030	10.0565	1.85962	0.635982	2.92402	0.00345542	0.00828837
MA_10434193g0010	38.9589	8.02044	1.19683	6.70141	2.0642e-11	1.23683e-10	LOB domain-containing 1-like
MA_10434201g0010	297.976	4.13231	1.21372	3.40468	0.000662425	0.00180136	thaumatin
MA_10434223g0010	3015.18	1.19665	0.0773516	15.4702	5.51148e-54	2.32351e-52	thioredoxin H1-like
MA_10434223g0020	52.3514	3.33405	0.378862	8.80016	1.36625e-18	1.3261e-17	thioredoxin H-type-like
MA_10434230g0010	5.50391	1.8907	0.73414	2.57539	0.0100127	0.0218008	glyceraldehyde-3-phosphate cytosolic
MA_10434250g0010	14.9412	1.5896	0.442521	3.59215	0.000327967	0.00093409
MA_10434264g0010	46.2724	1.24847	0.189003	6.60557	3.95984e-11	2.321e-10	kinase US3
MA_10434266g0040	27.328	1.0967	0.400212	2.74029	0.00613852	0.0139905
MA_10434268g0010	609.826	2.14536	0.131383	16.3291	6.12773e-60	3.11879e-58	GDSL esterase lipase 5
MA_10434287g0010	8.26371	1.65979	0.497298	3.33762	0.000844982	0.00225283
MA_10434313g0010	52.3782	1.22915	0.532062	2.31017	0.020879	0.0422505	chloroplastic-like
MA_10434335g0020	16.8878	6.92402	0.830127	8.34091	7.37182e-17	6.45172e-16	butyrate-- ligase peroxisomal-like
MA_10434340g0010	101.022	1.06154	0.198554	5.34636	8.97402e-08	3.94901e-07	unknown
MA_10434357g0010	8.04647	1.96833	0.844529	2.33068	0.0197701	0.040238	TMV resistance N-like
MA_10434359g0010	56.4379	1.20924	0.191722	6.30723	2.84069e-10	1.56044e-09	coiled-coil domain-containing 22
MA_10434361g0010	1177.26	1.25227	0.0724682	17.2803	6.6185e-67	4.21913e-65	signal recognition particle subunit SRP72
MA_10434362g0010	393.155	2.55321	0.723774	3.52764	0.000419283	0.00117389	dirigent
MA_10434425g0010	78.1013	1.66807	0.240205	6.94434	3.80232e-12	2.40535e-11	probable LRR receptor-like serine threonine- kinase At3g47570
MA_10434427g0010	28.0562	5.15307	0.685578	7.51639	5.63096e-14	4.07433e-13	HOTHEAD-like isoform X1
MA_10434439g0040	44.651	1.09115	0.272801	3.9998	6.3397e-05	0.000200398	threonine dehydratase chloroplastic-like
MA_10434442g0010	174.013	1.35229	0.141192	9.57768	9.92464e-22	1.13952e-20
MA_10434456g0010	9.74097	3.23723	0.77819	4.15995	3.18317e-05	0.000104793	inorganic phosphate transporter 1-4-like
MA_10434457g0010	6.708	4.50295	1.48358	3.03518	0.00240389	0.0059343	A Chain Structure Of A Three-Domain Sesquiterpene Synthase: A Prospective Target For Advanced Biofuels Production
MA_10434478g0010	211.399	1.67612	0.254104	6.59619	4.21861e-11	2.46621e-10	receptor kinase At4g00960
MA_10434490g0010	19.8099	2.21442	0.378063	5.85726	4.70563e-09	2.33671e-08	probable leucine-rich repeat receptor kinase At1g35710
MA_10434490g0020	31.8299	1.28168	0.347084	3.6927	0.00022189	0.000648902	LRR receptor-like serine threonine- kinase FLS2
MA_10434495g0010	7.41983	5.94885	1.29286	4.60132	4.19814e-06	1.54596e-05	(R)-mandelonitrile lyase-like
MA_10434498g0010	159.961	1.5931	0.402669	3.95636	7.61013e-05	0.000237714	L-type lectin-domain containing receptor kinase -like
MA_10434509g0010	2.91157	3.22726	1.08948	2.96221	0.00305439	0.00739552	methylesterase chloroplastic
MA_10434509g0020	2.67779	6.79139	1.62388	4.1822	2.887e-05	9.55072e-05	methylesterase chloroplastic
MA_10434521g0010	14.0395	3.7804	0.664933	5.68539	1.30515e-08	6.20394e-08	glutamate receptor -like
MA_10434527g0010	863.764	1.53301	0.0955272	16.0479	5.91453e-58	2.82375e-56	IAA-amino acid hydrolase ILR1-like 6
MA_10434542g0010	3.77874	7.72848	2.30544	3.35228	0.000801477	0.00214735	longifolene synthase
MA_10434552g0010	832.622	1.45909	0.0826999	17.6432	1.14824e-69	7.9062e-68	28S ribosomal mitochondrial
MA_10434576g0010	606.41	4.22751	0.355733	11.8839	1.43435e-32	2.73685e-31	UDP-glycosyltransferase 86A1-like
MA_10434597g0010	670.74	1.56921	0.101624	15.4414	8.623e-54	3.6114e-52	pyruvate kinase isozyme chloroplastic
MA_10434609g0020	434.727	2.95858	0.360444	8.20816	2.24605e-16	1.90962e-15	glycerol-3-phosphate 2-O-acyltransferase 6-like
MA_10434618g0010	917.375	1.90797	0.121894	15.6528	3.18099e-55	1.39362e-53	bifunctional riboflavin biosynthesis RIBA chloroplastic
MA_10434621g0010	3461.65	1.00202	0.0645897	15.5136	2.8055e-54	1.19286e-52	60S ribosomal L32-1
MA_10434622g0010	4.64621	3.65423	1.39385	2.62168	0.00874963	0.0192789	GDSL esterase lipase At2g23540-like
MA_10434622g0020	1484.3	4.36577	0.360097	12.1239	7.89273e-34	1.58947e-32	GDSL esterase lipase At2g23540
MA_10434624g0010	415.162	1.92385	0.0953152	20.1841	1.35154e-90	1.62793e-88	pectinesterase pectinesterase inhibitor U1
MA_10434624g0020	4048.09	2.05159	0.10162	20.1889	1.2259e-90	1.48059e-88	pectinesterase-like
MA_10434646g0010	30.2914	1.12905	0.36701	3.07634	0.00209557	0.00522833	rsm22-cox11 tandem mitochondrial isoform X2
MA_10434647g0010	59.2829	1.38927	0.281982	4.9268	8.35863e-07	3.33145e-06	molybdopterin synthase catalytic subunit
MA_10434651g0010	198.879	1.16193	0.122959	9.44976	3.39606e-21	3.78926e-20	probable WRKY transcription factor 4
MA_10434689g0010	140.798	1.37159	0.152252	9.00864	2.0862e-19	2.13625e-18	lon protease homolog mitochondrial-like
MA_10434712g0010	60.2858	1.47721	0.325591	4.53703	5.70515e-06	2.06937e-05	probable galactinol--sucrose galactosyltransferase 2
MA_10434720g0010	132.819	1.11199	0.156835	7.09018	1.33934e-12	8.76296e-12
MA_10434726g0010	220.828	1.14019	0.143607	7.93966	2.02743e-15	1.61038e-14	probable phosphatase 2C 59 isoform X1
MA_10434729g0020	164.244	10.1528	1.21044	8.38772	4.95672e-17	4.3879e-16	scopoletin glucosyltransferase
MA_10434733g0010	816.838	1.51328	0.0880061	17.1951	2.88845e-66	1.80779e-64	60S ribosomal L14-1
MA_10434749g0010	341.956	1.63009	0.095324	17.1005	1.47035e-65	8.93951e-64	lon protease homolog mitochondrial-like
MA_10434756g0010	608.324	3.03503	0.177212	17.1266	9.4053e-66	5.78122e-64	sugar transport 7
MA_10434763g0010	79.3303	1.00542	0.208575	4.8204	1.43272e-06	5.56197e-06	DETOXIFICATION 29-like
MA_10434785g0010	30.8566	4.96679	0.627247	7.91838	2.40619e-15	1.89874e-14
MA_10434797g0010	205.716	1.78055	0.120137	14.821	1.07121e-49	3.92371e-48	leucine-rich repeat receptor kinase
MA_10434798g0010	41.0055	1.99628	0.28455	7.01557	2.29011e-12	1.47122e-11	aluminum-activated malate transporter 9
MA_10434800g0010	7.74028	1.30488	0.503471	2.59177	0.00954847	0.0208611	nicotinamidase 2-like
MA_10434838g0010	68.5766	1.32814	0.192196	6.91032	4.83558e-12	3.03579e-11	transmembrane 64-like
MA_10434860g0020	39.5546	1.78187	0.274689	6.48685	8.76482e-11	5.00861e-10	60S ribosomal L4
MA_10434860g0030	167.357	1.51101	0.136976	11.0312	2.70319e-28	4.31573e-27	60S ribosomal L4
MA_10434866g0010	293.42	1.09395	0.0879581	12.4372	1.64156e-35	3.55927e-34	kDa vesicle transport
MA_10434871g0010	434.005	1.05931	0.0943136	11.2317	2.84804e-29	4.73829e-28	calmodulin-binding transcription activator 3 isoform X2
MA_10434872g0010	72.8659	1.07572	0.206285	5.21474	1.84071e-07	7.83539e-07	guanine nucleotide-binding subunit beta
MA_10434886g0010	64.4495	1.15598	0.230096	5.02389	5.06363e-07	2.0627e-06	electron transfer flavo subunit mitochondrial
MA_10434904g0010	77.218	4.29392	0.522663	8.21548	2.11322e-16	1.79976e-15	UDP-glycosyltransferase 86A1
MA_10434904g0020	18.1589	2.80044	0.532058	5.26341	1.41409e-07	6.09723e-07	UDP-glycosyltransferase 86A1
MA_10434906g0010	74.3439	1.06358	0.164735	6.4563	1.07291e-10	6.0852e-10	PREDICTED: uncharacterized protein LOC105955539
MA_10434918g0010	181.76	2.06439	0.207138	9.96622	2.1423e-23	2.70127e-22	DETOXIFICATION 16-like
MA_10434926g0010	210.575	2.03934	0.116764	17.4654	2.6284e-68	1.75045e-66	polyribonucleotide nucleotidyltransferase mitochondrial
MA_10434942g0010	46.4195	1.36961	0.245932	5.56904	2.56141e-08	1.18454e-07	KINESIN LIGHT CHAIN-RELATED 2-like
MA_10434942g0020	29.5266	1.65661	0.368224	4.49893	6.82968e-06	2.45178e-05	KINESIN LIGHT CHAIN-RELATED 2-like
MA_10434946g0010	117.029	1.25572	0.158378	7.92858	2.21658e-15	1.75344e-14	unknown
MA_10434948g0010	82.4896	3.84096	0.438862	8.7521	2.09427e-18	2.00314e-17	probable carboxylesterase 17
MA_10434953g0010	38.5513	1.33489	0.40342	3.30893	0.000936521	0.00248046	NRT1 PTR FAMILY -like
MA_10434954g0010	218.55	1.53372	0.168004	9.12908	6.90853e-20	7.2555e-19	UDP-glycosyltransferase 89B2-like
MA_10434958g0010	6439.9	3.82169	0.310838	12.2948	9.66208e-35	2.02329e-33	Flavonoid 3 ,5 -hydroxylase
MA_10434959g0010	2487.73	1.11831	0.0532165	21.0144	4.83948e-98	7.09056e-96	T-complex 1 subunit beta
MA_10434976g0010	536.206	3.4858	0.143766	24.2463	7.23938e-130	2.02191e-127	probable WRKY transcription factor 71
MA_10434981g0010	151.99	1.2374	0.146205	8.46347	2.59534e-17	2.33685e-16	zinc finger with UFM1-specific peptidase domain
MA_10434990g0010	282.985	1.11754	0.113532	9.84342	7.31773e-23	8.97878e-22
MA_10434996g0020	200.2	1.32083	0.223167	5.91858	3.24735e-09	1.63546e-08	unknown
MA_10434996g0030	59.3772	1.62817	0.42203	3.85796	0.000114339	0.000348722	unknown
MA_10435007g0020	2.3836	3.08415	1.23442	2.49846	0.0124736	0.0266357	UDP-glycosyltransferase 89B2
MA_10435013g0010	5.62904	2.16893	0.748175	2.89896	0.00374399	0.00891927	receptor kinase At3g47110
MA_10435024g0010	185.055	1.51849	0.16698	9.09387	9.5576e-20	9.97199e-19	potassium transporter 1
MA_10435025g0010	164.495	7.53252	0.688213	10.945	7.01881e-28	1.09629e-26	uncharacterized protein LOC18427550
MA_10435028g0010	4091.26	2.0453	0.0990688	20.6452	1.07752e-94	1.43735e-92	UV-B-induced chloroplastic
MA_10435049g0010	18.9167	1.97029	0.427894	4.60461	4.13233e-06	1.5231e-05	long chain acyl- synthetase peroxisomal-like
MA_10435049g0020	59.2662	2.14467	0.220488	9.72692	2.3149e-22	2.74903e-21	long chain acyl- synthetase peroxisomal-like
MA_10435051g0010	1055.33	10.2949	0.518172	19.8677	7.74019e-88	8.75661e-86	12-oxophytodienoate reductase 2-like
MA_10435088g0010	171.08	2.07772	0.130854	15.8781	8.98034e-57	4.1329e-55
MA_10435180g0010	338.536	3.55315	0.187656	18.9344	5.93856e-80	5.49433e-78	uncharacterized membrane At3g27390
MA_10435197g0010	238.625	1.35001	0.102536	13.1662	1.37291e-39	3.44476e-38	vacuolar-sorting receptor 3-like
MA_10435197g0020	1423.26	1.63355	0.063826	25.5938	1.78884e-144	6.8323e-142	vacuolar-sorting receptor 3-like
MA_10435213g0010	36.4251	1.63333	0.263094	6.20814	5.36151e-10	2.87865e-09	unknown
MA_10435213g0020	62.1283	1.04957	0.231532	4.53316	5.81083e-06	2.10514e-05	unknown
MA_10435233g0020	43.3974	1.74091	0.742124	2.34584	0.0189841	0.0388062	probable carboxylesterase 15
MA_10435234g0010	116.661	4.40064	0.407297	10.8045	3.27671e-27	4.96025e-26	cytochrome P450 CYP736A12-like
MA_10435241g0010	1105.16	1.08688	0.10303	10.5491	5.1284e-26	7.34293e-25	thioredoxin reductase NTRB
MA_10435253g0010	7.41148	2.35075	0.593861	3.95842	7.54483e-05	0.000235889
MA_10435285g0010	105.285	1.24073	0.184647	6.71946	1.824e-11	1.09703e-10	DUF3456 domain-containing
MA_10435300g0030	8.65859	1.39872	0.607777	2.30137	0.0213707	0.0431272	RAN GTPase-activating 2
MA_10435303g0020	222.672	1.00821	0.114244	8.82507	1.09396e-18	1.06831e-17	50S ribosomal L31
MA_10435304g0010	13322.4	1.13142	0.18047	6.26931	3.62663e-10	1.97517e-09	naringenin,2-oxoglutarate 3-dioxygenase
MA_10435304g0020	18.5801	2.25841	0.518212	4.35807	1.31212e-05	4.54322e-05	flavanone 3-hydroxylase
MA_10435323g0010	98.4622	2.51781	0.329756	7.63536	2.25188e-14	1.66855e-13	10 kDa chaperonin-like
MA_10435326g0010	159.602	4.87282	0.566958	8.59468	8.34962e-18	7.71865e-17	class VII chitinase
MA_10435326g0020	8.80744	3.73617	0.736592	5.07224	3.93161e-07	1.61973e-06	class VII chitinase
MA_10435335g0010	25.6173	1.08843	0.418677	2.59968	0.00933109	0.0204391	LRK1
MA_10435337g0010	653.964	1.33976	0.0762742	17.5651	4.55962e-69	3.09189e-67	60S acidic ribosomal P3-2
MA_10435352g0010	77.5592	2.95332	0.468075	6.3095	2.79936e-10	1.53869e-09	unknown
MA_10435379g0010	466.597	1.11208	0.0916665	12.1318	7.16514e-34	1.4462e-32	probable UDP-N-acetylglucosamine--peptide N-acetylglucosaminyltransferase SEC
MA_10435402g0020	37.8569	1.80085	0.434743	4.14233	3.43797e-05	0.000112687	probable leucine-rich repeat receptor kinase At1g35710
MA_10435420g0010	2.14083	2.38794	1.02943	2.31968	0.0203582	0.0413183	unknown
MA_10435420g0030	29.0811	1.18317	0.479735	2.4663	0.0136519	0.0288677	tryptophan aminotransferase-related 4-like
MA_10435422g0010	242.759	2.00674	0.111929	17.9286	7.05051e-72	5.19911e-70	probable cinnamyl alcohol dehydrogenase 1
MA_10435422g0020	272.639	1.69297	0.109294	15.49	4.05117e-54	1.71759e-52	probable cinnamyl alcohol dehydrogenase 1
MA_10435424g0010	1.80794	4.77937	1.61902	2.95201	0.0031571	0.00761861	O-glucosyltransferase 1-like
MA_10435424g0020	58.5229	3.79512	0.275441	13.7784	3.44017e-43	1.0015e-41	O-glucosyltransferase rumi homolog
MA_10435438g0010	5.78917	5.96092	1.2505	4.76683	1.87151e-06	7.17133e-06	1,8-cineole synthase
MA_10435443g0020	47.0948	1.62088	0.225313	7.19391	6.29615e-13	4.22456e-12	reticulon B22
MA_10435443g0030	42.4089	1.77314	0.247964	7.15077	8.62954e-13	5.72659e-12	reticulon B22
MA_10435462g0010	119.12	5.43625	0.897129	6.05961	1.36452e-09	7.10145e-09	glucan endo-1,3-beta- basic isoform-like
MA_10435468g0020	268.666	1.14793	0.179847	6.38285	1.73817e-10	9.69101e-10	AAA-ATPase mitochondrial-like
MA_10435471g0010	8.28811	7.67172	1.60955	4.76637	1.87575e-06	7.18696e-06	cytochrome P450 734A1-like
MA_10435471g0020	415.359	1.83642	0.172227	10.6628	1.51969e-26	2.23758e-25	cytochrome P450 734A1-like
MA_10435482g0010	954.648	1.28268	0.076946	16.6699	2.17135e-62	1.20536e-60	2-nitropropane dioxygenase
MA_10435507g0010	278.949	1.25044	0.149016	8.39136	4.80538e-17	4.25814e-16	nicotinate phosphoribosyltransferase 2-like isoform X1
MA_10435508g0020	2.91312	2.85577	1.23475	2.31283	0.0207318	0.0419831	ethylene-forming enzyme
MA_10435536g0010	879.141	6.88802	0.874987	7.87215	3.48599e-15	2.7253e-14	trans-cinnamate 4-monooxygenase
MA_10435537g0010	17.9796	1.73274	0.409331	4.2331	2.30492e-05	7.71592e-05	unknown
MA_10435537g0020	14.4245	1.93147	0.404631	4.77341	1.81133e-06	6.95327e-06	unknown
MA_10435539g0010	110.94	2.05405	0.159969	12.8403	9.7468e-38	2.29845e-36	amino-acid permease BAT1 homolog
MA_10435549g0050	72.9546	1.07137	0.194237	5.51578	3.4724e-08	1.58694e-07	scarecrow 1
MA_10435550g0030	769.834	2.45315	0.149298	16.4313	1.14251e-60	5.99943e-59	cytochrome P450 CYP82D47-like
MA_10435552g0010	4.25586	6.55368	1.55695	4.20931	2.56157e-05	8.52719e-05
MA_10435552g0020	1.75993	4.27524	1.84407	2.31837	0.0204291	0.041449
MA_10435565g0010	1223.68	1.36485	0.179747	7.59315	3.1221e-14	2.29205e-13	EXORDIUM-like 2
MA_10435571g0020	13.6621	1.64856	0.53933	3.05669	0.00223794	0.00555378	pentatricopeptide repeat-containing At5g62370
MA_10435572g0010	91.4097	1.52726	0.182338	8.37601	5.47518e-17	4.8325e-16	dihydroorotate dehydrogenase (quinone) mitochondrial
MA_10435577g0010	993.476	1.34386	0.0877241	15.3192	5.69251e-53	2.31888e-51	polyadenylate-binding 2-like
MA_10435580g0010	48.6955	1.0504	0.201941	5.2015	1.97687e-07	8.38462e-07	metal transporter Nramp6-like
MA_10435592g0010	17.9296	1.99602	0.534341	3.73547	0.000187363	0.000553346
MA_10435592g0020	2.56077	2.30608	0.928912	2.48256	0.0130441	0.0277347
MA_10435595g0020	599.627	2.31186	0.138956	16.6374	3.7368e-62	2.05902e-60	short-chain type dehydrogenase reductase-like
MA_10435595g0030	1369.83	2.65371	0.155575	17.0574	3.07893e-65	1.85179e-63	short-chain type dehydrogenase reductase-like
MA_10435596g0010	4.25432	6.57663	1.39101	4.72795	2.26802e-06	8.61609e-06
MA_10435596g0020	39.0248	4.67564	0.520064	8.99049	2.4612e-19	2.51219e-18
MA_10435613g0010	617.048	1.96915	0.173094	11.3762	5.49717e-30	9.47732e-29	Chromatin assembly factor 1 subunit
MA_10435621g0020	151.935	1.10852	0.203191	5.45555	4.88206e-08	2.20324e-07	G-type lectin S-receptor-like serine threonine- kinase SD2-5
MA_10435659g0010	229.503	2.2209	0.3611	6.15035	7.73107e-10	4.10156e-09	alpha-mannosidase isoform X2
MA_10435659g0020	81.3551	1.03053	0.189129	5.44886	5.06945e-08	2.28388e-07	hypothetical protein AXG93_3415s1050
MA_10435663g0010	2180.74	1.52751	0.0578584	26.4009	1.33958e-153	6.04666e-151
MA_10435666g0020	726.681	1.07876	0.0769632	14.0166	1.23334e-44	3.78792e-43
MA_10435681g0010	130.601	1.29232	0.188325	6.86216	6.78274e-12	4.215e-11	Serine threonine- kinase Rio1
MA_10435684g0010	155.427	1.02741	0.140505	7.31228	2.62637e-13	1.81063e-12	GTP-binding homolog
MA_10435684g0020	13.6282	1.15474	0.413718	2.79112	0.00525255	0.0121472	GTP-binding homolog
MA_10435691g0010	5.74848	1.33977	0.556395	2.40795	0.0160424	0.0333575
MA_10435693g0020	123.174	1.504	0.418779	3.59139	0.000328925	0.000936339	NRT1 PTR FAMILY -like
MA_10435699g0030	65.527	1.63522	0.308601	5.29883	1.16547e-07	5.07321e-07	ubiquitin-40S ribosomal S27a
MA_10435706g0010	488.304	5.41713	1.0658	5.08268	3.72147e-07	1.53812e-06	A Chain Structure Of A Three-Domain Sesquiterpene Synthase: A Prospective Target For Advanced Biofuels Production
MA_10435722g0010	514.639	1.82337	0.127038	14.3529	1.02125e-46	3.39307e-45	arginase mitochondrial
MA_10435723g0010	11311.2	1.96064	0.093446	20.9815	9.67963e-98	1.39985e-95	2-methylene-furan-3-one reductase-like
MA_10435730g0010	1.69981	6.16845	1.5899	3.87978	0.000104551	0.000320289	UDP-
MA_10435737g0010	880.851	1.35781	0.340442	3.98837	6.65286e-05	0.000209703	flavonol synthase
MA_10435737g0020	1459.11	1.50434	0.319322	4.71105	2.46448e-06	9.32203e-06	flavonol synthase
MA_10435737g0040	561.878	1.2428	0.352298	3.52771	0.000419176	0.00117367	flavonol synthase
MA_10435752g0010	825.842	1.0945	0.0707508	15.4699	5.5431e-54	2.33463e-52
MA_10435757g0010	452.241	5.04981	0.337371	14.9681	1.18609e-50	4.45777e-49	serine carboxypeptidase-like enzyme
MA_10435775g0010	4722.72	3.47778	0.135321	25.7004	1.15834e-145	4.58079e-143	S-adenosylmethionine synthase 3
MA_10435781g0010	177.123	1.01829	0.161578	6.30216	2.93532e-10	1.61045e-09	UBP1-associated s 1C
MA_10435787g0020	399.886	1.16501	0.108971	10.6911	1.12071e-26	1.65997e-25	glucose-6-phosphate 1- cytoplasmic isoform
MA_10435789g0010	12.6163	3.10115	0.485872	6.38265	1.74048e-10	9.70273e-10	probable leucine-rich repeat receptor-like serine threonine- kinase At3g14840
MA_10435797g0010	2095.07	8.06742	0.638586	12.6333	1.38432e-36	3.13697e-35	dirigent pDIR13
MA_10435811g0010	45.3663	1.21828	0.241268	5.04946	4.43053e-07	1.81556e-06	protease Do-like 7
MA_10435813g0010	5.43445	3.8394	1.16501	3.29559	0.00098214	0.0025936	sodium transporter hkt1
MA_10435823g0020	43.5454	1.11203	0.426039	2.61016	0.00904996	0.019874	LRR receptor-like serine threonine- kinase
MA_10435823g0030	11.542	1.40391	0.50539	2.77788	0.00547148	0.0126118	probable LRR receptor-like serine threonine- kinase At3g47570
MA_10435833g0010	95.3311	6.96241	0.717307	9.70631	2.83414e-22	3.34786e-21	DFRA_MEDSA ame: Full=Dihydroflavonol 4-reductase Short=DFR ame: Full=Dihydrokaempferol 4-reductase ame: Full=Flavanone 4-reductase Short=FNR
MA_10435840g0010	151.471	1.63873	0.156517	10.47	1.18675e-25	1.66559e-24
MA_10435854g0010	82.4368	3.2209	0.449388	7.1673	7.64908e-13	5.09714e-12	cysteine-rich receptor kinase 2
MA_10435867g0010	70.6002	3.57131	0.26076	13.6958	1.07578e-42	3.06982e-41	alcohol
MA_10435875g0030	2870.86	1.2425	0.0826873	15.0265	4.92191e-51	1.88471e-49	proton-exporting ATPase4
MA_10435882g0010	292.442	1.39071	0.113791	12.2216	2.38374e-34	4.90886e-33	serine threonine- kinase
MA_10435895g0010	5.70337	2.82428	0.827668	3.41233	0.000644103	0.00175495	probable L-type lectin-domain containing receptor kinase
MA_10435904g0010	13.2043	2.92531	0.606063	4.82675	1.38779e-06	5.39739e-06	probable endo-1,3(4)-beta-glucanase ARB_01444
MA_10435905g0010	30.9704	2.472	0.295793	8.35718	6.42332e-17	5.6437e-16	D-3-phosphoglycerate dehydrogenase chloroplastic-like
MA_10435905g0020	440.857	1.26839	0.121859	10.4087	2.26215e-25	3.12387e-24	transcription factor MYC2-like
MA_10435905g0030	2017.3	2.41665	0.106172	22.7617	1.09913e-114	2.27393e-112	D-3-phosphoglycerate dehydrogenase chloroplastic-like
MA_10435915g0010	22.4677	4.7984	0.487357	9.84576	7.14981e-23	8.77998e-22	UPF0553 -like
MA_10435916g0010	36.0343	2.05904	0.311869	6.60225	4.04963e-11	2.37146e-10	unknown
MA_10435917g0020	3183.34	3.77588	0.441802	8.54656	1.26815e-17	1.16008e-16	leucoanthocyanidin dioxygenase
MA_10435934g0010	1010.74	1.05219	0.135879	7.74359	9.66481e-15	7.33387e-14	MLO homolog 1-like
MA_10435947g0010	2074.27	1.79017	0.0557919	32.0866	6.78219e-226	1.1225e-222	Receptor of activated kinase C component of 40S small ribosomal subunit
MA_10435952g0010	522.866	1.02604	0.0907209	11.3098	1.17299e-29	1.99003e-28
MA_10435957g0010	318.039	1.07665	0.108846	9.89154	4.52989e-23	5.62141e-22	WD repeat-containing 43
MA_10435958g0010	78.0982	1.78629	0.214326	8.33449	7.78343e-17	6.79997e-16	rust resistance kinase Lr10-like
MA_10435958g0020	1.72449	3.58819	1.55973	2.30052	0.0214187	0.0432115
MA_10435958g0030	17.6036	1.55908	0.411551	3.78831	0.000151673	0.000454247	rust resistance kinase Lr10
MA_10435969g0010	5.25906	2.59598	0.683288	3.79924	0.00014514	0.000436053	pyruvate dehydrogenase E1 component subunit mitochondrial
MA_10435969g0020	52.1666	2.41157	0.273374	8.82149	1.12943e-18	1.10174e-17	beta-1,3-galactosyltransferase 15-like isoform X1
MA_10435974g0010	209.232	1.07988	0.101246	10.6659	1.47023e-26	2.16546e-25	glycerol-3-phosphate dehydrogenase mitochondrial
MA_10435976g0010	182.497	1.98684	0.234974	8.45558	2.77712e-17	2.49449e-16	cationic peroxidase 1-like
MA_10436001g0010	665.081	1.46514	0.165416	8.85732	8.19617e-19	8.07101e-18	phospho-2-dehydro-3-deoxyheptonate aldolase chloroplastic-like
MA_10436001g0020	6014.39	1.54409	0.14957	10.3235	5.517e-25	7.47992e-24	phospho-2-dehydro-3-deoxyheptonate aldolase chloroplastic-like
MA_10436001g0030	27.0918	1.70357	0.293245	5.80936	6.27113e-09	3.08293e-08	phospho-2-dehydro-3-deoxyheptonate aldolase chloroplastic
MA_10436004g0030	262.483	1.22458	0.126467	9.68298	3.56195e-22	4.18766e-21	nucleoside diphosphate kinase 1
MA_10436004g0040	9.5248	1.9093	0.669881	2.85021	0.00436908	0.0102531	nucleoside diphosphate kinase 1
MA_10436005g0020	1941.95	1.23497	0.0832932	14.8268	9.82467e-50	3.60752e-48	patatin 2
MA_10436014g0010	2617.16	2.43006	0.337849	7.19274	6.3503e-13	4.25962e-12	unknown
MA_10436014g0020	125.062	3.66861	0.649627	5.64726	1.63028e-08	7.69459e-08	unknown
MA_10436027g0010	5.75304	5.49454	1.29995	4.22673	2.37113e-05	7.92334e-05	hypothetical protein 0_5630_02, partial
MA_10436027g0020	15.4691	8.10886	1.36558	5.93802	2.88476e-09	1.4586e-08	hypothetical protein 0_5630_02, partial
MA_10436028g0010	19.1005	3.97446	0.496666	8.00229	1.2213e-15	9.8548e-15	RING-H2 finger ATL74-like
MA_10436028g0020	47.0582	2.55744	0.301675	8.47747	2.30139e-17	2.07678e-16	RING-H2 finger ATL74
MA_10436031g0020	463.854	1.32401	0.13968	9.47892	2.56935e-21	2.8805e-20	patatin 6
MA_10436044g0040	33.4652	1.21489	0.378682	3.20822	0.0013356	0.00344635
MA_10436051g0010	12.0284	6.03919	0.753001	8.02017	1.05601e-15	8.55816e-15	probable WRKY transcription factor 31
MA_10436059g0010	269.142	1.04487	0.158474	6.59329	4.30186e-11	2.51323e-10	late embryogenesis abundant At5g17165-like
MA_10436074g0010	579.729	2.21327	0.189717	11.6661	1.8984e-31	3.4711e-30
MA_10436076g0010	3.30873	4.66976	1.55657	3.00002	0.00269959	0.00660299	cysteine-rich receptor kinase 2
MA_10436079g0010	1.18779	5.52401	2.43936	2.26453	0.0235413	0.0470016
MA_10436080g0010	2538.09	1.37062	0.140119	9.78189	1.34666e-22	1.61944e-21	bifunctional 3-dehydroquinate dehydratase shikimate chloroplastic
MA_10436100g0020	4.10949	4.28071	1.37787	3.10676	0.0018915	0.0047569	linoleate 9S-lipoxygenase chloroplastic-like
MA_10436101g0010	3510.28	1.29081	0.149969	8.60714	7.49049e-18	6.94744e-17	heat shock cognate 70 kDa 2-like
MA_10436101g0020	732.039	1.31449	0.169595	7.75071	9.13781e-15	6.94931e-14	Heat shock conserved site-containing
MA_10436103g0010	412.092	1.23691	0.118529	10.4355	1.70687e-25	2.37099e-24	proteasome activator subunit 4
MA_10436108g0010	364.107	10.6546	1.24861	8.53313	1.42442e-17	1.29851e-16	serine type endopeptidase inhibitor
MA_10436118g0010	51.6154	2.10405	0.430356	4.88909	1.01302e-06	3.99971e-06	probable LRR receptor-like serine threonine- kinase At3g47570
MA_10436123g0020	42.0488	1.241	0.261354	4.74834	2.0509e-06	7.82985e-06
MA_10436127g0010	10.1006	2.53235	0.610712	4.14655	3.37516e-05	0.000110747	PREDICTED: uncharacterized protein LOC108987302 isoform X2
MA_10436133g0010	131.159	1.06692	0.142806	7.47111	7.95228e-14	5.67946e-13
MA_10436159g0020	68.2541	5.40852	0.398469	13.5733	5.77054e-42	1.60266e-40	receptor kinase 1
MA_10436164g0010	30.2997	1.07347	0.332844	3.22515	0.00125905	0.00326333
MA_10436174g0010	3499.01	2.14419	0.0722625	29.6722	1.7538e-193	1.56744e-190	NBR1 homolog
MA_10436174g0020	465.145	2.80377	0.109391	25.6306	6.95646e-145	2.70316e-142	NBR1 homolog
MA_10436174g0030	9903.55	2.60816	0.0620205	42.0531	0	0	NBR1 homolog
MA_10436190g0010	230.565	1.31419	0.129323	10.1621	2.92822e-24	3.84863e-23	ABC transporter C family member 10-like
MA_10436190g0020	317.784	1.90211	0.135949	13.9913	1.76075e-44	5.3745e-43	ABC transporter C family member 10-like
MA_10436190g0030	47.8833	2.08692	0.264035	7.90398	2.70139e-15	2.12455e-14	ABC transporter C family member 10
MA_10436190g0040	95.0551	2.133	0.18812	11.3385	8.45776e-30	1.44422e-28	ABC transporter C family member 10-like
MA_10436194g0040	575.679	1.2605	0.092904	13.5678	6.21903e-42	1.72401e-40
MA_10436196g0010	295.062	1.39091	0.16515	8.42208	3.69862e-17	3.29769e-16	UDP-glycosyltransferase 86A1
MA_10436198g0010	15.595	2.93372	0.569843	5.1483	2.62864e-07	1.10224e-06	L-type lectin-domain containing receptor kinase -like
MA_10436208g0010	723.233	1.92059	0.151133	12.708	5.34156e-37	1.22977e-35	E3 ubiquitin- ligase ATL6-like
MA_10436211g0010	423.128	1.87462	0.153033	12.2498	1.68469e-34	3.49508e-33	kDa class III heat shock
MA_10436215g0020	14.5616	3.99343	0.86687	4.60673	4.09049e-06	1.50856e-05	UDP-glycosyltransferase 74G1-like
MA_10436219g0010	39.9387	1.08934	0.274464	3.96897	7.21849e-05	0.00022624	hypothetical protein SELMODRAFT_92955
MA_10436220g0010	1103.52	1.21313	0.0860362	14.1002	3.78523e-45	1.18205e-43	mevalonate kinase
MA_10436231g0010	2804.03	3.28498	0.0862937	38.0675	0	0	cinnamyl alcohol
MA_10436231g0020	655.875	3.27973	0.132631	24.7281	5.32783e-135	1.68854e-132	sinapyl alcohol
MA_10436234g0010	4808.87	4.6996	0.18338	25.6276	7.51414e-145	2.89469e-142	2-methylene-furan-3-one reductase-like
MA_10436238g0010	235.324	1.08164	0.139386	7.76002	8.49159e-15	6.4777e-14	WD repeat-containing 3
MA_10436259g0020	5696.39	1.10697	0.0831437	13.3139	1.92076e-40	5.00484e-39	60S ribosomal L27a-3
MA_10436261g0010	83.5931	4.703	1.22593	3.83627	0.000124919	0.000378662	GDSL esterase lipase At5g37690
MA_10436263g0010	247.642	1.1584	0.129096	8.97314	2.88179e-19	2.92679e-18
MA_10436264g0010	553.653	1.01778	0.0966135	10.5345	5.98751e-26	8.55383e-25	phosphoribosylformylglycinamidine cyclo- chloroplastic mitochondrial
MA_10436271g0010	530.564	2.13499	0.108862	19.612	1.22238e-85	1.31943e-83	DETOXIFICATION 29-like
MA_10436282g0010	719.508	1.53116	0.0812591	18.843	3.35532e-79	3.03521e-77	probable mitochondrial-processing peptidase subunit mitochondrial
MA_10436313g0010	1483.96	1.11096	0.184809	6.01137	1.83962e-09	9.45668e-09	O-methyltransferase OMT2
MA_10436322g0010	2075.16	1.38474	0.0557677	24.8305	4.20016e-136	1.35031e-133	3-ketoacyl- thiolase peroxisomal
MA_10436322g0020	7.05158	3.40321	0.971147	3.50432	0.000457771	0.0012755	#NAME?
MA_10436324g0010	1012.02	3.03248	0.103483	29.3042	9.17445e-189	7.19261e-186	chaperonin CPN60- mitochondrial
MA_10436324g0020	9.85434	3.45939	0.558859	6.1901	6.01265e-10	3.2182e-09	chaperonin CPN60- mitochondrial
MA_10436329g0010	6.14101	6.75076	1.52297	4.43263	9.30903e-06	3.28562e-05	phospholipase A1- chloroplastic-like
MA_10436338g0020	20.9305	2.1289	0.3182	6.69045	2.2248e-11	1.32843e-10	unknown
MA_10436342g0010	31.6264	2.28929	0.446932	5.12223	3.01935e-07	1.25911e-06	aldehyde oxidase GLOX-like
MA_10436343g0010	217.409	2.22786	0.155328	14.343	1.17909e-46	3.90587e-45	ATPase family AAA domain-containing 3
MA_10436347g0010	230.708	1.16619	0.344151	3.3886	0.000702496	0.00190234	cysteine-rich receptor kinase 2
MA_10436352g0010	138.614	1.33999	0.131052	10.2249	1.53445e-24	2.04137e-23
MA_10436362g0020	6164.03	1.7055	0.0664314	25.6731	2.33659e-145	9.15922e-143
MA_10436362g0030	2.22819	2.489	1.0987	2.2654	0.0234883	0.0469126
MA_10436371g0010	11.7674	1.34035	0.438926	3.0537	0.00226037	0.00560539	cytochrome b561-related family
MA_10436379g0010	2656.49	1.16354	0.0717504	16.2164	3.85939e-59	1.92483e-57	40S ribosomal S29
MA_10436379g0020	28.4986	1.62938	0.500827	3.25337	0.00114045	0.00297878	40S ribosomal S29
MA_10436389g0010	75.2154	1.17796	0.198705	5.92821	3.06251e-09	1.54498e-08	nucleolar 6
MA_10436402g0010	16.2347	1.11617	0.382594	2.91737	0.00352995	0.00845035	FORGETTER 1
MA_10436406g0010	1101.15	1.35829	0.0761765	17.8308	4.07319e-71	2.92634e-69	pyruvate dehydrogenase E1 component subunit alpha- mitochondrial-like
MA_10436414g0020	486.672	1.02794	0.101644	10.1131	4.83121e-24	6.28873e-23	probable fructokinase- chloroplastic
MA_10436437g0010	64.7883	7.47574	0.882173	8.47424	2.36625e-17	2.13445e-16	hypothetical protein
MA_10436437g0020	589.548	7.08589	0.66564	10.6452	1.83539e-26	2.69265e-25	DUF2236 domain-containing
MA_10436443g0010	307.381	2.04131	0.21236	9.6125	7.08081e-22	8.17623e-21
MA_10436448g0020	6.89694	3.37026	1.17726	2.8628	0.00419921	0.00988465	unknown
MA_10436449g0010	12.3341	1.15272	0.500536	2.30297	0.0212806	0.0429602
MA_10436470g0020	6595.51	1.44212	0.0615848	23.4168	2.88457e-121	6.8932e-119	40S ribosomal S23
MA_10436477g0030	23.6081	1.02431	0.349449	2.93121	0.00337642	0.00811455	Polymerase histidinol phosphatase- isoform 1
MA_10436480g0020	3376.59	1.92465	0.0628965	30.6003	1.21409e-205	1.35635e-202	2,3-bisphosphoglycerate-independent phosphoglycerate mutase
MA_10436483g0010	48.4471	4.18257	0.699591	5.9786	2.25064e-09	1.14863e-08	peroxidase A2-like
MA_10436492g0010	871.976	1.17029	0.0645467	18.1309	1.81904e-73	1.40151e-71	ruvB-like 2
MA_10436498g0010	22.8748	3.6618	0.509205	7.1912	6.4223e-13	4.30662e-12	probable receptor kinase At1g11050
MA_10436502g0010	25.148	1.02073	0.326369	3.12753	0.0017628	0.0044591	unnamed protein product, partial
MA_10436515g0010	4.44497	5.72099	1.29802	4.40748	1.0458e-05	3.66597e-05	beta-glucosidase 11-like
MA_10436515g0020	39.0818	5.69401	0.483414	11.7788	5.0232e-32	9.39212e-31	beta-glucosidase 11
MA_10436515g0030	89.5699	5.97507	0.352863	16.9331	2.56538e-64	1.49465e-62	beta-glucosidase 22 isoform X3
MA_10436526g0010	467.503	1.34154	0.105991	12.657	1.02271e-36	2.32342e-35	embryogenesis-associated EMB8
MA_10436543g0020	1910.99	1.65924	0.133974	12.3848	3.1578e-35	6.77449e-34	EIN3-binding F-box 1-like
MA_10436574g0020	18.8146	1.22172	0.352649	3.4644	0.00053142	0.00146699
MA_10436580g0010	266.54	1.27255	0.210134	6.05593	1.39605e-09	7.2575e-09	purple acid phosphatase 22-like
MA_10436591g0010	49.481	5.05773	0.60282	8.39012	4.85656e-17	4.30179e-16	serine threonine- kinase OXI1-like
MA_10436601g0010	74.9327	1.50852	0.194247	7.76599	8.10126e-15	6.19051e-14	iron-sulfur assembly -like mitochondrial
MA_10436602g0020	400.835	1.71467	0.207853	8.24941	1.59173e-16	1.36525e-15	G-type lectin S-receptor-like serine threonine- kinase SD2-5
MA_10436609g0010	7.64582	5.82626	1.56109	3.73218	0.000189833	0.000560125	germin subfamily 2 member 1
MA_10436624g0010	10.9487	3.34101	0.480735	6.94978	3.65848e-12	2.31567e-11	probable leucine-rich repeat receptor kinase At1g35710
MA_10436632g0010	1152.4	1.94544	0.157311	12.3668	3.9511e-35	8.44799e-34	pleiotropic drug resistance 1-like
MA_10436649g0010	36.2182	2.22637	0.445564	4.99674	5.83071e-07	2.3599e-06	sugar carrier C-like
MA_10436687g0010	182.456	2.3869	0.408428	5.84412	5.09259e-09	2.52158e-08	cellulose synthase E6
MA_10436699g0010	1.48012	5.5316	1.54185	3.58764	0.00033368	0.000949089	DETOXIFICATION 40
MA_10436701g0020	168.891	7.16205	1.3972	5.12601	2.9594e-07	1.23514e-06	short-chain dehydrogenase reductase 2a-like
MA_10436704g0010	1034.45	1.3588	0.0977284	13.9039	6.00092e-44	1.79373e-42	trihelix transcription factor GT-3b-like
MA_10436710g0010	149.086	2.81238	0.153676	18.3008	8.16026e-75	6.54682e-73	Rhizopine catabolism mocA
MA_10436715g0010	117.706	1.17338	0.172494	6.80245	1.02858e-11	6.31721e-11
MA_10436724g0010	293.113	1.70735	0.136593	12.4995	7.50787e-36	1.6511e-34	#NAME?
MA_10436733g0010	300.535	1.34221	0.117442	11.4287	3.00589e-30	5.23886e-29	ribosome production factor 1
MA_10436734g0010	441.195	1.36481	0.0922786	14.7901	1.69811e-49	6.17441e-48
MA_10436736g0010	1922.79	1.16395	0.0651123	17.8761	1.81156e-71	1.31631e-69	40S ribosomal S8
MA_10436740g0010	685.175	1.64592	0.175207	9.39413	5.7695e-21	6.36283e-20	arogenate dehydratase prephenate dehydratase chloroplastic-like
MA_10436743g0010	158.777	1.06027	0.139096	7.62261	2.48604e-14	1.83535e-13	STICHEL-like 3
MA_10436753g0010	8.96795	1.49598	0.458936	3.25966	0.00111546	0.00291823	Enolase
MA_10436753g0020	284.186	1.2065	0.100194	12.0417	2.14529e-33	4.25317e-32	enolase 1
MA_10436765g0010	107.787	1.09359	0.15988	6.84007	7.91521e-12	4.89357e-11
MA_10436771g0010	1109.74	1.21929	0.0876483	13.9112	5.41927e-44	1.62204e-42	enolase chloroplastic
MA_10436810g0010	36.6619	3.77591	0.468793	8.05454	7.97814e-16	6.52846e-15	ABC transporter B family member 15-like
MA_10436810g0020	223.418	3.17157	0.325827	9.7339	2.16152e-22	2.57303e-21	ABC transporter B family member 15
MA_10436818g0020	21.9834	1.11835	0.330758	3.38117	0.000721771	0.00194981	UDP-glycosyltransferase 92A1-like
MA_10436820g0010	1145.23	1.21837	0.0651754	18.6936	5.57662e-78	4.89592e-76	FRIGIDA 3
MA_10436820g0040	33.1751	1.09506	0.297076	3.68613	0.000227689	0.000664494	FRIGIDA 3
MA_10436849g0010	243.341	1.10018	0.114162	9.63698	5.58055e-22	6.49253e-21
MA_10436860g0010	13.0394	3.07991	0.571741	5.3869	7.1685e-08	3.18523e-07
MA_10436860g0030	9.42319	2.97214	0.637661	4.661	3.14676e-06	1.17663e-05
MA_10436896g0010	29.6789	1.08204	0.30846	3.50789	0.000451683	0.00125947	receptor kinase Xa21
MA_10436904g0010	824.318	4.36971	0.30961	14.1136	3.13113e-45	9.81902e-44	CO(2)-response secreted protease
MA_10436904g0020	243.623	4.25475	0.289374	14.7033	6.13993e-49	2.188e-47	CO(2)-response secreted protease-like
MA_10436913g0010	63.5161	1.83692	0.22392	8.20344	2.33599e-16	1.98306e-15	leucine-rich repeat receptor-like serine threonine- kinase At2g24130
MA_10436931g0040	148.235	1.25324	0.151719	8.26027	1.45342e-16	1.24926e-15	probable WRKY transcription factor 7
MA_10436931g0050	38.046	1.48744	0.280907	5.29512	1.18936e-07	5.17215e-07	probable WRKY transcription factor 7
MA_10436944g0010	100.866	1.25888	0.164384	7.65815	1.88623e-14	1.40484e-13	SANT Myb domain
MA_10436944g0020	121.708	1.23743	0.152015	8.14018	3.94679e-16	3.30467e-15
MA_10436948g0030	3.23531	2.86127	0.959273	2.98275	0.00285669	0.00695641	Chaperonin CPN60- mitochondrial
MA_10436960g0010	49.6228	1.76924	0.244446	7.23775	4.56193e-13	3.09628e-12	ATP-binding cassette subfamily member 4
MA_10436973g0010	92.8996	4.45011	0.371298	11.9853	4.24447e-33	8.28265e-32	organic cation carnitine transporter 1
MA_10436974g0010	299.361	2.25701	0.288006	7.83669	4.62571e-15	3.58995e-14	small heat shock chloroplastic
MA_10436974g0020	129.98	3.60714	0.328208	10.9904	4.25108e-28	6.71977e-27	heat shock HSP26
MA_10436978g0010	73.6245	1.24571	0.183582	6.78558	1.15622e-11	7.0778e-11	methylesterase chloroplastic
MA_10436984g0020	642.163	1.18256	0.0850968	13.8967	6.63666e-44	1.97979e-42	40S ribosomal SA
MA_10436984g0050	1504.73	6.39055	0.341601	18.7077	4.28793e-78	3.78685e-76	dirigent pDIR6
MA_10436990g0010	35.328	1.33547	0.275343	4.85021	1.2333e-06	4.82513e-06	solute carrier family 25 member 44-like
MA_10436994g0010	12.1681	3.15476	0.739802	4.26433	2.00506e-05	6.76328e-05	asparagine synthetase [glutamine-hydrolyzing]
MA_10436994g0030	305.318	1.62851	0.201879	8.06677	7.21849e-16	5.93291e-15	potassium channel AKT1-like
MA_10437001g0020	649.128	1.79253	0.364334	4.92001	8.65376e-07	3.44202e-06	aquaporin TIP1-1
MA_10437005g0010	241.74	1.41595	0.11354	12.471	1.07499e-35	2.35019e-34	Interferon-induced guanylate-binding
MA_10437011g0010	6.10981	2.80136	0.775369	3.61293	0.000302754	0.000867366
MA_10437020g0010	949.446	1.48627	0.107352	13.8448	1.36818e-43	4.04098e-42	mitogen-activated kinase homolog MMK1
MA_10437028g0010	22.3677	2.11621	0.375177	5.64056	1.69495e-08	7.98465e-08	3-oxo-Delta(4,5)-steroid 5-beta-reductase-like
MA_10437028g0020	1021.83	1.91104	0.0977592	19.5484	4.25385e-85	4.49389e-83	3-oxo-Delta(4,5)-steroid 5-beta-reductase-like
MA_10437038g0010	588.918	3.37217	0.327491	10.297	7.2711e-25	9.78686e-24	beta-D-glucan exohydrolase family
MA_10437042g0010	201.059	2.08375	0.161744	12.883	5.60926e-38	1.33401e-36	long chain acyl- synthetase peroxisomal
MA_10437046g0010	181.829	1.16336	0.134289	8.66311	4.59075e-18	4.31797e-17	Metal transporter Nramp6
MA_10437058g0010	55.0435	1.59491	0.242814	6.56846	5.08388e-11	2.9535e-10	PXMP2 4 family 4
MA_10437064g0010	103.802	1.05755	0.166659	6.3456	2.21557e-10	1.22625e-09	Purine permease
MA_10437067g0010	150.999	1.11057	0.13897	7.99145	1.33359e-15	1.07241e-14
MA_10437071g0010	331.611	1.36377	0.115635	11.7937	4.20657e-32	7.88834e-31	SNF1-related kinase regulatory subunit gamma-1-like
MA_10437092g0010	324.701	1.11542	0.112502	9.9147	3.59343e-23	4.48296e-22	serine threonine- kinase EDR1-like isoform X1
MA_10437132g0010	4.62434	4.58549	1.23109	3.72473	0.000195522	0.000575998	cysteine-rich receptor kinase 2
MA_10437143g0010	360.104	1.70429	0.119139	14.305	2.03538e-46	6.67805e-45	CPD photolyase
MA_10437146g0010	234.038	1.19055	0.260921	4.56288	5.04557e-06	1.83938e-05	unknown
MA_10437146g0020	142.789	1.23599	0.251305	4.91829	8.73014e-07	3.47085e-06	unknown
MA_10437152g0010	105.716	1.07408	0.149538	7.18263	6.83816e-13	4.57451e-12	DETOXIFICATION 42
MA_10437162g0010	456.624	2.0503	0.114895	17.845	3.16119e-71	2.27845e-69	pantoate--beta-alanine ligase
MA_10437164g0010	94.1729	1.03812	0.19868	5.2251	1.74065e-07	7.43282e-07	probable phosphatase 2C 25
MA_10437164g0020	338.16	1.19455	0.127439	9.37355	7.01313e-21	7.71151e-20	receptor kinase HSL1
MA_10437168g0010	157.024	1.08419	0.119594	9.06554	1.23991e-19	1.28527e-18	permeases of the drug metabolite transporter
MA_10437186g0010	668.321	1.30867	0.151809	8.62052	6.66492e-18	6.20103e-17	receptor kinase HAIKU2
MA_10437203g0010	390.889	1.38774	0.138874	9.99286	1.63786e-23	2.07576e-22	cysteine-rich receptor kinase 2
MA_10437203g0020	448.923	1.32416	0.163628	8.09247	5.8468e-16	4.83218e-15	cysteine-rich receptor kinase 42
MA_10437208g0020	163.798	2.37237	0.139923	16.9548	1.77357e-64	1.04146e-62	unknown
MA_10437233g0020	52.9741	4.64208	0.536098	8.65901	4.75865e-18	4.47307e-17	aldehyde oxidase GLOX
MA_10437233g0030	16.1189	2.1088	0.521244	4.04571	5.21642e-05	0.000166922	aldehyde oxidase GLOX-like
MA_10437246g0010	32.3844	1.57648	0.393332	4.00803	6.12285e-05	0.0001939	unknown
MA_10437246g0020	14.2506	1.43888	0.427963	3.36217	0.000773329	0.00207804	unknown
MA_10437256g0010	210.287	1.272	0.119634	10.6325	2.10391e-26	3.07447e-25	peroxisomal acyl-coenzyme A oxidase 1
MA_10437263g0010	98.6389	1.34319	0.180713	7.43273	1.06382e-13	7.51244e-13	polynucleotide 5 -hydroxyl-kinase NOL9
MA_10437278g0010	2.94471	2.33079	1.01695	2.29195	0.0219086	0.0441024
MA_104401g0010	185.677	2.04389	0.201489	10.1439	3.52656e-24	4.62145e-23	cinnamyl alcohol dehydrogenase
MA_104447g0010	3.97314	2.33186	0.940466	2.47948	0.0131576	0.0279467	unknown
MA_10448g0010	155.407	1.01811	0.144538	7.0439	1.86936e-12	1.21207e-11	pentatricopeptide repeat-containing At2g17670
MA_104614g0010	321.314	2.98383	0.238144	12.5295	5.14734e-36	1.14267e-34	small heat-shock
MA_104671g0010	34.4176	2.82656	0.360645	7.8375	4.59615e-15	3.5701e-14	alpha carbonic anhydrase 7-like
MA_104694g0010	515.772	1.37061	0.121498	11.2809	1.63019e-29	2.73969e-28	Soluble secretory phospholipase A2 receptor
MA_104711g0010	2.47833	2.86991	1.27639	2.24846	0.0245468	0.0487694	centromere V
MA_104806g0010	631.204	2.81552	0.197669	14.2436	4.91276e-46	1.5851e-44	kDa class I heat shock -like
MA_105065g0010	34.2101	2.95572	0.415228	7.11831	1.09259e-12	7.19281e-12	probable calcium-binding CML25
MA_105192g0010	108.001	1.0016	0.154247	6.49351	8.38619e-11	4.80115e-10	mitochondrial import inner membrane translocase subunit TIM44-2
MA_105339g0010	7.91255	5.72189	1.315	4.35125	1.35364e-05	4.67395e-05
MA_1054190g0010	168.279	2.86767	0.294065	9.75182	1.8119e-22	2.16377e-21	L-type lectin-domain containing receptor kinase -like
MA_105802g0010	623.663	8.70907	0.358019	24.3257	1.04774e-130	3.02066e-128	2-methylene-furan-3-one reductase isoform X2
MA_105804g0010	527.975	1.12756	0.114625	9.83694	7.80502e-23	9.55308e-22	3-hydroxyisobutyryl- hydrolase 5
MA_105806g0010	809.714	2.93308	0.336116	8.72638	2.62948e-18	2.5038e-17	3-ketoacyl- synthase 11
MA_105932g0010	285.646	3.09058	0.286679	10.7806	4.25043e-27	6.38665e-26	kDa class IV heat shock -like
MA_105948g0010	116.167	1.44254	0.142981	10.089	6.17918e-24	7.99447e-23	aspartokinase chloroplastic isoform X1
MA_105966g0010	119.172	1.68056	0.170605	9.85062	6.81246e-23	8.37492e-22
MA_10604g0010	622.271	2.62703	0.143388	18.3212	5.61134e-75	4.51809e-73	receptor kinase At4g00960
MA_106058g0010	31.5976	1.41046	0.298769	4.7209	2.34802e-06	8.90411e-06	MIZU-KUSSEI 1
MA_106064g0010	8.2413	5.60101	0.99787	5.61297	1.98888e-08	9.29385e-08
MA_106166g0010	352.842	2.70551	0.220187	12.2874	1.059e-34	2.21035e-33	lysine histidine transporter 1-like
MA_1062504g0010	34.4611	1.07778	0.323587	3.33072	0.000866204	0.00230611
MA_106283g0010	747.805	1.27073	0.100108	12.6936	6.41675e-37	1.46898e-35	cytochrome c-type biogenesis
MA_106449g0010	1317.37	1.58156	0.108631	14.5589	5.126e-48	1.77846e-46	kDa class IV heat shock -like
MA_106517g0010	1.63902	3.49199	1.49114	2.34182	0.01919	0.0391787	truncated TIR-NBS-LRR
MA_10651g0010	132.868	1.32087	0.200255	6.59593	4.22603e-11	2.47022e-10	myosin heavy striated muscle
MA_10651g0020	34.9469	1.23833	0.252228	4.90955	9.12859e-07	3.62057e-06
MA_106551g0010	579.902	7.79022	1.03379	7.53561	4.86059e-14	3.52663e-13	DUF2236 domain-containing
MA_106573g0010	2142.03	1.74395	0.101089	17.2515	1.09016e-66	6.91004e-65	hydroxycinnamoyl- shikimate quinate hydroxycinnamoyltransferase
MA_106749g0010	104.663	1.12747	0.24893	4.52926	5.91911e-06	2.14211e-05	serine carboxypeptidase 24
MA_10692g0010	29.1678	6.0842	0.586531	10.3732	3.28337e-25	4.49384e-24	unknown
MA_106936g0010	333.931	1.12566	0.101173	11.1262	9.35605e-29	1.52089e-27	Armadillo-like helical
MA_10702g0010	691.991	3.41575	0.452155	7.55437	4.20891e-14	3.06775e-13	chitinase 2-like
MA_107300g0010	34.7678	1.83123	0.33614	5.44783	5.09892e-08	2.29624e-07	polyribonucleotide nucleotidyltransferase mitochondrial
MA_107683g0020	8.1209	3.35581	0.876023	3.83073	0.000127762	0.000386522	early light-induced chloroplastic
MA_107765g0010	49.5488	5.90346	0.576446	10.2411	1.29703e-24	1.73171e-23	E3 ubiquitin- ligase ATL6
MA_107838g0010	141.656	1.06451	0.131411	8.1006	5.46874e-16	4.52726e-15	50S ribosomal L9-like
MA_10785g0010	22.9856	10.9167	1.34766	8.10052	5.47255e-16	4.52957e-15
MA_107895g0010	4.18566	3.63475	1.02054	3.56159	0.00036862	0.00104164
MA_107910g0010	12.6146	3.03815	0.640226	4.74544	2.08056e-06	7.93699e-06	L-type lectin-domain containing receptor kinase -like
MA_107950g0010	3684.2	1.02393	0.0880341	11.6311	2.86463e-31	5.20796e-30	probable WRKY transcription factor 7
MA_107952g0020	59.9271	1.39449	0.246969	5.64642	1.63826e-08	7.73063e-08	uncharacterized LOC102585328
MA_108099g0010	281.597	4.45437	0.339531	13.1192	2.55707e-39	6.36944e-38	hypothetical protein
MA_10813g0010	40.7303	2.52108	0.297949	8.46144	2.64091e-17	2.37597e-16
MA_1081639g0010	11.2293	2.55414	0.540407	4.72633	2.28619e-06	8.6807e-06	UDP-glycosyltransferase 92A1
MA_1081876g0010	51.9845	1.37	0.210981	6.4935	8.38673e-11	4.80115e-10	glyceraldehyde-3-phosphate dehydrogenase chloroplastic
MA_1083687g0010	1.49534	6.03543	2.38408	2.53155	0.0113559	0.0244572	L-type lectin-domain containing receptor kinase -like
MA_108494g0010	329.747	7.86275	0.684511	11.4867	1.53936e-30	2.70718e-29	dirigent pDIR2
MA_108607g0010	5202.1	1.16478	0.0612239	19.0249	1.06047e-80	1.01043e-78	60S ribosomal L6-1-like
MA_10861g0010	246.701	3.8412	0.235679	16.2985	1.01196e-59	5.11556e-58	heat shock 83
MA_108638g0010	358.744	2.30119	0.205984	11.1717	5.61205e-29	9.21329e-28	Diphosphomevalonate decarboxylase MVD2
MA_108680g0010	541.33	6.82354	0.268522	25.4115	1.88234e-142	6.72928e-140	hydroquinone glucosyltransferase-like
MA_10883g0010	8.60969	1.86384	0.685	2.72093	0.0065098	0.0147505	EXORDIUM-like 2
MA_108868g0010	5.65589	2.67644	0.794722	3.36777	0.000757783	0.00204031	serine carboxypeptidase-like 34
MA_109016g0010	13.8002	1.06547	0.429339	2.48166	0.0130773	0.0277975	pentatricopeptide repeat-containing mitochondrial
MA_109016g0020	22.78	1.30869	0.345713	3.78548	0.00015341	0.000459078	pentatricopeptide repeat-containing mitochondrial
MA_109033g0010	69.0464	1.83348	0.302354	6.06403	1.32751e-09	6.91486e-09	cytochrome P450 CYP736A12-like
MA_10908g0010	14.2255	2.58595	0.658677	3.92598	8.63783e-05	0.000267794	L-type lectin-domain containing receptor kinase -like
MA_109104g0010	12.9847	4.60402	0.6734	6.83698	8.08777e-12	4.99887e-11	probable WRKY transcription factor 14
MA_109134g0010	64.8393	1.05067	0.231914	4.53045	5.88578e-06	2.13056e-05	pentatricopeptide repeat-containing At1g20230
MA_109150g0010	482.08	1.43132	0.0890659	16.0704	4.11502e-58	1.98583e-56	monoglyceride lipase
MA_109421g0010	106.426	2.12943	0.269041	7.91487	2.47506e-15	1.95067e-14	zinc finger ZAT5-like
MA_109428g0010	844.439	1.52531	0.0717968	21.2448	3.68151e-100	5.59576e-98	translocon-associated subunit alpha
MA_10945g0010	14.0668	2.25861	0.438721	5.14817	2.63035e-07	1.10286e-06	2-methylene-furan-3-one reductase-like
MA_109495g0010	31.1969	4.22726	0.431194	9.80362	1.08618e-22	1.31256e-21
MA_109553g0010	152.079	1.47713	0.165983	8.89931	5.61941e-19	5.60148e-18	60S ribosomal L34
MA_10959g0010	585.258	1.20419	0.0887373	13.5703	6.00806e-42	1.66759e-40	MACPF domain-containing CAD1 isoform X2
MA_109678g0010	7691.67	1.51464	0.0532249	28.4574	3.94648e-178	2.55589e-175	60S ribosomal L7a-1
MA_1096996g0010	27.5029	2.74054	0.395251	6.93369	4.10013e-12	2.58825e-11	pyrophosphate--fructose 6-phosphate 1-phosphotransferase subunit alpha
MA_109804g0010	2118.16	1.50128	0.162279	9.25121	2.21972e-20	2.38501e-19	auxin down-regulated
MA_109845g0010	4097.16	1.12315	0.0654051	17.1722	4.29178e-66	2.66741e-64	60S ribosomal L7-2-like
MA_109877g0010	295.966	1.37561	0.113902	12.0771	1.39522e-33	2.78216e-32	unknown
MA_10990g0010	838.775	6.67125	0.299363	22.2848	5.18468e-110	9.73478e-108	aquaporin NIP1-1
MA_109969g0010	315.682	1.64258	0.111474	14.7351	3.83537e-49	1.37663e-47
MA_11025g0010	18.0692	1.35171	0.586898	2.30315	0.0212703	0.0429412	probable polygalacturonase
MA_11052g0010	14.6726	3.59494	0.85616	4.19891	2.68198e-05	8.90084e-05	leucine-rich repeat receptor-like serine threonine- kinase At2g24130
MA_110581g0010	998.792	1.01526	0.121964	8.32425	8.48641e-17	7.39532e-16	metal-nicotianamine transporter YSL3
MA_110587g0010	625.659	2.02073	0.144151	14.0181	1.20721e-44	3.71023e-43	heat stress transcription factor B-4-like
MA_11072g0010	167.923	4.87601	0.42631	11.4377	2.70872e-30	4.72647e-29	probable WRKY transcription factor 72
MA_110883g0010	123.512	1.22483	0.136347	8.98321	2.6297e-19	2.67745e-18	adrenodoxin mitochondrial isoform X1
MA_110915g0010	371.354	1.05973	0.100994	10.493	9.30261e-26	1.31594e-24	Reticulocyte-binding 2 a
MA_110942g0010	2.53466	6.08943	1.66479	3.65777	0.000254418	0.000737731	2,3-bisphosphoglycerate-independent phosphoglycerate mutase
MA_111005g0010	1090.96	6.71359	0.316004	21.2453	3.64712e-100	5.56242e-98	UDP-glycosyltransferase 86A1 isoform X2
MA_111018g0010	1047.43	1.28796	0.0883196	14.5829	3.60736e-48	1.25841e-46	40S ribosomal S10-1
MA_111022g0010	28.5074	1.22695	0.430484	2.85017	0.00436961	0.0102533	probable LRR receptor-like serine threonine- kinase At5g48740
MA_111039g0020	5.80865	3.08329	1.24744	2.4717	0.0134474	0.028492	receptor like 30-like
MA_111099g0010	134.245	1.10694	0.343095	3.22633	0.00125389	0.0032509	ABC transporter B family member 15-like
MA_111335g0010	36.0701	2.09327	0.25084	8.34505	7.11857e-17	6.2374e-16
MA_111473g0010	26.0046	1.389	0.299952	4.63073	3.64384e-06	1.35254e-05	histone H2B-like
MA_111506g0010	289.945	1.08865	0.342813	3.17563	0.0014951	0.00382656	heavy metal-associated isoprenylated plant 23-like
MA_111590g0010	555.57	5.807	0.485636	11.9575	5.92953e-33	1.14906e-31
MA_1117523g0010	4.74047	2.37984	0.846745	2.81058	0.00494527	0.0114883	nucleoside diphosphate kinase 1
MA_111840g0010	16.8413	4.02155	0.89684	4.48413	7.32107e-06	2.61767e-05
MA_1119443g0010	11.9435	1.28628	0.45199	2.84582	0.00442973	0.0103819	ketose-bisphosphate aldolase class-II family
MA_112104g0010	1135.28	1.14391	0.0801435	14.2733	3.20938e-46	1.04532e-44	40S ribosomal SA-like
MA_112201g0010	36.5896	1.57096	0.328993	4.77504	1.79668e-06	6.89938e-06	bifunctional chloroplastic
MA_11224g0010	290.004	1.98412	0.112869	17.5789	3.57409e-69	2.43098e-67	zinc-binding family
MA_11224g0020	81.0362	2.20295	0.203911	10.8035	3.31368e-27	5.01281e-26
MA_11235g0010	124.789	1.09694	0.150979	7.26547	3.71738e-13	2.53655e-12	unknown
MA_112360g0010	20.7042	2.69825	0.431756	6.24948	4.11834e-10	2.23291e-09	transcription repressor OFP17
MA_11241g0010	29.316	1.58222	0.277736	5.69687	1.22024e-08	5.8133e-08	ARF-GAP domain 2
MA_112554g0010	12.3795	2.216	0.604422	3.66631	0.000246073	0.00071539
MA_112594g0010	54.5068	1.26768	0.236437	5.36158	8.24985e-08	3.64722e-07	Pentatricopeptide repeat
MA_112604g0010	2.19203	4.4554	1.54964	2.87512	0.00403871	0.00954151	kinase family
MA_112645g0010	44.5823	1.06646	0.224864	4.74269	2.10896e-06	8.03985e-06	transcription termination factor chloroplastic
MA_112769g0010	16.7572	1.6306	0.402436	4.05181	5.08221e-05	0.00016279	F-box SPRY domain-containing 1-like
MA_1128g0010	89.5358	1.10541	0.15981	6.91705	4.61145e-12	2.89956e-11	chloride channel CLC-d-like isoform X3
MA_112900g0010	28.69	1.41652	0.292387	4.8447	1.26805e-06	4.95152e-06
MA_112981g0010	43.7178	1.7339	0.240551	7.20801	5.67752e-13	3.82499e-12	Ubiquitin
MA_113087g0010	171.996	1.1293	0.142884	7.90363	2.70904e-15	2.12982e-14	UDP-glucose 4-epimerase GEPI48
MA_113130g0010	4.87586	6.19286	1.31223	4.71935	2.36596e-06	8.96603e-06	kDa class I heat shock
MA_113140g0010	511.495	3.33247	0.410297	8.12209	4.58231e-16	3.81535e-15	non-specific lipid-transfer At2g13820
MA_113286g0010	409.935	1.06479	0.0856934	12.4256	1.89817e-35	4.1037e-34	ubiquinone biosynthesis COQ9- mitochondrial
MA_113413g0010	138.806	1.27611	0.177467	7.19069	6.44647e-13	4.32218e-12	calmodulin-binding heat-shock
MA_113446g0010	22.007	5.10378	0.520522	9.80513	1.07005e-22	1.29411e-21	ethylene-responsive transcription factor ERF017-like
MA_113484g0010	268.062	4.07899	0.251629	16.2104	4.2612e-59	2.11814e-57	bark storage A
MA_113501g0010	61.7643	5.88954	0.485818	12.1229	7.98465e-34	1.60653e-32	LOB domain-containing 12
MA_113542g0010	676.922	8.50186	0.702167	12.108	9.57708e-34	1.92088e-32	cysteine-rich repeat secretory 55
MA_11354g0010	135.972	1.00904	0.177076	5.69835	1.20976e-08	5.76644e-08	sulfite exporter family 3 isoform X1
MA_11357g0010	13931.8	1.02202	0.115106	8.87894	6.74998e-19	6.67928e-18	serine hydroxymethyltransferase 4
MA_113586g0010	2.70611	4.36268	1.56741	2.78338	0.00537961	0.0124173	tau class glutathione S-transferase
MA_1136131g0010	19.8251	1.58628	0.380781	4.16586	3.10183e-05	0.000102274	nucleolar 56-like
MA_113766g0010	5.54108	4.52648	1.24741	3.62869	0.000284862	0.000819839	cysteine-rich repeat secretory 38
MA_113767g0010	5.14338	2.22221	0.8979	2.4749	0.0133272	0.0282628	receptor kinase HSL1
MA_11380g0010	521.136	1.07784	0.113949	9.45896	3.11024e-21	3.47468e-20
MA_11380g0020	805.782	1.17271	0.103111	11.3733	5.6784e-30	9.77844e-29
MA_11380g0030	1092.11	1.45019	0.0914002	15.8664	1.08265e-56	4.9621e-55	Nucleolin 2
MA_11395g0010	42.8944	1.46845	0.27104	5.41786	6.03182e-08	2.69787e-07	vacuolar cation proton exchanger 3-like
MA_114136g0010	4866.42	1.15339	0.0828204	13.9264	4.38007e-44	1.31806e-42	40S ribosomal S26-3-like
MA_114175g0010	48.4048	6.17146	0.455638	13.5446	8.52245e-42	2.35233e-40	RING-H2 finger ATL2-like
MA_114182g0010	39.5301	10.6067	1.20108	8.8309	1.03835e-18	1.01556e-17	cysteine-rich repeat secretory 55
MA_114301g0010	819.975	2.90618	0.174125	16.6902	1.54384e-62	8.59146e-61	DETOXIFICATION 41-like
MA_114475g0010	919.173	1.00973	0.0940697	10.7339	7.05909e-27	1.0515e-25	probable BOI-related E3 ubiquitin- ligase 2
MA_114481g0010	773.994	1.15559	0.0672627	17.1802	3.73681e-66	2.33222e-64	la-related 1B
MA_114488g0010	4.35212	3.65758	1.45643	2.51133	0.0120279	0.0257838	unknown
MA_11486g0010	422.994	1.03098	0.0896789	11.4964	1.37571e-30	2.4251e-29	septum-promoting GTP-binding 1
MA_114934g0010	139.82	5.18456	0.653605	7.93224	2.1522e-15	1.70403e-14	class VII chitinase
MA_115075g0010	599.093	1.40002	0.104247	13.4299	4.04034e-41	1.07856e-39	unknown
MA_115118g0010	93.8952	1.05327	0.161522	6.52093	6.98734e-11	4.02064e-10	adenylate kinase chloroplastic
MA_115167g0010	40.2055	1.66306	0.274034	6.06882	1.28857e-09	6.72375e-09	UPF0496 At3g19330
MA_115173g0010	41.287	1.154	0.228657	5.04685	4.49161e-07	1.83907e-06	unknown
MA_115202g0010	42.9465	1.29601	0.258939	5.00508	5.58397e-07	2.26455e-06	growth-regulating factor 9 isoform X1
MA_115324g0010	755.109	1.24749	0.0933337	13.3659	9.57168e-41	2.51606e-39	dolichyl-diphosphooligosaccharide-- glycosyltransferase 48 kDa subunit
MA_115380g0010	57.3913	4.905	0.49969	9.81609	9.59934e-23	1.1663e-21
MA_115394g0010	86.6922	2.3059	0.187419	12.3035	8.67824e-35	1.82325e-33	polyubiquitin 11-like
MA_11552g0010	164.069	1.94498	0.1452	13.3952	6.44912e-41	1.70831e-39	stress response nst1 isoform X1
MA_115537g0010	887.625	3.83415	0.35332	10.8518	1.95555e-27	2.99376e-26
MA_115581g0010	162.787	1.91907	0.182202	10.5326	6.11244e-26	8.72116e-25	phosphoglycerate mutase AT74
MA_115605g0010	15.277	2.29595	0.456957	5.02443	5.04922e-07	2.05721e-06	unknown
MA_115738g0010	41.7326	1.33053	0.253072	5.25753	1.46004e-07	6.28744e-07	E3 ubiquitin- ligase CHFR isoform X1
MA_11574g0010	28.2418	4.04695	0.338381	11.9597	5.77529e-33	1.11966e-31	unknown
MA_115844g0010	1148.33	1.61456	0.209333	7.71291	1.22981e-14	9.27376e-14	non-specific lipid-transfer At2g13820
MA_1159556g0010	9.15294	1.65053	0.52909	3.11956	0.00181123	0.00456917	acyl carrier mitochondrial-like
MA_11599g0010	90.5544	1.18852	0.172169	6.90323	5.08345e-12	3.18648e-11
MA_11600g0010	50.5026	1.43615	0.28245	5.08463	3.68352e-07	1.52356e-06	DETOXIFICATION 16-like
MA_116042g0010	58.6326	2.7666	0.381889	7.24453	4.33944e-13	2.94796e-12
MA_116050g0010	19.0869	1.28859	0.35435	3.63648	0.000276385	0.000796928	probable tyrosine- phosphatase At1g05000 isoform X2
MA_116185g0010	20.3128	3.88153	0.478409	8.11341	4.9217e-16	4.08651e-15	ERF2 transcription factor
MA_11628g0010	2.87122	7.56653	1.54082	4.91073	9.07364e-07	3.60037e-06	unknown
MA_116344g0020	42.8613	2.23727	0.2755	8.12078	4.63189e-16	3.85448e-15	chaperonin CPN60- mitochondrial
MA_116478g0010	17.4838	1.9585	0.483236	4.05288	5.05918e-05	0.000162099	O-glucosyltransferase rumi homolog
MA_116716g0010	85.8781	3.99567	0.276637	14.4437	2.74681e-47	9.36677e-46	WUSCHEL-related homeobox 13-like
MA_116862g0010	0.913498	4.01029	1.69349	2.36806	0.0178814	0.0367573	transcription factor TT2-like
MA_117029g0010	1.46847	4.18776	1.58568	2.64099	0.00826647	0.0182991	class IV chitinase
MA_117035g0010	673.213	1.61272	0.254513	6.33652	2.35016e-10	1.29768e-09	Cytochrome P450
MA_117133g0010	41.5288	2.15641	0.477047	4.52034	6.17412e-06	2.2279e-05	auxin-induced 15A-like
MA_117177g0010	260.747	1.19925	0.11795	10.1674	2.77149e-24	3.64692e-23	cytochrome b-c1 complex subunit 6-like
MA_11721g0020	26.1425	2.76269	0.460017	6.00563	1.90586e-09	9.78481e-09	cell wall integrity and stress response component 1
MA_117432g0010	7.06209	2.70921	0.639649	4.23545	2.28089e-05	7.63951e-05	probable aminotransferase TAT2
MA_117463g0010	227.74	1.57956	0.113888	13.8694	9.7117e-44	2.88363e-42	GPN-loop GTPase 1
MA_117567g0010	392.663	4.48108	0.399902	11.2054	3.83465e-29	6.34428e-28	glutathione S-transferase
MA_11759g0010	16.9588	1.17173	0.374058	3.13248	0.00173336	0.00439159	pentatricopeptide repeat-containing At4g13650
MA_11774g0010	36.6814	3.00268	0.434401	6.91224	4.77072e-12	2.99675e-11	high-affinity nitrate transporter -like
MA_11792g0010	1684.29	6.84558	0.189863	36.0553	1.13992e-284	3.91843e-281	(R)-mandelonitrile lyase-like
MA_11792g0020	5272.74	7.07342	0.189214	37.3831	7.34209e-306	3.28096e-302	(R)-mandelonitrile lyase-like
MA_118220g0010	14.0293	1.66622	0.402585	4.13879	3.49137e-05	0.000114342
MA_1183448g0010	51.0839	1.5069	0.295766	5.09491	3.48915e-07	1.44625e-06	beta-D-glucosyl crocetin beta-1,6-glucosyltransferase-like
MA_118388g0010	55.6112	1.19716	0.279685	4.28038	1.86572e-05	6.32e-05	uncharacterized protein LOC110935993
MA_118524g0010	14.086	1.16093	0.4071	2.85171	0.00434848	0.010208	raffinose synthase
MA_11864g0020	610.166	1.56554	0.107028	14.6273	1.88061e-48	6.60164e-47	prohibitin- mitochondrial
MA_118702g0010	20038	1.22908	0.113514	10.8276	2.54657e-27	3.8773e-26	trans-cinnamate 4-monooxygenase
MA_118706g0010	324.243	1.38972	0.0918403	15.1319	9.97145e-52	3.91215e-50	translocon-associated subunit alpha-like
MA_118767g0010	4.00711	6.12377	1.27788	4.79212	1.65029e-06	6.36625e-06	histone deacetylase HDT1-like isoform X1
MA_118818g0010	1704.7	2.10492	0.089609	23.4901	5.1528e-122	1.26597e-119	probable 2-oxoglutarate-dependent dioxygenase At5g05600
MA_11883g0010	93.2417	2.17192	0.214974	10.1032	5.34628e-24	6.941e-23	Insulin-degrading enzyme
MA_118904g0010	2466.82	2.22547	0.0753315	29.5424	8.23209e-192	6.6885e-189	pentatricopeptide repeat-containing At1g10270
MA_118973g0010	110.855	1.21318	0.191624	6.33105	2.43506e-10	1.34324e-09	unknown
MA_118976g0010	2.90187	6.2634	1.51731	4.12795	3.66011e-05	0.000119587
MA_1189g0010	2478.86	1.23917	0.0804401	15.4049	1.51681e-53	6.30528e-52	40S ribosomal S4
MA_1190858g0010	7.72499	3.06096	0.744081	4.11374	3.893e-05	0.000126669	probable calcium-binding CML25
MA_119313g0010	53.1138	1.15782	0.245347	4.71912	2.36872e-06	8.97576e-06	unknown
MA_119336g0010	1427.67	1.56765	0.0792494	19.7812	4.32156e-87	4.80392e-85	succinate dehydrogenase [ubiquinone] flavo mitochondrial
MA_11935g0010	5.10305	7.60923	1.81898	4.18323	2.874e-05	9.50916e-05
MA_119385g0010	99.8506	6.17422	0.619205	9.97121	2.03737e-23	2.57113e-22	beta-amylase chloroplastic
MA_119385g0020	53.6329	6.49017	0.845121	7.67958	1.59616e-14	1.19377e-13	beta-amylase chloroplastic-like
MA_119564g0010	2615.96	1.11036	0.0879124	12.6303	1.43791e-36	3.25512e-35	40S ribosomal S12
MA_11956g0010	817.02	1.65452	0.168528	9.81748	9.46778e-23	1.15157e-21	unknown
MA_119631g0010	99.9988	2.2343	0.175888	12.703	5.69221e-37	1.30646e-35	unknown
MA_11969g0010	69.3852	1.0909	0.477979	2.28232	0.0224703	0.045103
MA_119720g0010	340.511	5.26662	0.42377	12.428	1.84121e-35	3.98635e-34	Pollen Ole e 1 allergen extensin
MA_119807g0010	10.862	4.96694	0.706118	7.03415	2.00476e-12	1.29442e-11	receptor kinase 1
MA_119841g0010	2034.16	1.72969	0.0786483	21.9927	3.38397e-107	6.13283e-105	40S ribosomal S24-1-like
MA_119865g0010	29.5584	1.99045	0.413071	4.81866	1.44528e-06	5.60929e-06	cAMP-regulated phospho
MA_119894g0010	1879.6	1.33719	0.0753325	17.7506	1.70659e-70	1.20288e-68	40S ribosomal S24-1
MA_119918g0010	18.6888	2.14856	0.382563	5.61622	1.95178e-08	9.13288e-08	calcium binding with EF-hand
MA_11991g0010	12.0764	2.04107	0.593232	3.44058	0.000580461	0.00159233	unknown
MA_11g0010	74.994	1.26517	0.195958	6.45636	1.07254e-10	6.08394e-10
MA_120179g0010	452.121	1.33444	0.101768	13.1125	2.7907e-39	6.94366e-38	transcription factor bHLH66
MA_1201g0010	15.3188	8.59606	1.21201	7.09238	1.31822e-12	8.62732e-12	myb-related Myb4-like
MA_12037g0010	3.30867	6.95721	1.81114	3.84135	0.000122362	0.000371567	12-oxophytodienoate reductase 7
MA_120459g0010	605.605	1.53055	0.0962276	15.9055	5.8032e-57	2.68733e-55	translocon-associated subunit beta-like
MA_120471g0010	24.2143	6.70754	0.681145	9.84745	7.03054e-23	8.63827e-22
MA_120551g0010	2.75268	6.42349	1.60145	4.01106	6.04478e-05	0.000191563	unknown
MA_120697g0010	907.382	1.57821	0.110597	14.2699	3.37007e-46	1.09526e-44	probable WRKY transcription factor 57
MA_120730g0010	40.7085	1.17627	0.22017	5.34255	9.16486e-08	4.02982e-07	U-box domain-containing 35-like isoform X1
MA_120753g0010	1624.15	2.22628	0.131914	16.8768	6.67079e-64	3.82667e-62	bifunctional epoxide hydrolase 2-like
MA_120755g0010	11.0454	3.11511	0.640496	4.86359	1.15274e-06	4.52579e-06
MA_120783g0010	53.7932	1.42867	0.314939	4.53632	5.72434e-06	2.07565e-05	exocyst complex component EXO70B1-like
MA_120826g0010	972.92	1.58938	0.09104	17.4581	2.98748e-68	1.98663e-66	mitochondrial dicarboxylate tricarboxylate transporter DTC-like
MA_12088g0010	2.15699	4.3447	1.45926	2.97733	0.00290773	0.00706875	leucine rich repeat
MA_1209g0010	255.176	3.48118	0.194796	17.8709	1.98807e-71	1.44222e-69	bifunctional epoxide hydrolase 2-like
MA_121001g0010	11.0976	5.58688	1.49518	3.73659	0.000186536	0.000551015	slit homolog 1 isoform X2
MA_121031g0010	7.47085	3.07996	0.781196	3.94263	8.05943e-05	0.000250802	unknown
MA_12106g0010	5.98767	5.57989	1.32881	4.19917	2.67898e-05	8.8922e-05	ABC transporter B family member 15-like
MA_121174g0010	127.474	7.05659	0.427889	16.4916	4.21331e-61	2.24678e-59	12-oxophytodienoate reductase 11
MA_121216g0010	56.0661	1.10857	0.201445	5.50306	3.73259e-08	1.70116e-07	peptidyl-prolyl cis-trans isomerase CYP40-like
MA_12125g0020	3.85162	5.84017	1.52292	3.83486	0.000125635	0.000380626	L-type lectin-domain containing receptor kinase -like
MA_121310g0010	2947.31	2.71345	0.0819826	33.0979	3.18103e-240	6.76908e-237	ATP sulfurylase 2-like
MA_121326g0010	83.6299	1.39908	0.182489	7.66666	1.76537e-14	1.31701e-13
MA_121533g0010	379.764	3.016	0.318644	9.46513	2.93187e-21	3.27787e-20	transcription factor RAX3-like
MA_12166g0010	3.58194	2.28916	0.745523	3.07054	0.00213671	0.00532385
MA_121718g0010	13.782	1.08012	0.462747	2.33415	0.0195879	0.0398909
MA_121734g0010	12.3831	2.0655	0.790431	2.61313	0.00897163	0.0197155	cysteine-rich receptor kinase 2
MA_12178g0010	8.6427	1.01099	0.43498	2.32423	0.020113	0.0408838	low temprature induced
MA_121826g0010	47.6972	4.04746	0.445553	9.08412	1.04542e-19	1.08822e-18	receptor kinase 1
MA_122010g0010	681.636	1.35871	0.0850928	15.9673	2.15773e-57	1.00966e-55	activator of 90 kDa heat shock ATPase homolog
MA_12232g0010	8.30073	1.82673	0.72846	2.50766	0.0121533	0.0260227	AT-hook motif nuclear-localized 20
MA_122415g0010	111.665	1.41536	0.17007	8.32218	8.63606e-17	7.5184e-16
MA_122497g0010	1161.73	5.13153	0.268261	19.1289	1.45219e-81	1.41382e-79	RESPONSE TO LOW SULFUR 2
MA_122499g0010	9.92159	4.21729	0.65079	6.48026	9.15641e-11	5.2237e-10	clathrin assembly At4g40080
MA_122595g0010	1433.78	1.82616	0.119709	15.255	1.52478e-52	6.10007e-51	LOB domain-containing 37
MA_122595g0020	2.28282	3.75416	1.24636	3.0121	0.00259447	0.00636957
MA_122613g0010	132.737	1.63589	0.146265	11.1844	4.86179e-29	8.01102e-28	serine threonine- kinase
MA_122699g0020	12.3431	5.52665	0.834455	6.62306	3.51839e-11	2.07095e-10	aspartyl protease family 2
MA_122993g0010	830.169	1.69339	0.241328	7.01697	2.26733e-12	1.45722e-11	flavanone 3-hydroxylase
MA_123150g0010	3.3333	3.83038	1.4178	2.70163	0.00689995	0.0155475	argonaute 7
MA_12320g0010	4349.89	10.2492	0.699115	14.6603	1.15744e-48	4.09845e-47	hypothetical protein
MA_123274g0020	39.4338	7.50962	1.44272	5.20518	1.93807e-07	8.22554e-07	glycoside hydrolase family 71
MA_123298g0010	27.2486	7.72791	1.08449	7.12584	1.03449e-12	6.82439e-12	unknown
MA_123491g0010	1110.59	2.36859	0.0764581	30.9789	1.0371e-210	1.36308e-207	Mitochondrial glyco family isoform
MA_123573g0010	10.6412	7.46886	1.1617	6.42923	1.28255e-10	7.23377e-10	zinc finger 4-like
MA_123678g0010	103.53	1.09139	0.161237	6.76886	1.29798e-11	7.91198e-11	probable LRR receptor-like serine threonine- kinase At1g06840
MA_123846g0010	11.7249	3.58117	1.14521	3.12708	0.00176551	0.00446492
MA_123860g0010	7.05182	3.84755	0.786861	4.88975	1.00965e-06	3.98784e-06	unknown
MA_123993g0010	738.186	2.21188	0.105625	20.941	2.26761e-97	3.24784e-95	amino acid permease 3-like
MA_123993g0020	787.251	2.3384	0.108576	21.537	7.00546e-103	1.13425e-100	amino acid permease 4-like
MA_124056g0010	904.115	1.90009	0.236373	8.0385	9.0947e-16	7.41227e-15	phenylcoumaran benzylic ether reductase
MA_124091g0010	10.3662	3.40362	0.92931	3.66253	0.00024974	0.000725295	pleiotropic drug resistance 1-like
MA_124178g0010	3619.38	1.25735	0.0596374	21.0833	1.13318e-98	1.68234e-96	60S ribosomal L3
MA_124228g0010	12.285	5.83911	1.17689	4.96147	6.99614e-07	2.80996e-06	transcription factor bHLH041
MA_124298g0010	30.2757	2.5431	0.312813	8.12977	4.30113e-16	3.58992e-15	ATP-binding cassette transporter
MA_124460g0010	166.148	1.46506	0.564669	2.59456	0.00947129	0.0207147	cellulose synthase H1
MA_124463g0010	2586.28	2.41061	0.0816231	29.5334	1.07158e-191	8.55099e-189
MA_124563g0010	3.24721	2.40173	0.98638	2.43489	0.0148964	0.031223	hydroquinone glucosyltransferase-like
MA_124690g0010	7.01162	1.48174	0.593016	2.49865	0.0124667	0.026625	outer envelope pore 16- chloroplastic mitochondrial
MA_124797g0010	330.02	2.47088	0.112454	21.9724	5.28801e-107	9.52844e-105	probable WRKY transcription factor 14
MA_124841g0010	120.435	1.55648	0.149972	10.3784	3.10855e-25	4.25588e-24	Mitochondrial import inner membrane translocase subunit TIM50
MA_124901g0010	2659.19	1.25643	0.0688145	18.2582	1.7814e-74	1.40895e-72	40S ribosomal S3a
MA_124963g0010	11.1796	1.26336	0.540179	2.33879	0.0193465	0.0394532
MA_125113g0010	114.286	4.66497	0.244277	19.097	2.67184e-81	2.57876e-79	glutathione peroxidase
[truncated: 10,045 more rows]

## Sheet: (3) Day3 Scion vs. Intact
Differentially expressed genes of scion tissue after 3 day, compared to day 3 intact sample
[truncated: 6,825 more rows]

[truncated: 12 more sheets: (4) Day3 Rootstock vs. Intact, (5) Day7 Scion vs. Intact, (6) Day7 Rootstock vs. Intact, (7) Day14 Scion vs. Intact, (8) Day14 Rootstock vs. Intact, (9) Day28 Scion vs. Intact, (10) Day28 Rootstock vs. Intact, (11) Day1 vs. Day0 Intact, (12) Day3 vs. Day0 Intact, (13) Day7 vs. Day0 Intact, (14) Day14 vs. Day0 Intact, (15) Day28 vs. Day0 Intact]
