# Supplementary material for: A conserved graft formation process in Norway spruce and Arabidopsis identifies the PAT gene family as central regulators of wound healing
Source: Nat Plants. 2024 Jan 2;10(1):53–65. doi: 10.1038/s41477-023-01568-w (PMC10808061; doi:10.1038/s41477-023-01568-w)
Supplement: Supplementary file 7 — Differentially expressed genes of auxin and cytokinin treatments. [file 41477_2023_1568_MOESM7_ESM.xlsx]

## Sheet: Summary
Supplementary Table 5. Differentially expressed genes of Auxin and Cytokinin treatment, all differentially expressed genes are with an adjusted pvalue < 0,05 by using the BH method, and an absolute value of foldchange >1.
（1）	Differentially expressed genes of IAA treatment after 5 days, compared to the mock condition
（2）	Differentially expressed genes of IAA treatment after 10 days, compared to the mock condition
（3）	Differentially expressed genes of IAA treatment after 15 days, compared to the mock condition
（4）	Differentially expressed genes of BAP treatment after 5 days, compared to the mock condition
（5）	Differentially expressed genes of BAP treatment after 10 days, compared to the mock condition
（6）	Differentially expressed genes of BAP treatment after 15 days, compared to the mock condition
（7）	Differentially expressed genes of IAA and BAP co-treatment after 5 days, compared to the mock condition
（8）	Differentially expressed genes of IAA and BAP co-treatment after 10 days, compared to the mock condition
（9）	Differentially expressed genes of IAA and BAP co-treatment after 15 days, compared to the mock condition

## Sheet: (1) 5Days IAA vs. Mock
Differentially expressed genes of IAA treatment after 5 days, compared to the mock condition
Shown are genes in the IAA treatment compared with the mock, with an adjusted pvalue < 0.05, and an absolute value of foldchange >1.
ID	Mean-CPM	logFC	flcSE	stat	pvalue	padj	Description
MA_10001015g0010	12.4047	4.01396	0.836103	4.8008	1.58033e-06	9.27565e-06	unknown
MA_100094g0010	524.515	2.7465	0.647181	4.24378	2.19786e-05	0.00010516	N-acyl-D-amino-acid deacylase
MA_10011940g0010	68.3276	1.85868	0.50051	3.71358	0.000204347	0.000809029	unknown
MA_100135g0010	134.907	1.31717	0.219425	6.00283	1.93906e-09	1.76965e-08
MA_10014141g0010	20.4526	2.55693	0.81283	3.14571	0.00165682	0.00532642	unknown
MA_10016710g0010	36.6113	3.38896	0.826098	4.10237	4.08937e-05	0.000185287	GDP-fucose O-fucosyltransferase
MA_10020141g0010	72.9559	4.23446	1.10161	3.84389	0.000121099	0.000502643
MA_10021022g0010	105.958	1.60046	0.332898	4.80767	1.52702e-06	8.98112e-06	unknown
MA_10021234g0010	826.141	1.40061	0.264769	5.28994	1.22356e-07	8.57529e-07	glutathione peroxidase
MA_10025130g0010	21.5621	5.17459	1.60432	3.22541	0.00125794	0.00416479
MA_10025310g0010	781.18	1.76204	0.19754	8.91993	4.66592e-19	1.24394e-17	aldehyde dehydrogenase family 2 member C4-like
MA_10028g0010	78.4181	3.69552	0.503786	7.33549	2.20914e-13	3.26929e-12	xyloglucan endotransglucosylase hydrolase 2
MA_10029964g0010	11.8324	4.25503	1.44102	2.95278	0.00314923	0.00941111	catechol O-methyltransferase
MA_10031781g0010	167.104	3.8732	0.538023	7.19895	6.06786e-13	8.50252e-12	ethylene-responsive transcription factor 5-like
MA_10032317g0010	148.907	2.70714	0.282893	9.56951	1.07417e-21	3.57302e-20	GDP-mannose 3,5-epimerase 2
MA_100327g0010	208.789	1.12749	0.144774	7.78793	6.81169e-15	1.18951e-13	calumenin-like isoform X2
MA_10034488g0010	10.5765	2.25759	0.589292	3.83102	0.000127611	0.000527478	21 kDa -like
MA_10034g0010	2148.11	1.07202	0.126698	8.46126	2.64515e-17	5.85063e-16	60S ribosomal L27
MA_10036834g0010	981.903	1.05009	0.136203	7.70979	1.26024e-14	2.13986e-13	unknown
MA_100379g0010	1657.58	1.16426	0.0936158	12.4366	1.65341e-35	1.86501e-33	ATP synthase subunit mitochondrial
MA_10038236g0010	74.9219	1.31364	0.2626	5.00243	5.66124e-07	3.57265e-06	metal transporter Nramp6-like
MA_10039253g0010	68.6218	3.89755	0.656574	5.93619	2.91726e-09	2.59947e-08	tau class glutathione S-transferase
MA_10040248g0010	38.8375	5.49895	1.20986	4.54513	5.49015e-06	2.94673e-05	F-box kelch-repeat At1g67480-like
MA_10040454g0010	298.242	1.13449	0.156222	7.26203	3.81329e-13	5.4791e-12	5 -methylthioadenosine S-adenosylhomocysteine nucleosidase
MA_10041g0010	188	1.11052	0.126081	8.80798	1.27421e-18	3.25567e-17	POLLENLESS 3-LIKE 2
MA_10042785g0010	819.836	1.13195	0.100465	11.2671	1.90829e-29	1.28142e-27	transmembrane emp24 domain-containing p24delta9-like
MA_10044252g0010	6.58481	2.20105	0.727359	3.02608	0.00247745	0.00761868	hexokinase-2 isoform X2
MA_10048467g0010	418.083	4.10008	0.343606	11.9325	8.01255e-33	7.21902e-31	transcription repressor MYB5-like
MA_10049308g0010	5.21268	5.83698	1.99278	2.92906	0.00339992	0.0100762	aspartyl protease family
MA_10051g0010	78.46	3.98449	0.788599	5.05262	4.35792e-07	2.80452e-06	F-box kelch-repeat At1g67480-like
MA_100525g0010	111.803	3.40402	0.561333	6.06418	1.32632e-09	1.23832e-08	NDR1 HIN1 12
MA_10052810g0010	157.998	1.48748	0.319163	4.66057	3.15329e-06	1.76361e-05	anthocyanidin reductase
MA_10054144g0010	40.4971	4.72679	1.50969	3.13097	0.00174229	0.00557408	caffeic acid O-methyl transferase
MA_10055167g0010	233.801	3.81056	0.462019	8.24761	1.61591e-16	3.32275e-15	ribonuclease Y-like
MA_10055697g0010	273.109	4.279	0.520456	8.22164	2.00744e-16	4.07519e-15	cytochrome P450 82C4-like
MA_10060181g0010	12.6628	3.61264	1.40666	2.56825	0.0102214	0.0264512	unknown
MA_100606g0010	78.4671	1.06589	0.181711	5.86588	4.46744e-09	3.8677e-08	Pentatricopeptide repeat
MA_100662g0010	1017.02	1.11583	0.0715425	15.5968	7.65409e-55	4.2172e-52	mitochondrial import inner membrane translocase subunit TIM23-2-like
MA_10066338g0010	19.4933	1.21715	0.382044	3.1859	0.00144305	0.00470608	cleavage and polyadenylation specificity factor subunit 2
MA_10066589g0010	24.2795	1.46862	0.397803	3.69184	0.000222639	0.000873323	GABA transporter 1-like
MA_10066818g0010	70.5028	5.25053	0.573802	9.15041	5.67153e-20	1.63694e-18	probable methyltransferase PMT19
MA_10069323g0010	169.706	2.09628	0.278145	7.53665	4.82188e-14	7.68069e-13	transcription factor MYB29
MA_10070549g0010	36.0012	1.59431	0.386313	4.127	3.67523e-05	0.000168011
MA_10070914g0010	22.1713	3.44415	0.765937	4.49665	6.90338e-06	3.64561e-05	tau class glutathione S-transferase
MA_10078781g0010	45.1708	1.96777	0.43126	4.56284	5.04665e-06	2.72743e-05	sulfate transporter -like
MA_10081221g0010	307.921	4.95767	0.70876	6.99485	2.6555e-12	3.45722e-11	tau class glutathione S-transferase
MA_10083329g0010	20.7994	1.60496	0.557836	2.87712	0.00401324	0.0116632	transcription termination factor chloroplastic
MA_10083496g0010	33.7173	2.76103	1.10274	2.50379	0.0122871	0.0310873	probable xyloglucan endotransglucosylase hydrolase 7
MA_100853g0010	24.1972	1.83493	0.504631	3.63617	0.000276717	0.00106475	hypothetical protein SELMODRAFT_158336
MA_100868g0010	81.7669	4.77696	0.484268	9.8643	5.94456e-23	2.27289e-21	AF085330_1expansin
MA_100931g0020	38.3926	2.24152	0.904739	2.47754	0.0132293	0.0331919	AT-hook motif nuclear-localized 22
MA_10094952g0010	709.25	1.66809	0.333677	4.99913	5.75887e-07	3.63106e-06	probable xyloglucan endotransglucosylase hydrolase B
MA_100975g0010	9.0788	2.41393	0.845098	2.85639	0.00428485	0.0123546	indole-3-acetic acid-amido synthetase
MA_10097816g0010	1.84586	4.40304	1.70746	2.57871	0.00991703	0.0257675	unknown
MA_100988g0020	362.591	1.24736	0.122801	10.1576	3.06597e-24	1.31895e-22
MA_10099505g0010	91.2961	1.25718	0.218281	5.75944	8.43936e-09	7.03706e-08	60S ribosomal L18-2-like
MA_100998g0010	33.5011	6.20741	1.37765	4.50581	6.61216e-06	3.50388e-05
MA_10101302g0010	90.4551	8.86661	1.5097	5.8731	4.27718e-09	3.71586e-08	tau class glutathione S-transferase
MA_10101g0010	55.029	2.69115	0.505998	5.3185	1.04625e-07	7.40509e-07	ABC transporter G family member 22 isoform X1
MA_10102999g0010	12.282	1.27446	0.476752	2.67321	0.00751289	0.0202062	ERG2 sigma1 receptor-like
MA_10103038g0010	29099.2	4.87616	0.441105	11.0544	2.08671e-28	1.26844e-26	anti-microbial
MA_10103971g0010	42.6643	2.38563	0.842198	2.83263	0.0046167	0.0132113	disease resistance At5g47280
MA_10104334g0010	624.2	3.37766	0.510651	6.61443	3.72981e-11	4.25292e-10	tau class glutathione S-transferase
MA_101065g0010	29.2189	3.8536	1.42247	2.70909	0.00674681	0.0183859	purple acid phosphatase 23 isoform X1
MA_10106735g0010	134.66	1.35245	0.237203	5.70165	1.18654e-08	9.69628e-08	2-oxoglutarate-iron(II)-dependent oxygenase
MA_10107572g0010	165.471	2.78561	0.400437	6.95642	3.49019e-12	4.48682e-11	endoglucanase 1-like
MA_10107625g0010	124.235	3.11011	0.304654	10.2087	1.81345e-24	7.88812e-23	serine carboxypeptidase-like 50
MA_101094g0020	52.0761	1.15021	0.247501	4.64732	3.36275e-06	1.87199e-05	cell division cycle 48 homolog
MA_101113g0020	3841.99	1.68729	0.18224	9.25859	2.07153e-20	6.25623e-19	hydroxymethylglutaryl- synthase-like
MA_10115334g0010	179.423	4.22564	0.454193	9.30361	1.35752e-20	4.17018e-19	cytochrome P450 78A5-like
MA_10115902g0010	2.66581	4.13854	1.57523	2.62727	0.00860738	0.0227707
MA_10117005g0010	167.655	1.90687	0.189464	10.0645	7.92778e-24	3.26345e-22	inositol 2-dehydrogenase isoform X2
MA_101170g0020	118.387	1.3221	0.400483	3.30126	0.000962517	0.00328034	probable carboxylesterase 15
MA_101171g0010	159.732	9.38653	1.53544	6.11327	9.76102e-10	9.30132e-09	pectate lyase
MA_10120109g0010	629.5	4.49525	0.561454	8.00645	1.1807e-15	2.23139e-14	tau class glutathione S-transferase
MA_10122875g0010	150.688	2.90184	0.539308	5.38067	7.42107e-08	5.3882e-07	Fe(II) ascorbate oxidase
MA_10123953g0010	9.31302	3.25791	0.81174	4.01349	5.98281e-05	0.000263143	unknown
MA_10128792g0010	151.486	5.64851	0.705895	8.00191	1.22502e-15	2.31008e-14	L-ascorbate oxidase
MA_101288g0010	1345.62	1.67195	0.202974	8.23727	1.76184e-16	3.60385e-15	epoxide
MA_101298g0010	28.005	1.52407	0.62094	2.45445	0.0141099	0.0351021	LURP-one-related 15-like
MA_10133878g0010	30.8159	1.06232	0.429465	2.4736	0.013376	0.0335187	meiosis arrest female 1-like
MA_10134g0010	276.456	1.36577	0.178684	7.64347	2.11445e-14	3.51531e-13	50S ribosomal L24
MA_10135085g0010	24.7113	5.8294	2.4908	2.34037	0.0192644	0.0459813	basic 7S globulin-like
MA_10136758g0010	9.3607	3.61812	1.4594	2.47918	0.0131685	0.0330645
MA_101370g0010	356.036	1.25208	0.166423	7.52345	5.33478e-14	8.46318e-13	unknown
MA_10137628g0010	41.5112	4.87132	0.666666	7.30699	2.73194e-13	3.99754e-12	Methyltransf_29 domain-containing
MA_101395g0010	126.18	1.26351	0.346963	3.64163	0.000270917	0.00104477	probable boron transporter 2
MA_101402g0010	3107.53	1.30847	0.0869447	15.0495	3.48004e-51	1.39501e-48	disulfide isomerase-like 1-4
MA_101405g0010	747.34	1.17586	0.192082	6.12166	9.26055e-10	8.85584e-09	aspartyl protease family 2
MA_10142119g0010	295.86	1.09779	0.125922	8.71803	2.83087e-18	6.89678e-17	signal peptide peptidase
MA_10142512g0010	43.6155	1.00901	0.305364	3.30429	0.000952187	0.00324874	nuclear cap-binding subunit 1
MA_10143217g0010	13.7313	3.12029	0.865537	3.60504	0.000312108	0.00118777	ACT domain-containing ACR4-like
MA_10144220g0010	27.4323	4.39342	1.42523	3.08261	0.00205194	0.00644669	reticuline oxidase-like
MA_10144809g0010	38.51	2.73756	1.13782	2.40598	0.0161291	0.0394091	glycosyl hydrolase
MA_10145917g0010	2438.34	1.00273	0.201659	4.97243	6.6119e-07	4.12713e-06	lambda class glutathione S-transferase
MA_10145939g0010	39.6901	3.18021	0.599063	5.30865	1.10441e-07	7.78339e-07
MA_10146282g0010	876.118	8.77587	0.692925	12.665	9.24604e-37	1.15848e-34
MA_101469g0010	149.016	1.09823	0.41319	2.65794	0.00786205	0.0210294	late embryogenesis abundant
MA_10148001g0010	19.0957	1.15458	0.358764	3.21823	0.00128984	0.00425456	phosphatidate mitochondrial isoform X1
MA_10149363g0010	13.5863	2.62192	0.658365	3.98248	6.82006e-05	0.000296929	G-type lectin S-receptor-like serine threonine- kinase At1g34300
MA_10150476g0010	28.9465	3.89097	0.655159	5.93897	2.86814e-09	2.55888e-08	cytochrome P450 monooxygenase CYP736B
MA_10150752g0010	49.6031	2.33397	0.732656	3.18563	0.00144438	0.00470892	hypothetical protein SELMODRAFT_158336
MA_10152173g0010	305.984	2.26805	0.334656	6.77725	1.22486e-11	1.4774e-10
MA_10153269g0010	13.834	1.33396	0.458898	2.90689	0.00365043	0.0107298	peptide chain release factor 1
MA_10156973g0010	4.82735	4.55977	1.55031	2.9412	0.00326948	0.00973124	probable leucine-rich repeat receptor kinase At1g35710
MA_10158313g0010	393.198	6.58547	0.640613	10.2799	8.67754e-25	3.89682e-23	UDP-glycosyltransferase 86A1-like
MA_10160589g0010	11.0627	4.92308	1.42936	3.44427	0.000572613	0.00205826	unknown
MA_10161075g0010	97.4359	2.82113	0.206035	13.6924	1.12662e-42	2.25197e-40	MLO 4
MA_101612g0010	73.3074	4.06267	0.599347	6.7785	1.21431e-11	1.46672e-10	cationic peroxidase 1-like
MA_101621g0020	1886.24	1.808	0.527502	3.42747	0.000609241	0.00217483	lipase-like PAD4
MA_10162289g0010	2808.41	3.57605	0.438859	8.14851	3.68439e-16	7.31027e-15
MA_101628g0010	7.5489	3.90336	1.15346	3.38403	0.000714302	0.00250902	7-deoxyloganetin glucosyltransferase-like
MA_101646g0010	7020.54	1.38136	0.182257	7.5792	3.47696e-14	5.63446e-13	phosphoenolpyruvate carboxykinase [ATP]-like
MA_10165689g0010	723.692	1.41947	0.269281	5.27133	1.35438e-07	9.41536e-07	alpha carbonic anhydrase 7-like
MA_10165933g0010	21.4742	5.63753	1.42112	3.96695	7.27989e-05	0.000315352	unknown
MA_101663g0010	1097.7	1.40235	0.135334	10.3622	3.68546e-25	1.70491e-23	dolichyl-diphosphooligosaccharide-- glycosyltransferase subunit 4A
MA_10172470g0010	146.68	1.0554	0.17017	6.20203	5.57391e-10	5.49036e-09	kinase chloroplastic
MA_10174497g0010	6.74929	2.5149	1.0425	2.41236	0.0158495	0.0388251	E3 ubiquitin- ligase RHA1B-like
MA_10175544g0010	2094.66	4.45119	0.459758	9.68159	3.61061e-22	1.27293e-20	peroxidase 12-like
MA_101764g0010	333.363	1.14367	0.384281	2.97614	0.00291904	0.00880342	polygalacturonase At1g48100-like
MA_101766g0010	266.165	1.52543	0.150614	10.1281	4.1455e-24	1.75871e-22	mitochondrial import inner membrane translocase subunit Tim9
MA_10177171g0010	263.155	1.06455	0.283383	3.75658	0.000172255	0.000692304	PREDICTED: uncharacterized protein LOC107861502
MA_10177719g0010	18.8766	3.15923	0.877412	3.60062	0.000317462	0.00120694	abscisic acid receptor PYL4-like
MA_10178158g0010	9.68842	4.89082	1.50276	3.25455	0.00113571	0.00380039	auxin responsive GH3
MA_10178729g0010	63.9651	1.19322	0.27022	4.41574	1.00667e-05	5.15766e-05	L-arabinokinase-like isoform X2
MA_10180966g0010	5.54496	2.33419	0.91192	2.55964	0.010478	0.027042	TATA-box binding component of TFIID and TFIIIB
MA_10181288g0010	110.201	4.24063	0.542041	7.82345	5.1393e-15	9.12673e-14	isoflavone reductase
MA_101812g0010	50.3245	1.19723	0.448922	2.6669	0.00765553	0.0205358	plasma membrane ATPase 4
MA_101817g0010	64.0076	3.25645	0.471328	6.90909	4.87781e-12	6.16373e-11	LOB domain-containing 29-like
MA_10182116g0010	76.362	3.06162	0.505799	6.05303	1.42148e-09	1.32257e-08	unknown
MA_10182290g0010	16.2539	5.72239	1.03624	5.52227	3.34656e-08	2.55456e-07	dehydration-responsive RD22
MA_10182777g0010	273.119	1.15832	0.18122	6.39177	1.63977e-10	1.7283e-09	prohibitin- mitochondrial
MA_10185385g0010	877.047	1.23617	0.196109	6.30347	2.91062e-10	2.96555e-09	Oligopeptide transporter 4
MA_10186845g0010	28.9327	2.11323	0.402277	5.25317	1.49502e-07	1.03312e-06	CSC1 At4g02900
MA_101873g0010	28.453	4.0987	0.698341	5.8692	4.37905e-09	3.79653e-08	galactomannan galactosyltransferase 1-like
MA_10189019g0010	383.646	1.1776	0.134388	8.76269	1.90641e-18	4.75232e-17	shaggy-related kinase epsilon
MA_101891g0010	62.4737	1.85787	0.305402	6.08337	1.17683e-09	1.10645e-08	probable polyol transporter 4
MA_10189928g0010	4.43385	2.03532	0.825581	2.46532	0.0136891	0.0341918	L-type lectin-domain containing receptor kinase -like
MA_10194606g0010	2543.62	4.98376	0.502566	9.91662	3.52477e-23	1.37585e-21
MA_10196428g0010	4760.91	2.971	0.488198	6.08565	1.16021e-09	1.09297e-08	L-ascorbate oxidase homolog
MA_101964g0010	3512.2	1.12691	0.0889058	12.6753	8.10591e-37	1.02158e-34	heat shock 70 kDa mitochondrial
MA_10197506g0010	55.7436	3.98185	1.08088	3.68391	0.000229681	0.000898323	defensin
MA_10197591g0010	82.1915	2.71409	0.900693	3.01333	0.00258397	0.00790552	resistance family
MA_101987g0010	424.067	2.77964	0.191042	14.5499	5.84617e-48	1.84739e-45	transcription factor AS1-like
MA_10199247g0010	84.7026	2.80534	0.45953	6.1048	1.02928e-09	9.78638e-09	dynein light chain flagellar outer arm-like
MA_10199750g0010	72.9012	4.30558	0.556017	7.74362	9.66288e-15	1.66308e-13	GDSL esterase lipase At1g74460
MA_101997g0010	282.825	2.4377	0.717138	3.3992	0.000675836	0.00238835	7-deoxyloganetin glucosyltransferase-like
MA_10199979g0010	533.105	8.89337	0.54241	16.396	2.04154e-60	1.68726e-57	kDa proline-rich -like
MA_10203536g0010	167.84	1.09623	0.134177	8.17005	3.08259e-16	6.15316e-15	jagunal homolog 1
MA_102043g0010	262.199	2.89186	0.479876	6.02626	1.67797e-09	1.54681e-08	PLANT CADMIUM RESISTANCE 2-like
MA_10205415g0010	5.82393	4.8166	1.74079	2.7669	0.00565925	0.0157715	probable pectate lyase 18
MA_102057g0010	379.215	1.21116	0.367346	3.29707	0.000976993	0.00332484	probable aminotransferase TAT2
MA_10208485g0010	35.2215	2.13753	0.561901	3.8041	0.000142321	0.000582181	leucine-rich repeat receptor-like serine threonine- kinase At2g24130 isoform X2
MA_10208579g0010	142.57	3.3648	0.311556	10.8	3.4428e-27	1.87764e-25	RING-H2 finger ATL74-like
MA_10210452g0010	7.60013	4.2225	1.08988	3.87429	0.000106936	0.000448843	unknown
MA_10211613g0010	141.658	2.62494	0.490324	5.35348	8.62794e-08	6.18919e-07	uncharacterized acetyltransferase At3g50280-like
MA_10212234g0010	512.724	2.58738	0.525853	4.92035	8.63883e-07	5.29618e-06	unknown
MA_10212607g0010	105.821	1.19723	0.170496	7.02205	2.18638e-12	2.87081e-11	la 1
MA_102140g0020	2283.75	1.16703	0.101069	11.5468	7.66106e-31	5.69622e-29	60S ribosomal L27a-3
MA_10221191g0010	5.57178	2.20299	0.870374	2.53109	0.0113709	0.0290549	DETOXIFICATION 41
MA_10221610g0010	37.8418	1.32646	0.303021	4.37745	1.20076e-05	6.06392e-05
MA_10226232g0010	13.1761	4.40899	1.51357	2.91297	0.00358012	0.0105441	glutamate receptor
MA_10227223g0010	71.9517	1.86484	0.556082	3.35353	0.000797875	0.00277333	unknown
MA_10227622g0010	330.097	3.55648	0.488983	7.27323	3.50982e-13	5.07018e-12	peroxidase 72-like
MA_10228078g0010	56.5199	1.02045	0.280081	3.64342	0.000269043	0.00103819	probable stress-associated endoplasmic reticulum
MA_102288g0010	2475.98	1.04974	0.068507	15.3231	5.35796e-53	2.50287e-50	transport Sec61 subunit alpha-like
MA_10229741g0010	228.86	12.0452	1.2447	9.67721	3.76846e-22	1.3264e-20	TIFY 10a
MA_10230304g0010	30.3327	1.38018	0.321611	4.29147	1.77492e-05	8.65035e-05	Haloacid dehalogenase-like hydrolase (HAD) superfamily
MA_10231244g0010	98.2098	1.05316	0.213082	4.94253	7.71145e-07	4.76845e-06	unknown
MA_10232070g0010	4.08046	6.16356	1.3886	4.4387	9.05037e-06	4.68049e-05	expansin A1
MA_102349g0010	5952.93	1.21043	0.175288	6.90537	5.00733e-12	6.30885e-11	Beta-D-xylosidase 4
MA_10236907g0010	220.295	1.29463	0.359382	3.60238	0.000315315	0.00119941	TIR NBS LRR disease resistance
MA_10237752g0010	440.332	1.31911	0.251588	5.24314	1.57863e-07	1.08549e-06	cysteine-rich receptor kinase 10
MA_10238407g0010	137.75	1.70909	0.396539	4.31003	1.63235e-05	8.01771e-05
MA_10242763g0010	36.8457	1.3688	0.286552	4.7768	1.7811e-06	1.03607e-05
MA_10243509g0010	229.111	2.5734	0.533897	4.82002	1.43543e-06	8.48193e-06	unknown
MA_10243517g0010	189.39	1.12472	0.155494	7.23324	4.71602e-13	6.7089e-12
MA_10248752g0010	16.9543	1.19131	0.400981	2.97099	0.00296846	0.00893802	pentatricopeptide repeat-containing At4g21065-like
MA_10250564g0010	33.168	3.26482	0.461057	7.08117	1.42938e-12	1.91428e-11
MA_10250686g0010	15.203	6.45336	1.36012	4.74471	2.08808e-06	1.2034e-05	unknown
MA_10250723g0010	153.951	2.18462	0.608243	3.59169	0.00032854	0.00124597	tau class glutathione S-transferase
MA_10251013g0010	5167.37	3.02439	0.245343	12.3272	6.46362e-35	6.84189e-33	probable xyloglucan endotransglucosylase hydrolase B
MA_10251285g0010	174.702	1.21477	0.226724	5.35792	8.41856e-08	6.04707e-07	unknown
MA_102534g0030	10.5769	6.20324	1.43517	4.32231	1.54405e-05	7.629e-05
MA_102538g0010	7.09995	4.95245	1.64763	3.0058	0.00264886	0.00808332	class IV chitinase Chia4-
MA_10254g0010	993.127	2.59747	0.237698	10.9276	8.50253e-28	4.93124e-26
MA_10254g0020	5964.95	2.19101	0.22503	9.73653	2.10622e-22	7.62926e-21	L-ascorbate oxidase homolog
MA_10255873g0010	11.345	1.62056	0.528236	3.06787	0.00215594	0.0067404	disulfide isomerase-like 1-4
MA_10258501g0010	52.7919	2.61053	0.666087	3.91921	8.88399e-05	0.000378843	unknown
MA_10259599g0010	63.1453	1.52148	0.247478	6.14793	7.8501e-10	7.58466e-09	la 1
MA_10259759g0010	131.729	1.7102	0.39774	4.2998	1.70954e-05	8.36874e-05	UDP-glucose:hydroxycinnamate 1-O-glucosyltransferase
MA_10262473g0010	1253.1	4.66718	0.947619	4.92517	8.42865e-07	5.17397e-06	class VII chitinase
MA_10263488g0010	93.0848	1.62577	0.578419	2.81071	0.00494325	0.0140198	NRT1 PTR FAMILY -like
MA_10265740g0010	40.0957	3.79245	0.592494	6.40082	1.54542e-10	1.63546e-09	G-type lectin S-receptor-like serine threonine- kinase At1g34300
MA_10266433g0010	3.21365	4.00446	1.63894	2.44333	0.0145525	0.036055	transcription factor
MA_10267810g0010	305.347	1.11419	0.18038	6.17692	6.53634e-10	6.37697e-09	probable pectinesterase 68
MA_10270868g0010	10.2643	3.02449	0.952689	3.17469	0.00149997	0.00487027	probable LRR receptor-like serine threonine- kinase At3g47570
MA_10270g0010	403.971	1.27314	0.387985	3.28142	0.00103286	0.00349651	unknown
MA_10271377g0010	335.664	1.26957	0.13686	9.27644	1.7523e-20	5.32956e-19	Malate dehydrogenase 2 mitochondrial
MA_10273033g0010	2.06201	6.27198	1.60356	3.91129	9.18055e-05	0.000390559	probable inactive purple acid phosphatase 1
MA_10274785g0010	556.933	1.03884	0.0994209	10.4489	1.48266e-25	7.07985e-24	UDP-glucose 4-epimerase GEPI48
MA_10274g0010	110.981	9.33801	1.23804	7.54254	4.6089e-14	7.36602e-13	ethylene-responsive transcription factor ERF114-like
MA_10275425g0010	2.51277	4.86602	1.50384	3.23574	0.00121329	0.00403171	cytochrome P450 94B3-like
MA_10276973g0020	14.6479	1.68852	0.638155	2.64594	0.00814643	0.0216955
MA_1027746g0010	71.1875	1.12285	0.194406	5.77577	7.6601e-09	6.41967e-08	nucleosome assembly family
MA_102795g0010	1814.15	7.02912	0.608537	11.5508	7.31022e-31	5.4828e-29	pathogenesis-related PR-1-like
MA_10279989g0010	214.274	1.52469	0.299044	5.09855	3.42262e-07	2.23814e-06	villin-3 isoform X1
MA_10280474g0010	32.3627	1.04371	0.415028	2.51479	0.0119102	0.0302656	alpha-mannosidase-like isoform X3
MA_10280796g0010	253.776	1.48167	0.139188	10.6451	1.83853e-26	9.49672e-25	sugar carrier C-like
MA_10280896g0010	74.7478	1.01052	0.197893	5.10637	3.28401e-07	2.1534e-06	aspartate mitochondrial
MA_102814g0020	40.4791	1.31576	0.294665	4.46527	7.99674e-06	4.17986e-05
MA_10281818g0010	164.783	1.21981	0.156216	7.80843	5.79047e-15	1.02198e-13	unknown
MA_10285g0010	708.924	1.08685	0.151634	7.16761	7.63198e-13	1.05736e-11	IWS1 homolog
MA_10286570g0010	12.541	4.32914	0.840589	5.15013	2.60308e-07	1.73281e-06	unknown
MA_10288665g0010	71.5559	1.08347	0.23603	4.59039	4.42414e-06	2.41529e-05	reticulocalbin-2
MA_10289079g0010	34.5928	7.18616	1.31507	5.46449	4.64251e-08	3.48136e-07	cyclin-U2-1
MA_10289213g0010	7.83148	4.57028	1.41033	3.24058	0.00119285	0.00397425	calmodulin 3
MA_10292331g0010	5.96071	2.5078	0.97443	2.57361	0.0100644	0.0261126	thaumatin
MA_102930g0010	4.57969	4.88612	1.50947	3.23699	0.00120799	0.00401724	SRC2 homolog
MA_10293443g0010	151.453	10.535	1.97487	5.33454	9.57887e-08	6.82236e-07	isoflavone reductase
MA_10293471g0010	10.0715	7.26188	1.53518	4.73032	2.24164e-06	1.28602e-05	peroxidase 57-like
MA_10293g0010	669.601	1.63182	0.170124	9.59196	8.64309e-22	2.90646e-20	aspartyl protease family 2
MA_10296634g0010	8.18792	7.81275	1.41959	5.50351	3.72305e-08	2.82589e-07	DUF4228 domain
MA_102966g0010	16.0077	2.55551	0.661852	3.86115	0.000112854	0.000471471	probable polyamine oxidase 2
MA_10298g0010	205.578	4.19424	0.820638	5.11095	3.20535e-07	2.10503e-06	gibberellin-regulated 12-like
MA_10299189g0010	905.564	3.74032	0.283633	13.1872	1.04e-39	1.64319e-37	expansin 3
MA_103018g0010	75.4924	1.11924	0.212606	5.26439	1.40652e-07	9.75734e-07	PREDICTED: uncharacterized protein LOC109006167
MA_103031g0010	7545.8	1.14209	0.114358	9.987	1.73765e-23	6.9467e-22	60S ribosomal L13-1
MA_103035g0010	23.2637	5.75149	0.97937	5.87264	4.2891e-09	3.72456e-08	ethylene-responsive transcription factor LEP-like
MA_10303841g0010	162.087	2.49466	0.216039	11.5473	7.61754e-31	5.67368e-29	guanylate kinase 1-like
MA_10303971g0010	44.7699	1.35535	0.307793	4.40344	1.06549e-05	5.43506e-05
MA_10305178g0010	55.4947	3.08035	0.28035	10.9875	4.38703e-28	2.6077e-26	MLO 4
MA_10307468g0010	301.509	5.0786	1.68335	3.01695	0.00255329	0.00781999	HOTHEAD-like isoform X1
MA_10308226g0010	20.7108	2.30909	0.82393	2.80253	0.00507032	0.0143281	germin 2-1
MA_10308567g0040	148.133	1.07507	0.18168	5.9174	3.2708e-09	2.88993e-08
MA_10310365g0010	12.1285	5.26278	1.49149	3.52855	0.000417842	0.00154803
MA_10310g0010	147.888	5.65816	0.859846	6.58043	4.69082e-11	5.27178e-10	zinc finger
MA_10312477g0010	448.809	1.10796	0.138518	7.99867	1.25769e-15	2.36856e-14	PREDICTED: uncharacterized protein LOC108203120
MA_10312673g0010	1.89931	4.92202	1.69585	2.90239	0.00370323	0.0108635	unknown
MA_10313114g0010	3610.27	3.73989	0.856043	4.36881	1.24924e-05	6.28954e-05	basic endochitinase
MA_10313519g0010	142.555	1.5024	0.446692	3.36338	0.00076995	0.00268713	NBS-LRR
MA_10313749g0010	7.68066	2.47173	0.727221	3.39886	0.000676663	0.00239108	elongation factor 1-
MA_10313952g0010	87.3821	2.3098	0.260893	8.85341	8.48842e-19	2.20555e-17	3-oxo-Delta(4,5)-steroid 5-beta-reductase-like
MA_10314137g0010	23.5322	1.44989	0.433733	3.34282	0.000829307	0.00287028	G2 mitotic-specific cyclin S13-7-like
MA_10316532g0010	16.8844	1.4626	0.454541	3.21774	0.00129205	0.00426084
MA_10316964g0020	16.002	1.34318	0.483916	2.77565	0.00550915	0.0154011	alpha-1,4-glucan- synthase [UDP-forming] 1-like
MA_10318162g0010	10.8497	1.95254	0.532677	3.66552	0.000246833	0.000960164
MA_10318651g0010	13.1897	7.96009	1.48454	5.36199	8.23079e-08	5.92408e-07
MA_10319736g0010	25.0985	3.26192	0.851581	3.83043	0.000127921	0.000528507	unknown
MA_10320543g0010	101.499	2.44863	0.441172	5.55029	2.85191e-08	2.20359e-07
MA_10321051g0010	4.2184	3.5453	1.42423	2.48928	0.0128002	0.0322508	unknown
MA_10321205g0010	7.53527	2.46329	0.967877	2.54505	0.0109263	0.0280624	uncharacterized LOC8273042
MA_10321555g0010	21.0489	1.63352	0.450066	3.62951	0.000283958	0.00109017
MA_10322346g0010	52.0388	1.82676	0.576351	3.16953	0.00152686	0.00494858	probable LRR receptor-like serine threonine- kinase At3g47570
MA_103237g0010	219.264	1.40261	0.540476	2.59513	0.0094554	0.024725	disease resistance RPS4
MA_10324039g0010	42.4685	1.90964	0.451546	4.22911	2.34618e-05	0.0001115	aspartyl protease APCB1
MA_10325684g0020	20.008	5.58549	1.41121	3.95794	7.56001e-05	0.000326499
MA_10326151g0010	114.443	2.25479	0.307418	7.33459	2.224e-13	3.29015e-12	Glycosyl family 2
MA_10327014g0020	64.3421	1.34459	0.274316	4.9016	9.50583e-07	5.78234e-06
MA_10328650g0010	15.4555	1.54063	0.404751	3.80636	0.000141026	0.000577321
MA_103286g0010	337.865	1.83261	0.219159	8.36201	6.16578e-17	1.31374e-15	hypothetical protein KFL_003000170
MA_103286g0020	472.811	1.51069	0.209358	7.21579	5.362e-13	7.56773e-12	uncharacterized protein At4g04980
MA_10328864g0010	15.3475	1.65032	0.634046	2.60285	0.00924535	0.0242465	polygalacturonase 1 beta 3
MA_10330250g0010	953.158	10.9566	0.985123	11.1221	9.79486e-29	6.12728e-27	indole-3-acetic acid-amido synthetase
MA_10330942g0010	553.949	1.40795	0.0768141	18.3293	4.83356e-75	1.0933e-71	prohibitin- mitochondrial
MA_103310g0010	653.074	1.617	0.152838	10.5798	3.69565e-26	1.86195e-24	AT-hook motif nuclear-localized 15-like
MA_10331305g0010	137.198	1.38125	0.195859	7.05227	1.76027e-12	2.3327e-11
MA_10332g0010	34.3414	2.76461	0.545744	5.06575	4.06785e-07	2.63402e-06	unknown
MA_10333105g0010	219.179	2.4705	0.338887	7.29005	3.09844e-13	4.50469e-12	serine carboxypeptidase-like 45
MA_10333127g0010	238.887	2.25425	0.406707	5.54268	2.97875e-08	2.29196e-07	glutathione S-transferase
MA_103368g0010	455.595	3.2195	0.282536	11.395	4.42884e-30	3.0999e-28	cytochrome P450 71A1-like
MA_10337257g0010	434.482	4.44633	1.09099	4.07551	4.59136e-05	0.000206124	beta 1,3 glucanase
MA_103386g0010	384.081	3.24722	0.552493	5.8774	4.16757e-09	3.62635e-08
MA_10340614g0010	7.14498	5.22049	1.7515	2.98058	0.00287707	0.00869637	heterogeneous nuclear ribonucleo 1-like
MA_10342276g0010	134.179	1.52448	0.257067	5.93031	3.02371e-09	2.68875e-08
MA_10342455g0010	3.25578	1.9663	0.84989	2.31359	0.0206902	0.0488616	pentatricopeptide repeat-containing At3g49710
MA_10342832g0010	11.4149	1.32739	0.513932	2.58282	0.00979974	0.0255044	pentatricopeptide repeat-containing mitochondrial
MA_10343722g0010	122.367	1.11782	0.26617	4.19965	2.67333e-05	0.000125782	mini-chromosome maintenance complex-binding
MA_10343755g0010	50.1121	4.90882	0.921118	5.3292	9.86489e-08	7.01097e-07	pectinesterase-like
MA_10344118g0010	109.979	4.46186	1.78944	2.49344	0.0126511	0.0319181	beta-glucosidase 12-like
MA_10344908g0010	35.985	3.78343	1.40471	2.69339	0.00707295	0.0191596	alpha carbonic anhydrase 7-like
MA_10347438g0010	135.8	2.64093	0.277398	9.52035	1.72591e-21	5.6534e-20	hypothetical protein MIMGU_mgv11b016521mg
MA_10349694g0010	6.34592	3.65799	0.965582	3.78838	0.000151632	0.000616979	UDP-glycosyltransferase 86A1
MA_103524g0010	271.416	7.83057	0.916651	8.54259	1.3125e-17	2.97501e-16	1-aminocyclopropane-1-carboxylate synthase 7-like
MA_10355055g0010	26.3649	2.35223	0.547403	4.29707	1.73072e-05	8.46281e-05	glutamate receptor -like
MA_10359231g0020	15.5751	1.73946	0.622099	2.79612	0.00517205	0.0145782	glycerophosphodiester phosphodiesterase chloroplastic-like
MA_10359605g0010	104.404	2.62825	0.35122	7.4832	7.25332e-14	1.13476e-12	stilbene synthase
MA_10360526g0010	139.432	1.15049	0.205797	5.59039	2.26561e-08	1.77839e-07	threonine dehydratase chloroplastic-like
MA_103616g0010	1112.59	1.02836	0.297824	3.45291	0.000554575	0.00199995	probable WRKY transcription factor 31
MA_10361993g0010	213.585	1.75345	0.212615	8.2471	1.62288e-16	3.33389e-15	UDP-L-arabinose mutase
MA_10362365g0010	6.86694	5.62614	1.43296	3.92624	8.62834e-05	0.000368893
MA_10364181g0060	815.848	1.14989	0.163235	7.04441	1.86248e-12	2.46435e-11	ATP-citrate synthase beta chain 2
MA_103649g0010	32.7738	4.62212	1.2424	3.7203	0.000198986	0.000789841	receptor kinase HSL1
MA_10366400g0020	18.8352	3.53476	0.65704	5.37983	7.45546e-08	5.41213e-07	G-type lectin S-receptor-like serine threonine- kinase At1g34300
MA_10368092g0010	11.3955	3.97927	1.43713	2.7689	0.00562454	0.01569	ACC synthase
MA_10370615g0020	54.5226	3.01226	0.303378	9.92905	3.11194e-23	1.21913e-21
MA_10372670g0010	12.8583	7.29771	1.37804	5.2957	1.18561e-07	8.3256e-07	peroxidase 57-like
MA_103726g0010	98.8832	2.53408	0.906967	2.79401	0.00520587	0.0146553	unknown
MA_10375359g0010	15.8175	3.87318	1.49829	2.58507	0.00973578	0.0253563	1-aminocyclopropane-1-carboxylate synthase 7-like
MA_10375806g0010	25.3909	4.55565	0.92978	4.89971	9.59788e-07	5.83421e-06	calcium binding with EF-hand
MA_10376141g0030	20.1737	1.52779	0.462183	3.30558	0.000947794	0.0032353	heat shock 70 kDa 17
MA_10377235g0010	17.941	5.95336	1.06378	5.59642	2.18821e-08	1.72175e-07	expansin A1
MA_10378960g0010	2.14339	4.66339	1.58789	2.93686	0.00331558	0.00985138
MA_10379695g0010	55.7849	1.36824	0.312668	4.37603	1.20861e-05	6.09783e-05
MA_10380652g0010	5.9746	2.76286	1.0066	2.74475	0.00605571	0.0167234	cell wall invertase
MA_10382642g0010	281.831	2.54933	0.479773	5.31361	1.07473e-07	7.58919e-07	hypothetical protein SELMODRAFT_410199
MA_10383431g0020	14.2479	1.42704	0.539155	2.64681	0.00812545	0.0216504
MA_103834g0010	453.831	1.58316	0.159343	9.93555	2.91562e-23	1.14535e-21	cyclin-D4-1-like
MA_10384295g0010	39.7715	1.14256	0.476036	2.40015	0.0163884	0.0399563	unknown
MA_10384591g0010	122.742	1.04972	0.155849	6.7355	1.63363e-11	1.93781e-10	elongation factor 1-
MA_10385263g0010	149.453	1.10635	0.298591	3.70525	0.000211182	0.000833634
MA_1038873g0010	9.65682	2.61525	0.847998	3.08403	0.00204219	0.0064212	tau class glutathione S-transferase
MA_10389761g0010	197.553	2.81949	0.618615	4.55774	5.17066e-06	2.78779e-05	probable xyloglucan endotransglucosylase hydrolase 23
MA_10390090g0010	6.77434	1.99446	0.723869	2.75528	0.00586417	0.0162652
MA_10390090g0020	1.61871	4.41252	1.63803	2.6938	0.00706424	0.0191384	pentatricopeptide repeat-containing At3g23330
MA_10393806g0010	45.3876	1.6229	0.274441	5.91345	3.35008e-09	2.95633e-08
MA_10394370g0010	173.544	4.51208	1.86159	2.42377	0.0153602	0.0377534	beta-glucosidase 12-like
MA_10395559g0010	166.072	1.12285	0.143634	7.81741	5.39233e-15	9.55238e-14	nucleolar 56
MA_10396628g0010	7.54318	3.0291	0.705637	4.29271	1.76505e-05	8.61006e-05	B-cell receptor-associated
MA_10397774g0020	24.6121	1.90711	0.631484	3.02005	0.00252732	0.00774863	pathogen-related -like
MA_10398099g0010	21.6912	1.29613	0.374587	3.46017	0.000539841	0.00195255	unknown
MA_10410805g0010	88.1227	2.92776	0.745629	3.92657	8.61654e-05	0.000368563	2-methyl-3-buten-2-ol synthase
MA_104137g0010	1846.52	1.36257	0.124775	10.9202	9.22596e-28	5.32208e-26	40S ribosomal S25-2
MA_104153g0010	7.18969	3.73437	1.23362	3.02716	0.00246861	0.00759367	zinc finger family
MA_104215g0010	36.9283	6.11068	1.29016	4.73636	2.17595e-06	1.25135e-05	polyamine oxidase 1 isoform X2
MA_104246g0010	66.4879	1.29175	0.244064	5.29265	1.20554e-07	8.45725e-07	SCO1 homolog mitochondrial
MA_10424g0010	34.1096	2.49205	0.934462	2.66683	0.00765712	0.0205388	phenylcoumaran benzylic ether reductase
MA_10425793g0010	109.812	1.01884	0.273926	3.71938	0.000199715	0.000792368	GATA zinc finger domain-containing 13
MA_10425800g0010	1053.32	1.05012	0.133079	7.89099	2.99806e-15	5.4319e-14	histone-fold-containing
MA_10425831g0010	132.744	1.54298	0.150355	10.2623	1.04242e-24	4.6424e-23	GPI-anchored LLG1-like
MA_10425856g0010	10.0555	2.66256	0.702647	3.78933	0.000151053	0.000614739	MIZU-KUSSEI 1-like
MA_10425865g0010	258.9	1.75294	0.339378	5.16515	2.40251e-07	1.60801e-06	U-box domain-containing 26-like
MA_10425873g0020	36.225	1.07401	0.320803	3.34788	0.000814327	0.00282374	bifunctional dethiobiotin synthetase 7,8-diamino-pelargonic acid mitochondrial
MA_10425886g0010	266.529	1.87524	0.18652	10.0538	8.83548e-24	3.61977e-22	Lysine ketoglutarate reductase trans-splicing related 1
MA_10425896g0020	24.0654	4.58364	1.05961	4.32579	1.51985e-05	7.51841e-05	ACC synthase
MA_10425906g0010	42.1141	1.61105	0.6236	2.58346	0.00978155	0.0254663	unknown
MA_10425915g0010	399.888	2.2627	0.75571	2.99414	0.00275218	0.00836418	EXORDIUM-like 2
MA_10425925g0010	1480.11	3.5747	0.344499	10.3765	3.17137e-25	1.47663e-23	unknown
MA_10425960g0010	162.378	1.02764	0.194363	5.28722	1.24188e-07	8.69234e-07	zinc metallo ase aureolysin
MA_10425967g0010	1073.16	2.26993	0.504938	4.49547	6.94169e-06	3.66494e-05	basic endochitinase
MA_10425995g0010	369.749	3.83094	0.288284	13.2888	2.69006e-40	4.44645e-38	peroxidase A2-like
MA_10426027g0020	15.7196	2.76764	1.03566	2.67235	0.00753224	0.0202493
MA_10426030g0040	3.52256	4.03457	1.49761	2.69401	0.00705989	0.0191302	cysteine-rich repeat secretory 55
MA_10426049g0010	1941.83	1.46679	0.1923	7.62763	2.391e-14	3.94152e-13
MA_10426068g0020	109.099	2.54793	0.338371	7.53001	5.07373e-14	8.06095e-13	7-deoxyloganetin glucosyltransferase-like
MA_10426084g0020	34.647	2.38329	0.58873	4.04819	5.16157e-05	0.00022956	GDSL esterase lipase At4g01130-like
MA_10426109g0010	160.849	4.86469	0.524261	9.27915	1.70832e-20	5.20686e-19	L-gulonolactone oxidase 3-like
MA_10426111g0020	41.6597	1.87122	0.72625	2.57655	0.00997911	0.0259053	leucine-rich repeat receptor-like serine threonine- kinase At2g24130
MA_10426130g0010	39.9168	1.63044	0.265247	6.14687	7.90278e-10	7.63213e-09
MA_10426135g0010	131.544	3.50482	0.290524	12.0638	1.64076e-33	1.53289e-31	GDP-mannose transporter GONST1-like
MA_10426146g0010	21.8329	1.93303	0.421117	4.59025	4.4271e-06	2.4166e-05	tetraspanin-18-like isoform X2
MA_10426153g0010	5.19499	4.3644	1.50911	2.89203	0.00382762	0.0111811	nucleic acid binding
MA_10426186g0010	2301.79	2.83372	0.248367	11.4094	3.75219e-30	2.63487e-28	GDP-mannose 3,5-epimerase 2
MA_10426194g0010	473.865	1.03577	0.133921	7.73419	1.04065e-14	1.78677e-13	U3 snoRNP-associated -like EMB2271
MA_10426205g0010	164.982	1.34217	0.303526	4.42192	9.78285e-06	5.02328e-05	beta-glucosidase 12-like
MA_10426224g0010	24.1499	1.65738	0.389758	4.25234	2.11545e-05	0.000101511	pentatricopeptide repeat-containing mitochondrial
MA_10426239g0010	9.33045	2.68798	1.16103	2.31517	0.0206036	0.0486945	receptor kinase 1
MA_10426242g0020	22.9264	4.01903	1.17993	3.40615	0.000658852	0.00233274	L-lactate dehydrogenase B
MA_10426242g0030	311.084	1.15384	0.20182	5.71716	1.08318e-08	8.90413e-08	L-lactate dehydrogenase B-like
MA_10426247g0010	62.5327	1.22144	0.293184	4.16612	3.09821e-05	0.000143874	uncharacterized protein LOC18443159
MA_10426249g0010	779.346	7.35468	0.658787	11.164	6.11972e-29	3.90209e-27	glutathione S-transferase
MA_10426257g0010	459.416	1.55124	0.236224	6.56682	5.13998e-11	5.75399e-10	STRICTOSIDINE SYNTHASE-LIKE 3
MA_10426261g0020	90.4642	1.01528	0.219296	4.62975	3.66106e-06	2.02631e-05	pentatricopeptide repeat-containing At1g68930
MA_10426277g0010	5.68203	2.68819	0.804725	3.34051	0.000836247	0.00289104	65-kDa microtubule-associated 3
MA_10426300g0010	299.745	1.60282	0.24246	6.61066	3.82608e-11	4.35114e-10
MA_10426332g0010	50.5601	1.32799	0.294963	4.50224	6.72416e-06	3.5584e-05	3-oxoacyl-[acyl-carrier- ] mitochondrial
MA_10426333g0010	667.982	1.6832	0.145723	11.5507	7.32484e-31	5.48419e-29	nucleoside diphosphate kinase 3-like
MA_10426338g0020	4.04011	7.43435	1.67681	4.43363	9.266e-06	4.78337e-05	NUCLEAR FUSION DEFECTIVE 4
MA_10426352g0010	56.1549	1.0287	0.223395	4.60486	4.12748e-06	2.26426e-05	SLOW WALKER 1
MA_10426357g0010	998.195	1.10335	0.217533	5.07211	3.93431e-07	2.55178e-06	epidermis-specific secreted glyco EP1-like
MA_10426391g0010	47.3753	2.43166	0.369443	6.58197	4.64259e-11	5.2203e-10	leucine-rich repeat extensin 4
MA_10426435g0010	56.1121	1.07708	0.319769	3.36831	0.000756293	0.00264484	TMV resistance N-like
MA_10426491g0010	378.818	1.52732	0.243411	6.27465	3.50419e-10	3.5401e-09	UDP-glycosyltransferase 86A1-like
MA_10426503g0010	7.74139	4.24081	1.39277	3.04488	0.00232772	0.00721085
MA_10426540g0010	1378.06	1.24954	0.155806	8.01984	1.05881e-15	2.00897e-14
MA_10426545g0010	268.403	1.18069	0.347041	3.40215	0.000668571	0.00236559	unknown
MA_10426545g0020	355.949	1.05476	0.316118	3.33662	0.000848039	0.00292639	TIFY 10A
MA_10426551g0010	65.6604	6.25899	2.39375	2.61472	0.00893008	0.0235188	longifolene synthase
MA_10426564g0030	289.473	1.21919	0.214647	5.67998	1.34711e-08	1.09274e-07	probable pyridoxal 5 -phosphate synthase subunit PDX1
MA_10426600g0010	1991.56	1.32302	0.0885042	14.9487	1.58859e-50	6.04171e-48	E3 ubiquitin- ligase XBAT31
MA_10426618g0010	145.502	2.17713	0.21274	10.2337	1.39994e-24	6.17067e-23	DETOXIFICATION 34
MA_10426627g0010	237.371	1.18762	0.133882	8.87067	7.2707e-19	1.90877e-17	elongation factor mitochondrial
MA_10426653g0010	364.457	2.45414	0.648252	3.78578	0.000153227	0.000622821	lipase-like PAD4
MA_10426653g0020	24.9698	1.97527	0.827292	2.38763	0.0169573	0.0411703	unknown
MA_10426685g0010	79.8412	1.05982	0.255796	4.14322	3.42463e-05	0.000157611	mitochondrial substrate carrier family E-like isoform X1
MA_10426692g0030	137.201	1.01652	0.382147	2.66002	0.00781365	0.020913	Cytochrome P450 71A1
MA_10426719g0010	166.08	2.46538	0.714362	3.45116	0.000558173	0.00201141	2-methyl-3-buten-2-ol synthase
MA_10426719g0020	19.8026	4.32905	1.25537	3.44843	0.00056385	0.00203016	(-)-linalool synthase
MA_10426735g0010	4.49868	5.70093	2.14492	2.65788	0.0078635	0.021032
MA_10426738g0010	739.011	3.66475	0.381087	9.61658	6.80582e-22	2.31215e-20
MA_10426751g0010	55.1635	1.15589	0.489137	2.36312	0.0181219	0.0435819	NBS-LRR
MA_10426763g0010	70.5387	1.0488	0.263899	3.97423	7.06082e-05	0.000306542	amino-acid permease BAT1 homolog isoform X1
MA_10426801g0010	182.63	1.31885	0.165232	7.9818	1.44216e-15	2.6994e-14
MA_10426804g0010	4023.07	1.39402	0.112575	12.3831	3.22546e-35	3.55429e-33	40S ribosomal S6
MA_10426822g0020	679.171	1.48757	0.256912	5.79019	7.03064e-09	5.92565e-08	probable pectate lyase 18
MA_10426833g0010	1045.75	1.61517	0.448224	3.60348	0.000313982	0.00119455	basic 7S globulin-like
MA_10426844g0010	48.7456	1.74029	0.599428	2.90326	0.003693	0.0108372	receptor kinase At3g47110
MA_10426863g0010	20.2267	2.59492	0.563655	4.60374	4.14968e-06	2.2747e-05
MA_10426863g0030	14.5881	1.85878	0.732441	2.53779	0.0111556	0.0285761
MA_10426894g0020	203.28	1.11362	0.20526	5.42541	5.78231e-08	4.27197e-07	unknown
MA_10426897g0020	41.3669	3.39645	0.714434	4.75404	1.99389e-06	1.15251e-05
MA_10426904g0010	121.543	1.05532	0.172109	6.13166	8.69684e-10	8.35021e-09	mitochondrial inner membrane protease subunit 2
MA_10426905g0010	156.204	2.38488	0.622219	3.83287	0.000126658	0.000523894	blue copper -like
MA_10426907g0010	3853.53	3.51534	0.837209	4.19888	2.68237e-05	0.000126179	aspartic ase nepenthesin-1-like
MA_10426910g0010	6.0635	4.09222	1.33138	3.07368	0.00211439	0.00662353	plasma membrane H+-ATPase
MA_10426925g0010	24.6266	1.62023	0.466756	3.47127	0.000518012	0.00188072
MA_10426943g0010	605.238	1.30216	0.172375	7.55424	4.21304e-14	6.761e-13	histone H2A
MA_10426946g0020	227.317	1.05429	0.243507	4.32959	1.49385e-05	7.40482e-05	COBRA 7
MA_10426946g0030	659.221	1.14372	0.23627	4.84075	1.2935e-06	7.70687e-06	COBRA 7
MA_10426953g0010	2143.15	2.94491	0.294408	10.0028	1.48127e-23	5.95501e-22	methionine gamma-lyase-like
MA_10427009g0010	278.995	2.00566	0.165954	12.0857	1.25757e-33	1.19043e-31	PREDICTED: uncharacterized protein LOC104586031
MA_10427065g0010	42.2339	2.0279	0.481256	4.21377	2.51146e-05	0.000118712	mannan endo-1,4-beta-mannosidase 6
MA_10427069g0010	1321.65	1.0197	0.0776447	13.1329	2.13393e-39	3.25204e-37	succinate dehydrogenase [ubiquinone] flavo mitochondrial
MA_10427071g0010	301.086	1.35674	0.125829	10.7825	4.16557e-27	2.26053e-25	kinase chloroplastic
MA_10427079g0010	9.35559	1.97169	0.778064	2.5341	0.0112736	0.0288476	3-ketoacyl- synthase 17-like
MA_10427090g0010	2.19625	3.61425	1.45895	2.4773	0.0132382	0.0332122	LRR receptor-like kinase plant
MA_10427096g0010	152.294	2.08657	0.41003	5.08882	3.60298e-07	2.34786e-06	7-deoxyloganetin glucosyltransferase-like
MA_10427109g0010	713.832	1.98094	0.297479	6.6591	2.75508e-11	3.18971e-10	chitinase 2-like
MA_10427140g0010	42.206	2.15259	0.662432	3.24953	0.00115598	0.00386419
MA_10427146g0010	36.7282	4.05281	0.649762	6.23737	4.44996e-10	4.43407e-09	disease resistance RPP13 4
MA_10427147g0010	9065.27	1.1124	0.0918657	12.109	9.46312e-34	9.07783e-32	60S ribosomal L12
MA_10427193g0010	35.4519	2.78235	0.47061	5.91222	3.37522e-09	2.97668e-08	cytochrome P450 monooxygenase CYP736B
MA_10427258g0020	6.72962	2.17103	0.801606	2.70835	0.00676177	0.0184176	polyribonucleotide nucleotidyltransferase mitochondrial
MA_10427276g0010	39.0367	4.45557	1.006	4.42901	9.46645e-06	4.87514e-05
MA_10427279g0010	4.56912	2.83722	1.09218	2.59776	0.00938347	0.0245638	rust resistance kinase Lr10
MA_10427285g0010	186.822	3.28293	0.205897	15.9445	3.11239e-57	1.91083e-54	probable L-gulonolactone oxidase 6
MA_10427298g0010	45.2191	1.28234	0.275286	4.65823	3.18934e-06	1.78284e-05	methyltransferase mitochondrial
MA_10427317g0010	210.469	1.20175	0.228168	5.26695	1.38706e-07	9.63007e-07	aspartic ase 2
MA_10427318g0020	1514.78	1.30999	0.131397	9.96975	2.0674e-23	8.2191e-22	40S ribosomal S15a-1
MA_10427339g0010	148.953	1.44918	0.43418	3.33774	0.000844635	0.00291606	basic endochitinase
MA_10427345g0010	26661.2	4.24013	0.335366	12.6433	1.21873e-36	1.5094e-34	hypothetical protein
MA_10427378g0010	153.507	1.04559	0.186371	5.61026	2.02019e-08	1.59712e-07	Dolichyl-diphosphooligosaccharide-- glycosyltransferase subunit STT3A
MA_10427386g0010	25.458	2.63006	0.990387	2.65559	0.00791695	0.0211605	abscisic acid receptor PYL8
MA_10427387g0010	229.203	1.04514	0.143881	7.26395	3.75936e-13	5.40522e-12	39S ribosomal mitochondrial
MA_10427394g0020	25.5436	4.83407	0.684441	7.06281	1.63167e-12	2.17031e-11	transcription factor FER-LIKE IRON DEFICIENCY-INDUCED TRANSCRIPTION FACTOR-like
MA_10427400g0010	160.214	1.24381	0.169294	7.34708	2.02588e-13	3.00636e-12	mitochondrial inner membrane OXA1-like
MA_10427412g0010	111.185	3.39621	1.16479	2.91574	0.00354851	0.0104646	reticuline oxidase-like
MA_10427426g0010	20.1685	1.51596	0.558916	2.71232	0.00668147	0.0182267	TIR NBS LRR disease resistance
MA_10427432g0020	18.492	1.88957	0.589251	3.20674	0.00134251	0.00441131	germin subfamily 1 member 7
MA_10427439g0010	33.124	1.10117	0.385062	2.85974	0.00423994	0.0122374
MA_10427440g0010	45.2498	3.06112	0.376638	8.12749	4.38274e-16	8.61237e-15	disease resistance (TIR-NBS-LRR class)
MA_10427493g0030	8.72183	2.56972	0.660485	3.89065	9.99753e-05	0.000422057	kDa heat shock -like
MA_10427496g0010	92.442	1.16782	0.479273	2.43664	0.0148244	0.0366229
MA_10427496g0020	370.58	1.05718	0.444557	2.37806	0.0174039	0.042086
MA_10427511g0010	83.1246	1.33577	0.199308	6.70203	2.05548e-11	2.41356e-10	probable galacturonosyltransferase 14
MA_10427514g0010	13970.3	4.14884	0.629651	6.58912	4.42453e-11	4.9934e-10	class IV chitinase
MA_10427538g0010	546.743	1.10278	0.130274	8.46511	2.5592e-17	5.66345e-16	cell division cycle 48 homolog
MA_10427540g0020	19.8404	1.26965	0.481649	2.63605	0.00838765	0.0222607
MA_10427555g0020	4.55215	3.98645	1.69767	2.34818	0.0188653	0.04516
MA_10427578g0010	61.2492	1.42587	0.341545	4.17477	2.98283e-05	0.000138942	unknown
MA_10427585g0010	14.5065	1.585	0.49484	3.20305	0.00135981	0.00446134	probable rhamnogalacturonate lyase B isoform X3
MA_10427597g0010	29.7971	3.07104	0.457784	6.7085	1.96636e-11	2.31524e-10	oligopeptide transporter 4-like
MA_10427602g0010	795.947	1.70846	0.278892	6.12588	9.01836e-10	8.63962e-09	sugar transport 14-like
MA_10427613g0010	5.36264	3.97957	1.6513	2.40996	0.0159544	0.039042	rust resistance kinase Lr10-like
MA_10427628g0010	7.25253	2.04368	0.719173	2.84171	0.00448719	0.0128827	LRR receptor
MA_10427649g0010	26.8134	6.71287	1.05498	6.36304	1.97802e-10	2.05729e-09	kinase PINOID 2
MA_10427649g0020	13.5363	5.06752	0.981925	5.1608	2.45896e-07	1.64298e-06	kinase PINOID 2
MA_10427657g0010	37.1542	1.33446	0.408331	3.26807	0.00108284	0.0036456
MA_10427696g0010	8.63341	2.52324	0.989177	2.55085	0.0107461	0.0276558	Hypothetical leucine rich repeat
MA_10427704g0010	69.9125	1.12342	0.233342	4.81448	1.47581e-06	8.7014e-06	FACT complex subunit SSRP1
MA_10427712g0010	245.088	1.36541	0.423611	3.22325	0.00126744	0.00419061	short-chain type dehydrogenase reductase-like
MA_10427724g0020	2830.29	5.17249	0.563338	9.18185	4.23731e-20	1.24302e-18	hypothetical protein
MA_10427724g0030	10793	4.28029	0.307673	13.9118	5.36987e-44	1.25421e-41	hypothetical protein
MA_10427724g0040	138.893	4.5655	0.981066	4.65361	3.26167e-06	1.81996e-05
MA_10427724g0050	2021.06	3.86495	0.278106	13.8974	6.56894e-44	1.52598e-41	hypothetical protein
MA_10427758g0010	27.2771	3.67432	1.10108	3.33701	0.000846841	0.00292273	mitogen-activated kinase kinase kinase NPK1-like
MA_10427773g0010	1640.82	1.05269	0.229522	4.58643	4.50883e-06	2.45837e-05	3-ketoacyl- thiolase peroxisomal
MA_10427793g0010	33.896	1.15908	0.347195	3.33842	0.00084256	0.00290936	elongator complex 5
MA_10427811g0010	760.127	1.83815	0.331633	5.54273	2.978e-08	2.29195e-07	SRG1
MA_10427850g0020	4.80475	4.77748	1.28943	3.70511	0.000211302	0.000833955	acyl- -binding domain-containing 4-like
MA_10427854g0020	38.7476	1.90121	0.322375	5.89753	3.68985e-09	3.23688e-08	pentatricopeptide repeat-containing mitochondrial
MA_10427861g0010	151.414	1.31609	0.170658	7.71183	1.24027e-14	2.10762e-13
MA_10427865g0010	85.0369	1.82158	0.36722	4.96047	7.03219e-07	4.37043e-06	C2 calcium-dependent membrane targeting
MA_10427867g0010	11.7273	3.30067	1.3459	2.4524	0.0141908	0.0352767	TIFY 9-like
MA_10427881g0010	275.989	1.27601	0.171357	7.44651	9.58431e-14	1.47792e-12	G2 mitotic-specific cyclin S13-7-like
MA_10427893g0010	186.038	1.32826	0.354317	3.74877	0.000177701	0.000712462	kinase family
MA_10427895g0010	412.473	2.16891	0.377175	5.75042	8.90246e-09	7.40453e-08	unknown
MA_10427900g0020	86.9417	1.07177	0.233475	4.59052	4.42138e-06	2.4141e-05
MA_10427917g0010	6422.99	1.08269	0.0816466	13.2606	3.91597e-40	6.32679e-38	40S ribosomal S19-3
MA_10427919g0010	1738.99	1.01353	0.0873694	11.6005	4.09484e-31	3.15376e-29	mitochondrial outer membrane porin 6 isoform X1
MA_10427924g0010	19.6215	2.73648	0.672142	4.07128	4.67561e-05	0.000209573	ornithine decarboxylase-like
MA_10427924g0020	12.0071	2.4608	0.800105	3.0756	0.00210077	0.00658423	ornithine decarboxylase-like
MA_10427938g0010	58.6183	1.53498	0.337967	4.54181	5.57745e-06	2.98948e-05	aldehyde dehydrogenase family 3 member H1-like
MA_10427947g0020	27420.1	1.19051	0.0841777	14.1428	2.06841e-45	5.48715e-43	ADP,ATP carrier mitochondrial
MA_10427985g0020	36.1877	2.18188	0.720496	3.0283	0.00245935	0.00756626	sinapyl alcohol
MA_10427998g0010	97.8282	1.4332	0.299518	4.78504	1.70952e-06	9.96721e-06	probable indole-3-pyruvate monooxygenase YUCCA5
MA_10428011g0010	211.732	1.29423	0.420317	3.07918	0.00207573	0.0065138	Cysteine-rich receptor kinase 10
MA_10428070g0020	5.65982	2.36187	0.952564	2.47949	0.013157	0.0330452	potassium transporter 10 isoform X1
MA_10428075g0010	33.0915	5.63469	0.96216	5.8563	4.73307e-09	4.08123e-08	peroxidase 57-like
MA_10428081g0020	313.309	2.0538	0.234505	8.75803	1.98693e-18	4.95017e-17	cell division cycle 48 homolog
MA_10428089g0010	236.922	2.1619	0.44336	4.87618	1.08159e-06	6.53487e-06	lipase-like PAD4
MA_10428091g0010	5.03714	4.06557	1.52071	2.67346	0.00750724	0.0201935	WRKY transcription factor
MA_10428105g0020	7.71696	5.06856	1.47446	3.43757	0.000586962	0.00210368	cysteine-rich repeat secretory 38-like
MA_10428113g0010	463.274	1.2958	0.121043	10.7052	9.61741e-27	5.10269e-25	cysteine synthase-like
MA_10428114g0010	621.75	1.49041	0.177347	8.40392	4.31825e-17	9.36333e-16	GDSL esterase lipase At3g26430-like
MA_10428171g0010	90.277	1.2458	0.244723	5.09064	3.56856e-07	2.32685e-06	uncharacterized protein LOC111302108
MA_10428174g0010	37.3457	1.16012	0.333517	3.47846	0.000504298	0.00183512	probable sugar phosphate phosphate translocator At3g14410
MA_10428181g0010	101.985	1.00517	0.196888	5.10529	3.3028e-07	2.1644e-06	WD repeat-containing 75
MA_10428224g0010	849.398	1.10316	0.280591	3.93154	8.44027e-05	0.000361464	unknown
MA_10428225g0010	2357.1	1.32024	0.208893	6.32016	2.61285e-10	2.68187e-09	chalcone synthase
MA_10428249g0010	80.0153	1.26349	0.435676	2.90007	0.00373075	0.0109293	auxin-induced 15A-like
MA_10428258g0010	623.826	2.11729	0.423602	4.99829	5.7841e-07	3.64483e-06	late embryogenesis abundant
MA_10428281g0010	710.194	1.04802	0.102697	10.205	1.88365e-24	8.17694e-23	erlin-2-B isoform X2
MA_10428290g0010	52.2009	1.34363	0.229719	5.84902	4.94468e-09	4.2475e-08	S-adenosylmethionine-dependent methyltransferase
MA_10428290g0020	108.643	1.29186	0.220854	5.84937	4.93448e-09	4.23959e-08	uncharacterized protein LOC107625927
MA_10428294g0010	44.6124	2.97798	0.655395	4.54379	5.52523e-06	2.96297e-05	L-type lectin-domain containing receptor kinase -like
MA_10428312g0010	3463.61	1.15026	0.115166	9.98782	1.72331e-23	6.8958e-22	probable methyltransferase PMT9
MA_10428315g0010	369.146	3.06846	0.343776	8.92577	4.42623e-19	1.18207e-17	SENSITIVE TO PROTON RHIZOTOXICITY 1
MA_10428339g0010	452.988	1.1828	0.102851	11.5	1.31852e-30	9.62049e-29
MA_10428373g0030	70.8807	1.35612	0.313842	4.32101	1.55316e-05	7.66937e-05	protease Do-like 7 isoform X2
MA_10428385g0010	83.3945	4.36887	0.714982	6.11046	9.93438e-10	9.45813e-09	1,4-dihydroxy-2-naphthoyl- thioesterase 1
MA_10428395g0010	2897.06	2.70265	0.206848	13.0658	5.16058e-39	7.56932e-37	bark storage A
MA_10428426g0010	367.14	1.19614	0.216039	5.5367	3.08221e-08	2.36622e-07	unknown
MA_10428487g0010	6886.41	1.23227	0.0776768	15.8641	1.1236e-56	6.70662e-54	40S ribosomal S5
MA_10428505g0020	72.3943	3.21518	0.579802	5.54531	2.93431e-08	2.25995e-07	9-cis-epoxycarotenoid dioxygenase
MA_10428517g0020	1083.93	1.3098	0.302328	4.33236	1.47519e-05	7.31993e-05	RALF-like 34
MA_10428525g0010	20.3124	5.55817	1.32924	4.18148	2.89613e-05	0.00013539	cysteine-rich receptor kinase 2
MA_10428525g0030	25.0571	5.10739	1.23609	4.1319	3.59774e-05	0.000164871	cysteine-rich repeat secretory 55-like
MA_10428528g0010	615.535	3.85956	0.910946	4.23688	2.26651e-05	0.000108132	pathogenesis-related PR-4-like
MA_10428549g0010	2366.91	2.48558	0.194681	12.7675	2.49148e-37	3.26445e-35
MA_10428562g0010	218.817	1.11121	0.172324	6.44836	1.13063e-10	1.21688e-09
MA_10428568g0010	6168.82	1.48712	0.107901	13.7822	3.25975e-43	6.93519e-41	enolase
MA_10428594g0010	154.441	1.25604	0.288887	4.34785	1.37479e-05	6.86535e-05	glutathione peroxidase
MA_10428603g0010	1514.73	1.91884	0.356063	5.38905	7.08296e-08	5.15578e-07	probable pectate lyase 8
MA_10428603g0020	1263.8	1.59257	0.347455	4.58352	4.57202e-06	2.48828e-05	probable pectate lyase 18
MA_10428610g0010	77.0488	1.27815	0.459833	2.7796	0.0054426	0.0152458	probable pectinesterase 53
MA_10428612g0010	345.447	1.07563	0.159106	6.76045	1.37567e-11	1.65188e-10	heat shock 70 kDa 17
MA_10428616g0010	589.099	1.33255	0.303147	4.39571	1.10412e-05	5.61677e-05	probable disease resistance At4g33300
MA_10428630g0010	183.018	1.33254	0.304455	4.3768	1.20433e-05	6.08053e-05	unknown
MA_10428635g0020	4.90359	2.13909	0.906759	2.35905	0.018322	0.0440088	PREDICTED: uncharacterized protein LOC104907793
MA_10428670g0010	68.6333	3.51073	0.616901	5.69092	1.2636e-08	1.02849e-07	uncharacterized acetyltransferase At3g50280
MA_10428683g0010	78.8754	1.28014	0.283155	4.52097	6.1557e-06	3.27694e-05	DETOXIFICATION 29-like
MA_10428684g0020	1175.32	1.53345	0.111956	13.6969	1.05903e-42	2.14683e-40	nucleoside diphosphate kinase
MA_10428733g0010	39.5116	1.01644	0.315152	3.22523	0.00125872	0.0041669
MA_10428741g0020	10.1693	4.21189	1.46096	2.88296	0.00393957	0.0114687	unknown
MA_10428766g0010	123.527	2.04665	0.523773	3.9075	9.32551e-05	0.000396256	C72B2_PINTA ame: Full=Cytochrome P450 720B2 ame: Full=Cytochrome P450 CYPB
MA_10428815g0010	58.1351	1.28593	0.517912	2.48292	0.0130309	0.0327591	LRR receptor-like serine threonine- kinase FLS2
MA_10428843g0010	27.5186	1.49284	0.518539	2.87893	0.00399031	0.0116011
MA_10428853g0010	64.2391	4.52486	0.586423	7.71603	1.20006e-14	2.04415e-13	receptor kinase 1
MA_10428884g0010	321.833	1.08516	0.229634	4.72559	2.29444e-06	1.31355e-05	pectin methylesterase
MA_10428897g0020	157.624	2.07105	0.295172	7.01643	2.27613e-12	2.9832e-11	DETOXIFICATION 54
MA_10428902g0010	90.8508	4.64368	0.880667	5.27291	1.34279e-07	9.34086e-07	Indole-3-acetic acid-induced ARG2
MA_10428913g0020	30.2241	1.10854	0.364548	3.04085	0.0023591	0.00729333	resistance family
MA_10428919g0010	452.764	2.40111	0.284321	8.44509	3.03815e-17	6.68206e-16	UDP-glycosyltransferase 74F2-like
MA_10428926g0010	21.5706	5.02573	0.984383	5.10547	3.29981e-07	2.1631e-06	F-box GID2
MA_10428952g0020	301.999	1.2645	0.202813	6.23482	4.52296e-10	4.50263e-09	UDP-galactose UDP-glucose transporter 3
MA_10429026g0010	48.338	2.18626	0.330402	6.61698	3.66617e-11	4.18368e-10	unknown
MA_10429053g0010	5.07897	5.4718	1.40569	3.89261	9.91718e-05	0.000419028
MA_10429053g0020	36.8275	4.14639	0.616316	6.72771	1.72351e-11	2.03768e-10	receptor kinase 1
MA_10429075g0010	35.0213	1.46954	0.627271	2.34274	0.0191425	0.0457342	transmembrane 45A-like
MA_10429075g0020	22.0709	2.6691	0.948834	2.81303	0.00490763	0.0139325	transmembrane 45A-like
MA_10429088g0010	75.3298	1.60891	0.228789	7.03231	2.03145e-12	2.67967e-11	regulator of G- signaling 1
MA_10429091g0010	21.951	1.89469	0.529122	3.58081	0.000342528	0.00129331	RING-H2 finger ATL74-like
MA_10429121g0010	32.0359	2.89642	0.932065	3.10753	0.00188656	0.0059822	aldehyde oxidase GLOX-like
MA_10429128g0030	2.92999	3.94044	1.54995	2.54231	0.0110123	0.0282496	NBS-LRR
MA_10429142g0010	780.592	2.63219	0.418947	6.28288	3.32361e-10	3.36718e-09	probable LRR receptor-like serine threonine- kinase At3g47570
MA_10429159g0020	3988.31	1.14997	0.105774	10.8719	1.56866e-27	8.84707e-26	60S ribosomal L35
MA_10429174g0010	2.78067	3.8567	1.58433	2.43428	0.0149215	0.0368311	cyclin-D7-1 isoform X2
MA_10429205g0010	383.018	1.18975	0.125594	9.47297	2.71996e-21	8.77565e-20	unknown
MA_10429233g0010	584.532	1.93715	0.151994	12.7449	3.32653e-37	4.31906e-35	beta-galactosidase 3 isoform X3
MA_10429262g0010	48.5905	7.30342	1.22702	5.95214	2.64661e-09	2.37703e-08	LATERAL ORGAN BOUNDARIES
MA_10429265g0010	7417.86	1.08112	0.070941	15.2397	1.92681e-52	8.62569e-50	40S ribosomal S18
MA_10429271g0010	40.9339	1.0886	0.273782	3.97617	7.00349e-05	0.000304207	NETWORKED 3C-like
MA_10429288g0020	355.696	2.00876	0.308602	6.5092	7.55497e-11	8.2806e-10	expansin-A8-like precursor
MA_10429316g0010	40.5771	4.60113	1.03816	4.43202	9.33558e-06	4.8164e-05	unknown
MA_10429371g0010	41.8215	1.04782	0.330644	3.16902	0.00152953	0.00495613	pentatricopeptide repeat
MA_10429409g0010	45.9052	1.275	0.431133	2.95733	0.00310315	0.00928999	probable inositol transporter 2
MA_10429415g0010	220.155	1.19319	0.17636	6.76568	1.32682e-11	1.5959e-10	stem-specific TSJT1-like
MA_10429427g0010	1304.41	2.40767	0.148711	16.1902	5.90971e-59	4.30467e-56	10 kDa chaperonin
MA_10429511g0010	120.369	5.84144	1.53258	3.8115	0.000138124	0.000566629	thaumatin
MA_10429555g0010	449.687	1.21465	0.210204	5.77845	7.53912e-09	6.32692e-08	ABC transporter C family member 15 isoform X2
MA_10429624g0010	54.3419	2.45542	0.488295	5.02856	4.94185e-07	3.14965e-06	E3 ubiquitin- ligase ATL6-like
MA_10429649g0010	71.4946	4.85279	1.26116	3.84789	0.000119138	0.000495266	stearoyl-[acyl-carrier- ] 9- chloroplastic
MA_10429670g0010	18.0659	2.06295	0.605246	3.40845	0.00065334	0.00231528	nucleosome assembly 1 3
MA_10429673g0010	16.6934	1.92702	0.639606	3.01283	0.00258827	0.00791698	unknown
MA_10429691g0010	21.5328	1.62317	0.505708	3.20971	0.0013287	0.00437027	Purple acid phosphatase
MA_10429703g0020	43.0374	3.77453	0.873568	4.32081	1.55455e-05	7.67471e-05	dirigent
MA_10429708g0010	10.3485	3.05568	0.944059	3.23675	0.001209	0.00401965	3-ketoacyl- synthase 10
MA_10429721g0010	562.165	2.22235	0.161482	13.7622	4.30433e-43	9.02356e-41	dynein light chain cytoplasmic
MA_10429729g0010	221.654	1.39547	0.143352	9.7346	2.14653e-22	7.76511e-21	unknown
MA_10429736g0010	171.847	1.90742	0.364008	5.24006	1.60523e-07	1.10272e-06
MA_10429742g0010	819.386	1.49585	0.601044	2.48876	0.0128189	0.0322923	dehydration-responsive RD22
MA_10429744g0010	90.1098	6.17271	1.44788	4.26328	2.0145e-05	9.71008e-05	nucleotide-diphospho-sugar nucleotide-diphospho-sugar transferase
MA_10429751g0010	158.822	2.45787	0.566676	4.33735	1.44213e-05	7.16909e-05	LRR receptor-like serine threonine- kinase FLS2
MA_10429757g0020	156.054	1.15994	0.182774	6.3463	2.20551e-10	2.28231e-09	Mpv17 isoform X1
MA_10429759g0010	2688.57	1.06032	0.070887	14.9578	1.38508e-50	5.31475e-48	40S ribosomal S20-2
MA_10429760g0010	4.82261	2.32318	0.982378	2.36486	0.018037	0.0434091	denticleless homolog
MA_10429760g0020	116.54	1.24477	0.204134	6.0978	1.07537e-09	1.01997e-08	denticleless homolog
MA_10429799g0010	101.64	1.22886	0.345723	3.55446	0.000378761	0.00141668	cytochrome P450
MA_10429805g0030	2713.3	1.58728	0.12656	12.5417	4.41501e-36	5.21262e-34	40S ribosomal S9-2-like
MA_10429808g0010	198.119	1.05014	0.183655	5.71801	1.07778e-08	8.86484e-08
MA_10429814g0010	16.603	6.02826	1.29534	4.65381	3.25861e-06	1.81873e-05	cytochrome P450 94A1-like
MA_10429814g0020	56.8055	5.99639	1.15455	5.19371	2.06144e-07	1.39406e-06	cytochrome P450 94A1-like
MA_10429814g0030	11.2989	6.06104	1.29841	4.66804	3.04084e-06	1.70493e-05	cytochrome P450 94A1-like
MA_10429855g0010	32.304	2.45723	0.742874	3.30774	0.000940531	0.00321459	cationic amino acid transporter chloroplastic
MA_10429860g0010	14.1764	3.78752	1.24806	3.03473	0.00240752	0.00742807
MA_10429863g0010	42.5922	1.44882	0.413771	3.50149	0.000462658	0.00169869	cell division control 2 homolog C
MA_10429865g0010	20.7928	2.17493	0.72352	3.00604	0.00264673	0.00807796	disease resistance RPP13 4
MA_10429865g0020	75.3493	1.61686	0.582746	2.77455	0.0055278	0.0154492	disease resistance RPP13 4
MA_10429870g0020	149.477	5.2923	1.6949	3.12248	0.00179334	0.00572291	extradiol ring-cleavage dioxygenase
MA_10429888g0010	61.5728	1.18777	0.266486	4.45714	8.30595e-06	4.32622e-05	PWWP domain
MA_10429901g0010	117.399	1.22313	0.310467	3.93963	8.16081e-05	0.000350404	SRG1
MA_10429902g0020	124.325	1.05551	0.218631	4.82779	1.38054e-06	8.18456e-06
MA_10429923g0030	630.694	3.55227	0.30453	11.6647	1.92991e-31	1.51074e-29	dirigent
MA_10429938g0010	17.5203	2.0881	0.676015	3.08884	0.0020094	0.00632553	probable galactinol--sucrose galactosyltransferase 2
MA_10429938g0030	34.5427	2.01535	0.47636	4.23073	2.32939e-05	0.000110739	raffinose synthase
MA_10429938g0040	65.4449	1.18788	0.329238	3.60797	0.000308597	0.00117552	raffinose synthase
MA_10429961g0010	51.5165	6.09087	1.22613	4.96757	6.7797e-07	4.22696e-06	glucan endo-1,3-beta- basic
MA_10429985g0010	151.763	2.57393	0.362479	7.1009	1.23948e-12	1.68037e-11	phosphoenolpyruvate carboxylase kinase 1-like
MA_10429995g0010	2617.32	1.23981	0.0958062	12.9408	2.64793e-38	3.70676e-36	mitochondrial ATP synthase g subunit family
MA_10429999g0020	1109.63	1.01695	0.110269	9.2225	2.90265e-20	8.67485e-19	PREDICTED: uncharacterized protein LOC103719104
MA_10430005g0010	4.908	6.10364	1.40939	4.33069	1.48646e-05	7.36986e-05	Lipase 1
MA_10430021g0010	37.9667	3.8427	0.497837	7.71879	1.17444e-14	2.00288e-13	potassium channel AKT1-like
MA_10430027g0010	255.703	1.10879	0.247025	4.48858	7.17008e-06	3.77671e-05	glutathione peroxidase
MA_10430060g0010	12.0742	1.71156	0.645646	2.65093	0.00802697	0.0214185	unknown
MA_10430082g0010	29.2223	6.41406	1.397	4.59131	4.40474e-06	2.40531e-05	probable aspartyl protease At4g16563
MA_10430125g0010	408.486	1.004	0.108595	9.24542	2.3433e-20	7.0621e-19	succinate-- ligase [ADP-forming] subunit mitochondrial
MA_10430133g0010	51.088	3.5422	1.05183	3.36767	0.000758072	0.0026502	phospholipase A1- chloroplastic-like
MA_10430173g0010	114.591	1.83493	0.548297	3.3466	0.000818094	0.00283535	unknown
MA_10430182g0010	5395.48	1.37946	0.0971686	14.1966	9.61586e-46	2.61551e-43	60S ribosomal L17-2
MA_10430200g0010	1439.76	1.87414	0.108987	17.1959	2.84898e-66	3.49822e-63	60S acidic ribosomal P1-like
MA_10430207g0010	59.2811	1.30335	0.29129	4.4744	7.66265e-06	4.01647e-05	metal transporter Nramp6-like
MA_10430220g0010	96.9332	3.19247	0.93332	3.42055	0.00062494	0.00222495	myb-related Myb4-like
MA_10430223g0010	3.99489	2.79418	1.11408	2.50806	0.0121396	0.0307775	GLUTAMINE DUMPER 5-like
MA_10430226g0020	25.2607	1.36528	0.545839	2.50126	0.0123754	0.0312831
MA_10430246g0010	237.889	2.06844	0.391605	5.28194	1.2782e-07	8.92625e-07	NRT1 PTR FAMILY -like
MA_10430256g0010	48.3622	1.51415	0.520135	2.91107	0.00360191	0.0106039	unknown
MA_10430270g0010	6.47917	3.54957	1.51781	2.33861	0.0193556	0.0461663	probable LRR receptor-like serine threonine- kinase At1g05700
MA_10430279g0010	5790.13	1.16597	0.0903074	12.9111	3.89592e-38	5.401e-36	40S ribosomal S25
MA_10430302g0010	54.6101	6.97159	0.669542	10.4125	2.1748e-25	1.02708e-23	reticuline oxidase-like
MA_10430307g0010	293.794	1.98716	0.227116	8.74953	2.1424e-18	5.30063e-17	haloacid dehalogenase-like hydrolase domain-containing Sgpp
MA_10430341g0010	31.2257	1.75901	0.392764	4.47854	7.5157e-06	3.94521e-05	Mycolic acid cyclopropane synthase
MA_10430352g0020	39.8645	1.13132	0.344134	3.28744	0.00101102	0.0034315	FRIGIDA 3
MA_10430358g0010	168.607	1.25118	0.275002	4.54973	5.37135e-06	2.8873e-05	probable disease resistance At4g27220
MA_10430372g0010	187.237	6.26363	1.79695	3.4857	0.000490851	0.00179119	isoeugenol synthase 1-like
MA_10430372g0020	32.3019	5.1197	1.50961	3.3914	0.000695367	0.00244992	isoeugenol synthase 1-like
MA_10430416g0010	592.54	1.19855	0.21862	5.48235	4.19704e-08	3.16248e-07	subtilisin-like protease
MA_10430419g0020	137.135	3.95399	0.859422	4.60075	4.20972e-06	2.30526e-05	plant basic secretory (BSP) family
MA_10430424g0010	1361.46	3.75522	0.594564	6.31592	2.68562e-10	2.75393e-09	class IV chitinase
MA_10430435g0010	43.405	1.52166	0.342339	4.44489	8.79371e-06	4.55708e-05	probable tyrosine- phosphatase At1g05000
MA_10430435g0020	81.9496	1.07114	0.247618	4.32578	1.51992e-05	7.51841e-05	probable tyrosine- phosphatase At1g05000
MA_10430437g0010	108.072	1.41906	0.345881	4.10274	4.08288e-05	0.000185012	BRICK 1
MA_10430442g0010	76.1475	2.96902	0.343003	8.65594	4.88883e-18	1.16015e-16	peroxidase 45
MA_10430443g0010	104.304	1.179	0.219152	5.37981	7.45654e-08	5.41213e-07
MA_10430454g0020	13.2965	4.20609	0.951327	4.42128	9.81168e-06	5.03514e-05	hypothetical protein 0_6799_01, partial
MA_10430469g0020	560.959	1.26877	0.113096	11.2185	3.3099e-29	2.18504e-27	proteasome subunit alpha type-1-B
MA_10430508g0010	44.8078	2.17621	0.644328	3.37749	0.000731495	0.00256354	leucoanthocyanidin dioxygenase-like
MA_10430510g0020	117.548	1.74789	0.294867	5.92773	3.07148e-09	2.72671e-08	universal stress A
MA_10430532g0010	3.63216	2.75333	1.01377	2.71593	0.00660899	0.0180507	E3 ubiquitin- ligase HERC2-like
MA_10430538g0010	98.9829	1.03972	0.342247	3.03792	0.00238219	0.00735731	short-chain dehydrogenase reductase 2b-like
MA_10430541g0010	590.205	1.49782	0.108278	13.8332	1.60749e-43	3.52466e-41	bifunctional nitrilase nitrile hydratase NIT4A
MA_10430554g0010	11.8161	4.67922	1.69847	2.75496	0.0058699	0.0162783	unknown
MA_10430563g0010	65.7192	2.09509	0.272655	7.68403	1.54166e-14	2.59617e-13
MA_10430573g0010	8634.09	1.71386	0.341494	5.01871	5.20193e-07	3.30072e-06	flavonoid 3 ,5 -hydroxylase 2-like
MA_10430578g0010	71.907	7.70834	1.34668	5.72396	1.04067e-08	8.57596e-08	peroxidase 4-like
MA_10430583g0010	16.7932	2.92155	0.987831	2.95754	0.00310102	0.00928641	unknown
MA_10430594g0010	6.42489	2.83367	1.08989	2.59996	0.00932339	0.0244333	DETOXIFICATION 27-like isoform X1
MA_10430602g0010	23.3491	1.11896	0.416793	2.68469	0.00725977	0.0196162	unknown
MA_10430603g0010	55.9706	1.02029	0.389957	2.61641	0.00888603	0.0234336	resistance family
MA_10430607g0010	507.925	1.36769	0.143437	9.53514	1.4968e-21	4.933e-20	acyl carrier mitochondrial
MA_10430613g0010	2513.73	2.99382	0.340824	8.78407	1.57662e-18	3.96703e-17	Plant peroxidase
MA_10430633g0010	574.79	1.16252	0.0986436	11.7851	4.66133e-32	3.85983e-30	replication A 14 kDa subunit B-like
MA_10430648g0010	402.859	1.03926	0.15987	6.50066	7.9971e-11	8.74067e-10	cytochrome b-c1 complex subunit 8-like
MA_10430659g0010	11.4093	5.35276	0.907664	5.89729	3.69522e-09	3.24093e-08	water deficit inducible LP3
MA_10430662g0010	126.237	1.83717	0.314261	5.84598	5.0358e-09	4.32131e-08	aspartic ase Asp1-like
MA_10430702g0010	144.217	6.44962	1.42827	4.51569	6.31114e-06	3.3547e-05	patatin 2
MA_10430707g0010	39.8359	1.03541	0.266067	3.89155	9.96054e-05	0.000420647
MA_10430712g0010	4.47276	5.18563	1.46499	3.5397	0.000400577	0.00149088
MA_10430728g0020	14.3246	3.87476	1.37799	2.81189	0.00492515	0.0139739	lysosomal Pro-X carboxypeptidase-like
MA_10430744g0030	30.0057	1.18025	0.322146	3.66372	0.000248577	0.00096616	Serine Threonine-kinase
MA_10430770g0010	17.0225	1.45579	0.52609	2.76719	0.0056542	0.0157595	epoxide hydrolase
MA_10430777g0010	1335.39	4.47845	0.499767	8.96107	3.21553e-19	8.74203e-18	dirigent pDIR8
MA_10430792g0010	2730.64	1.09496	0.126913	8.62759	6.26597e-18	1.47393e-16	60S ribosomal L36-2-like
MA_10430798g0010	34.0901	4.60243	1.10511	4.16468	3.11796e-05	0.000144706	AAA-ATPase mitochondrial-like
MA_10430798g0020	157.388	3.99676	0.463079	8.63083	6.09069e-18	1.43505e-16	AAA-ATPase mitochondrial-like
MA_10430810g0010	75.7112	2.68391	0.282975	9.48463	2.43234e-21	7.87735e-20	S-adenosyl-L-methionine-dependent methyltransferase
MA_10430813g0010	399.887	1.36638	0.154603	8.83797	9.74772e-19	2.5236e-17	heat shock 70 kDa 17
MA_10430813g0020	136.526	1.38194	0.234339	5.89718	3.69777e-09	3.24251e-08	heat shock 70 kDa 17
MA_10430819g0010	38.8636	1.92857	0.441418	4.36903	1.24799e-05	6.28546e-05	bZIP transcription factor 16 isoform X1
MA_10430828g0010	638.865	1.05481	0.149771	7.04278	1.88443e-12	2.49032e-11	membralin isoform X2
MA_10430830g0010	29.377	1.49348	0.41724	3.57942	0.000344358	0.00129931	proteoglycan 4
MA_10430835g0010	215.812	1.40886	0.142035	9.9191	3.43845e-23	1.34337e-21	cysteine synthase-like
MA_10430843g0010	88.2183	2.44083	0.341539	7.14655	8.89859e-13	1.22494e-11	auxin-responsive IAA16
MA_10430843g0020	181.188	2.14985	0.329768	6.51928	7.06471e-11	7.78095e-10	auxin-responsive IAA16-like
MA_10430858g0010	303.637	1.07107	0.145728	7.34978	1.98536e-13	2.95133e-12	7-dehydrocholesterol reductase
MA_10430887g0010	126.919	2.15999	0.509876	4.2363	2.27238e-05	0.000108388	hydroquinone glucosyltransferase-like
MA_10430887g0020	164.642	1.44503	0.480118	3.00973	0.00261481	0.00798679	hydroquinone glucosyltransferase-like
MA_10430918g0010	12.5743	2.67029	0.833472	3.20381	0.00135621	0.00445089	cysteine-rich receptor kinase 2
MA_10430921g0010	12.5421	4.54963	1.6108	2.82445	0.00473624	0.0135075	Glutamate receptor
MA_10430928g0010	4854.09	1.31533	0.115749	11.3636	6.34551e-30	4.37027e-28	60S ribosomal L23a
MA_10430929g0010	969.09	3.42973	0.560212	6.1222	9.22922e-10	8.82981e-09	peroxidase
MA_10430954g0010	145.486	15.1104	2.41046	6.2687	3.64071e-10	3.67026e-09	A Chain Structure Of A Three-Domain Sesquiterpene Synthase: A Prospective Target For Advanced Biofuels Production
MA_10430963g0010	7.14918	6.78612	1.41674	4.78995	1.66824e-06	9.74902e-06	ascorbate oxidase
MA_10430987g0010	3606.42	1.70936	0.132077	12.9422	2.60213e-38	3.65455e-36	Phosphoenolpyruvate housekeeping isozyme
MA_10431004g0010	128.473	2.58239	0.286419	9.01612	1.94863e-19	5.39939e-18	unknown
MA_10431009g0010	2387.18	1.09236	0.114152	9.56933	1.07603e-21	3.57644e-20	malate chloroplastic
MA_10431036g0010	16.5409	3.52665	0.823648	4.28174	1.85434e-05	9.00267e-05	MIZU-KUSSEI 1
MA_10431043g0010	366.065	2.11853	0.42713	4.95993	7.05192e-07	4.38142e-06	aldehyde dehydrogenase family 2 member mitochondrial-like
MA_10431045g0030	1131.03	1.7184	0.239322	7.18029	6.9565e-13	9.69714e-12	clavaminate synthase At3g21360
MA_10431045g0040	49.9594	2.14703	0.412457	5.20547	1.93506e-07	1.31542e-06	clavaminate synthase At3g21360
MA_10431083g0010	3141.37	1.05516	0.252795	4.17396	2.99354e-05	0.000139383	trifunctional UDP-glucose 4,6-dehydratase UDP-4-keto-6-deoxy-D-glucose 3,5-epimerase UDP-4-keto-L-rhamnose-reductase RHM1
MA_10431091g0010	1402.6	1.41893	0.0707732	20.049	2.05797e-89	7.37027e-86	FK506 binding
MA_10431093g0030	668.376	1.64029	0.141935	11.5566	6.83871e-31	5.1805e-29	auxin-responsive IAA8
MA_10431105g0010	34.3827	3.4441	0.664217	5.1852	2.15785e-07	1.45445e-06	SRC2-like
MA_10431115g0010	180.154	1.10788	0.172717	6.41442	1.41363e-10	1.50377e-09	deSI At4g17486 isoform X1
MA_10431116g0010	219.809	1.89576	0.191018	9.92448	3.25803e-23	1.27404e-21	#NAME?
MA_10431125g0010	2.84194	2.69117	1.10111	2.44405	0.0145236	0.0359958
MA_10431125g0020	39.736	2.73158	0.325664	8.38772	4.95641e-17	1.06663e-15
MA_10431143g0010	251.557	1.34299	0.194931	6.88953	5.59757e-12	6.99306e-11	heat shock 70 kDa 17
MA_10431143g0020	26.4509	1.26356	0.389681	3.24256	0.00118461	0.00394956	heat shock 70 kDa 17-like
MA_10431146g0010	2246.24	1.04401	0.136168	7.66702	1.76044e-14	2.95303e-13	60S acidic ribosomal P2A-like
MA_10431163g0010	933.379	1.4571	0.131006	11.1224	9.75677e-29	6.11234e-27	60S ribosomal L8
MA_10431167g0010	37.0499	1.31383	0.455643	2.88347	0.00393324	0.0114546	glutathione peroxidase
MA_10431197g0010	1637.93	1.17861	0.13261	8.8878	6.2333e-19	1.64547e-17	nitronate monooxygenase
MA_10431199g0010	70.0361	3.12242	0.504915	6.18404	6.24796e-10	6.12483e-09	alcohol
MA_10431201g0010	1045.46	1.05793	0.2434	4.34648	1.38341e-05	6.90276e-05	lipase-like PAD4
MA_10431210g0020	112.736	1.86855	0.231348	8.07678	6.65008e-16	1.28504e-14	GDP-mannose transporter GONST3-like
MA_10431217g0010	148.46	1.07527	0.191735	5.6081	2.04565e-08	1.61607e-07	pentatricopeptide repeat-containing At3g46870
MA_10431224g0010	96.252	1.03706	0.195819	5.296	1.18365e-07	8.31319e-07
MA_10431230g0010	62.7093	1.51555	0.516991	2.93148	0.00337348	0.0100048	gibberellin 3-beta-dioxygenase 4
MA_10431230g0020	223.267	5.61486	1.11598	5.03132	4.87104e-07	3.10821e-06	probable 2-oxoglutarate-dependent dioxygenase At3g111800
MA_10431234g0010	31.9498	4.44888	1.41496	3.14418	0.00166554	0.00535003	aldehyde oxidase GLOX-like
MA_10431299g0010	45.7329	1.30714	0.439848	2.97181	0.00296052	0.00892099	1-aminocyclopropane-1-carboxylate oxidase 5
MA_10431311g0010	59.4392	1.68916	0.520429	3.2457	0.00117161	0.00390985	auxin-induced 15A-like
MA_10431312g0010	9.72102	2.48464	0.948745	2.61887	0.00882214	0.023283	mitogen-activated kinase kinase kinase NPK1-like
MA_10431312g0020	248.403	1.18666	0.216272	5.48686	4.09131e-08	3.08741e-07	40S ribosomal S19-3
MA_10431324g0020	108.107	2.27099	0.552516	4.11026	3.95217e-05	0.000179579	calcium-binding CML42-like
MA_10431331g0010	16.6416	5.14595	1.40952	3.65085	0.000261369	0.0010114	1-aminocyclopropane-1-carboxylate synthase
MA_10431332g0010	90.8925	1.86705	0.528482	3.53285	0.000411103	0.00152622	peroxidase 72-like
MA_10431339g0010	5.09493	3.80058	1.31071	2.89964	0.0037359	0.0109407	L-ascorbate oxidase-like
MA_10431345g0010	17.662	3.12063	0.891373	3.50092	0.000463651	0.0017019	phospholipase A1- chloroplastic
MA_10431350g0010	119.069	1.12139	0.191155	5.8664	4.45371e-09	3.85659e-08	50S ribosomal mitochondrial-like
MA_10431368g0010	16.1175	2.79435	1.03715	2.69427	0.0070543	0.019117	alpha beta-Hydrolases superfamily
MA_10431378g0010	845.667	3.74688	0.67455	5.55464	2.78188e-08	2.15374e-07	class VII chitinase
MA_10431380g0010	242.164	1.41552	0.348485	4.06191	4.86723e-05	0.000217392	Auxin-induced 15A
MA_10431385g0010	55.9018	1.37915	0.509523	2.70674	0.00679479	0.0184982	unknown
MA_10431392g0010	148.054	1.05084	0.18583	5.65484	1.55988e-08	1.25374e-07	54S ribosomal mitochondrial-like
MA_10431403g0010	36.2651	1.11844	0.305813	3.65725	0.000254935	0.000988639
MA_10431406g0010	187.596	1.08894	0.139186	7.82365	5.1314e-15	9.12023e-14	mitochondrial inner membrane OXA1
MA_10431408g0010	15.5908	3.05999	0.560861	5.45587	4.87344e-08	3.64245e-07	uncharacterized membrane At1g06890-like
MA_10431420g0010	199.264	1.5239	0.168834	9.02605	1.77979e-19	4.94748e-18	unknown
MA_10431434g0010	219.235	1.57571	0.196921	8.00174	1.22669e-15	2.3122e-14	F-box SKIP2-like
MA_10431440g0010	308.859	2.99645	0.327874	9.13902	6.30201e-20	1.81403e-18	COBRA 1
MA_10431444g0010	3.60348	6.09432	1.82031	3.34796	0.00081408	0.00282341	bifunctional dTDP-4-dehydrorhamnose 3,5-epimerase dTDP-4-dehydrorhamnose reductase-like
MA_10431486g0010	12.7292	1.97858	0.650674	3.04081	0.00235945	0.00729389	uncharacterized protein LOC18445089
MA_10431492g0010	160.615	1.69658	0.332016	5.10994	3.22256e-07	2.11504e-06	serine-threonine kinase
MA_10431505g0010	4.19611	3.60911	1.43084	2.52237	0.0116566	0.0297003
MA_10431505g0020	119.476	3.32839	0.655111	5.08064	3.76162e-07	2.44494e-06
MA_10431527g0020	80.1658	1.20613	0.263733	4.5733	4.801e-06	2.60449e-05	LRR receptor-like serine threonine- kinase FEI 2
MA_10431555g0010	9.24382	5.56125	1.14663	4.85008	1.23411e-06	7.37754e-06	CASP 2A1
MA_10431574g0020	16.7291	7.7837	1.75671	4.43083	9.38696e-06	4.83942e-05	O-acyltransferase WSD1-like
MA_10431591g0010	673.672	1.08772	0.161033	6.75464	1.43194e-11	1.71657e-10	receptor kinase TMK1-like
MA_10431605g0010	693.049	4.54274	0.28091	16.1715	8.01179e-59	5.73858e-56	auxin-responsive IAA11
MA_10431608g0020	396.412	1.13343	0.154283	7.34644	2.03552e-13	3.01963e-12	G2 mitotic-specific cyclin S13-7-like
MA_10431609g0010	65.0631	3.68887	0.859921	4.28978	1.78852e-05	8.7118e-05	glucan endo-1,3-beta-glucosidase-like
MA_10431618g0010	193.994	3.40606	0.288146	11.8206	3.05395e-32	2.57852e-30	UDP-glycosyltransferase 92A1-like
MA_10431629g0010	221.221	1.79876	0.443347	4.05723	4.96578e-05	0.000221397	ubiquinol oxidase mitochondrial-like
MA_10431629g0020	45.2008	1.55136	0.667388	2.32452	0.0200976	0.0476616	unknown
MA_10431640g0010	35.6043	1.02158	0.391393	2.61012	0.00905104	0.0237761	mitochondrial phosphate carrier mitochondrial
MA_10431652g0010	40.7666	1.34806	0.380831	3.53978	0.000400464	0.00149059	auxin-induced 6B-like
MA_10431676g0040	16.4368	2.36994	0.759396	3.12082	0.00180349	0.00575081	disease resistance (TIR-NBS-LRR class)
MA_10431678g0020	11.4367	1.70444	0.616311	2.76555	0.00568265	0.0158295	PREDICTED: uncharacterized protein LOC103714039 isoform X6
MA_10431686g0010	131.99	1.06072	0.20595	5.1504	2.59937e-07	1.73061e-06	exonuclease 1
MA_10431694g0010	65.0863	2.53816	0.340509	7.454	9.0551e-14	1.40033e-12	DJ-1 homolog B-like
MA_10431694g0020	478.374	3.63081	0.270045	13.4452	3.28431e-41	5.78469e-39	DJ-1 homolog B-like
MA_10431696g0010	53.9582	1.17949	0.389476	3.0284	0.00245852	0.00756424	arogenate dehydratase
MA_10431701g0010	29.9568	1.23505	0.420021	2.94045	0.00327736	0.00974929	histidine kinase 5
MA_10431715g0010	125.254	10.8156	1.48221	7.29693	2.94415e-13	4.29782e-12	cytochrome P450 94B3
MA_10431722g0010	135.75	1.97903	0.262605	7.53616	4.84004e-14	7.70676e-13	transcription factor FER-LIKE IRON DEFICIENCY-INDUCED TRANSCRIPTION FACTOR
MA_10431727g0010	2281.31	1.72261	0.280742	6.1359	8.46798e-10	8.13956e-09	inositol oxygenase 1
MA_10431741g0020	484.56	1.9584	0.491524	3.98434	6.76668e-05	0.000294814	probable xyloglucan glycosyltransferase 12
MA_10431784g0010	265.105	2.2358	0.509983	4.38407	1.16484e-05	5.89777e-05	probable pectinesterase 53
MA_10431804g0010	168.299	1.2077	0.157819	7.65241	1.97245e-14	3.2958e-13	unknown
MA_10431811g0010	101.873	6.7047	1.33821	5.0102	5.43721e-07	3.43885e-06	transcription factor FER-LIKE IRON DEFICIENCY-INDUCED TRANSCRIPTION FACTOR-like
MA_10431814g0020	124.789	1.94231	0.628537	3.0902	0.00200019	0.00630021	Shikimate kinase chloroplastic
MA_10431843g0010	1000.58	1.45469	0.118709	12.2542	1.59454e-34	1.63159e-32	40S ribosomal S18
MA_10431854g0020	591.789	1.00952	0.104611	9.65028	4.90205e-22	1.69759e-20	probable adenylate kinase chloroplastic
MA_10431856g0010	850.189	1.37692	0.225308	6.11126	9.88477e-10	9.41507e-09	leucine-rich repeat receptor-like serine threonine- kinase BAM1
MA_10431882g0010	6.61706	4.50384	1.53971	2.92512	0.00344326	0.0101864	ethylene-responsive transcription factor ERF017-like
MA_10431892g0020	412.841	1.15119	0.167099	6.88927	5.60789e-12	7.00188e-11
MA_10431905g0010	65.7785	1.25819	0.365027	3.44685	0.000567159	0.00204122	L-aspartate chloroplastic
MA_10431918g0010	100.678	2.00371	0.449605	4.4566	8.327e-06	4.33613e-05	endoglucanase 23-like
MA_10431941g0020	362.737	1.1626	0.217975	5.33367	9.62498e-08	6.84953e-07	DETOXIFICATION 40
MA_10431950g0020	45.3094	6.39973	1.95304	3.2768	0.00104989	0.00354913	aspartic ase nepenthesin-1
MA_10431970g0010	1819.43	1.0627	0.243338	4.36718	1.25863e-05	6.33604e-05	flavanone 3-
MA_10431982g0010	1028.03	1.01878	0.124446	8.18648	2.68976e-16	5.38906e-15	probable serine threonine- kinase dyrk2 isoform X1
MA_10432024g0010	165.036	1.12043	0.16917	6.62311	3.51718e-11	4.02114e-10	armadillo repeat-containing 6
MA_10432033g0020	165.637	1.91313	0.448555	4.2651	1.99814e-05	9.63989e-05	peroxidase 12-like
MA_10432037g0010	238.624	1.04325	0.270281	3.85987	0.000113448	0.000473722	disease resistance RGA3
MA_10432037g0020	66.7404	1.09365	0.443232	2.46745	0.0136077	0.0340221	disease resistance RPP13 4
MA_10432048g0020	188.628	1.21102	0.523506	2.31329	0.0207068	0.0488928	jacalin-related
MA_10432049g0010	1473.69	4.34189	0.316599	13.7142	8.35068e-43	1.71712e-40	unknown
MA_10432060g0010	41.006	3.75394	0.58592	6.40691	1.485e-10	1.57345e-09	transcription factor bHLH041
MA_10432086g0020	63.1893	2.73223	1.00663	2.71424	0.00664288	0.0181317	xyloglucan endotransglycosylase hydrolase
MA_10432110g0010	781.838	2.82167	0.323097	8.7332	2.4757e-18	6.07975e-17	sinapyl alcohol
MA_10432128g0010	219.984	1.00365	0.151002	6.6466	2.99939e-11	3.45489e-10
MA_10432136g0010	335.141	2.14711	0.340005	6.31494	2.70274e-10	2.76885e-09	dihydroflavonol 4-reductase
MA_10432141g0010	4.83907	3.79762	1.30502	2.91	0.00361423	0.0106365
MA_10432151g0010	81.8265	3.04295	0.520038	5.85141	4.8743e-09	4.19459e-08	uncharacterized acetyltransferase At3g50280-like
MA_10432162g0010	19.2235	1.22873	0.48164	2.55113	0.0107375	0.0276353
MA_10432164g0010	45.9647	1.12674	0.294595	3.82471	0.000130926	0.000539677	unknown
MA_10432169g0010	24.0057	1.37858	0.554961	2.4841	0.012988	0.032659	ABC transporter B family member 4-like
MA_10432179g0010	3.63235	4.67266	1.5449	3.02458	0.00248979	0.00765115	E3 ubiquitin- ligase PUB23-like
MA_10432200g0010	5863.13	1.39394	0.0940671	14.8186	1.11134e-49	4.08212e-47	60S ribosomal L23
MA_10432202g0010	32.2431	3.04808	0.843532	3.61347	0.000302124	0.00115311	TIR NBS LRR disease resistance
MA_10432202g0030	18.3592	5.8056	1.53553	3.78084	0.000156298	0.000634283	TMV resistance N-like
MA_10432234g0010	125	1.05062	0.1901	5.52667	3.26365e-08	2.49615e-07	GDP-mannose transporter GONST3-like
MA_10432249g0010	749.393	2.18804	0.183968	11.8936	1.27772e-32	1.12986e-30	aspartate-semialdehyde dehydrogenase
MA_10432259g0010	91.0079	5.59853	1.83053	3.05843	0.00222502	0.0069274	DOWNY MILDEW RESISTANCE 6
MA_10432280g0010	57.166	1.94809	0.351731	5.53859	3.04923e-08	2.34216e-07	unnamed protein product, partial
MA_10432283g0010	159.067	3.22899	0.586066	5.5096	3.59645e-08	2.73656e-07
MA_10432302g0010	947.63	1.07322	0.273363	3.92599	8.63737e-05	0.000369169	probable aldo-keto reductase 2
MA_10432308g0010	163.799	1.88878	0.424721	4.4471	8.7037e-06	4.51697e-05	ATP-dependent 6-phosphofructokinase 2
MA_10432337g0010	35.5789	2.30962	0.304151	7.59366	3.10998e-14	5.07806e-13
MA_10432342g0010	50.9728	3.72101	1.01981	3.64874	0.000263533	0.00101895	NDR1 HIN1-Like 3-like
MA_10432342g0020	109.616	2.69061	1.08653	2.47633	0.0132742	0.0332909	NDR1 HIN1-Like 3-like
MA_10432355g0010	62.7736	2.78858	0.592873	4.70351	2.55729e-06	1.452e-05	probable xyloglucan glycosyltransferase 6
MA_10432359g0010	1330.77	1.59069	0.146457	10.8611	1.76569e-27	9.86764e-26	receptor kinase THESEUS 1
MA_10432379g0020	59.3088	6.56195	1.30519	5.02757	4.96742e-07	3.16407e-06	peroxidase 4-like
MA_10432394g0010	180.599	2.47043	0.455436	5.42432	5.81766e-08	4.29513e-07	unknown
MA_10432395g0010	163.422	1.04798	0.257687	4.06688	4.76462e-05	0.000213207	nitrate regulatory gene2 -like
MA_10432398g0010	13.9954	2.59119	0.528405	4.90379	9.4005e-07	5.72313e-06
MA_10432409g0020	6.79231	2.51039	0.930715	2.69728	0.00699092	0.0189697	probable LRR receptor-like serine threonine- kinase At4g26540
MA_10432413g0010	49.5512	2.47141	0.611317	4.04276	5.28265e-05	0.000234654	indole-3-acetic acid-amido synthetase
MA_10432413g0020	1107.7	8.18134	0.605698	13.5073	1.41617e-41	2.5572e-39	indole-3-acetic acid-amido synthetase
MA_10432423g0020	13.6354	1.90016	0.620117	3.0642	0.00218256	0.00680928	WAT1-related At5g07050-like
MA_10432447g0010	3.61683	4.45264	1.44759	3.07589	0.00209873	0.00657831	B-cell receptor-associated 31
MA_10432461g0010	473.537	1.26022	0.0952561	13.2298	5.90537e-40	9.46975e-38	hydroxyproline O-arabinosyltransferase 3
MA_10432478g0020	9.00618	2.15101	0.912825	2.35643	0.0184516	0.044278	erythronate-4-phosphate dehydrogenase family
MA_10432500g0010	90.8296	1.24613	0.417889	2.98195	0.00286417	0.00866468	hypothetical protein 0_9197_01, partial
MA_10432530g0010	20.0325	2.9248	0.715519	4.08767	4.35732e-05	0.000196475	unknown
MA_10432547g0010	767.522	1.37215	0.175415	7.82231	5.18637e-15	9.20271e-14	probable voltage-gated potassium channel subunit beta
MA_10432548g0010	634.284	1.1797	0.1531	7.70544	1.30396e-14	2.20973e-13	ATP-citrate synthase beta chain 2
MA_10432549g0010	4291.83	1.07369	0.0828308	12.9625	1.99756e-38	2.82392e-36	mitochondrial-processing peptidase subunit alpha
MA_10432565g0010	132.252	1.34625	0.160416	8.39226	4.76879e-17	1.02935e-15	embryo defective 1381
MA_10432576g0020	333.352	2.94451	0.351757	8.37086	5.71982e-17	1.22479e-15	WAT1-related At2g37460-like
MA_10432600g0010	97.1144	2.2874	0.93964	2.43434	0.0149191	0.0368273	EXORDIUM-like 2
MA_10432600g0020	310.784	2.20316	0.878469	2.50795	0.0121434	0.0307839	EXORDIUM-like 2
MA_10432621g0010	17.8505	2.15088	0.485694	4.42846	9.49081e-06	4.88593e-05	ABC transporter ATP-binding
MA_10432631g0020	40.1387	2.02486	0.724505	2.79482	0.00519288	0.0146254
MA_10432636g0020	44.9217	1.56275	0.369123	4.23368	2.29895e-05	0.000109449	prenylated RAB acceptor
MA_10432649g0010	5.25202	2.79446	1.0238	2.7295	0.00634304	0.0173895	probable LRR receptor-like serine threonine- kinase At4g26540
MA_10432675g0010	654.695	1.22789	0.334961	3.66576	0.000246604	0.000959446	unknown
MA_10432693g0010	377.118	1.21757	0.446714	2.72561	0.00641826	0.0175689	alcohol
MA_10432695g0010	218.096	1.22894	0.139315	8.82126	1.13182e-18	2.90568e-17	kinesin KIN-14N isoform X2
MA_10432708g0010	442.096	1.37459	0.324588	4.23489	2.28664e-05	0.000108976	sulfate transporter -like
MA_10432713g0010	311.76	3.42488	0.347358	9.85979	6.21814e-23	2.36697e-21	phosphoenolpyruvate carboxylase kinase 1-like
MA_10432716g0010	5112.99	5.608	0.585999	9.56998	1.06922e-21	3.56151e-20	beta 1,3 glucanase
MA_10432716g0030	108.336	1.60372	0.453738	3.53445	0.000408624	0.00151794	beta 1,3 glucanase
MA_10432744g0010	136.324	1.90198	0.312134	6.09346	1.10495e-09	1.04572e-08	DETOXIFICATION 29-like
MA_10432753g0010	30.1718	1.07403	0.352323	3.04842	0.00230048	0.00713315	heat shock 70 kDa -like
MA_10432758g0010	13941	1.11841	0.0957796	11.6769	1.67258e-31	1.32377e-29	60S ribosomal L3
MA_10432793g0010	72.2789	1.34548	0.538863	2.49688	0.0125291	0.0316383	resistance family
MA_10432795g0010	23.2738	3.39541	1.0165	3.34029	0.000836914	0.00289265	unknown
MA_10432805g0020	159.721	1.62757	0.185346	8.78126	1.6166e-18	4.06286e-17	histone
MA_10432809g0010	521.633	4.4221	1.15594	3.82553	0.000130492	0.000538043	peroxidase 21-like
MA_10432822g0010	47.1169	1.40455	0.458125	3.06586	0.00217042	0.00677977	unknown
MA_10432837g0010	362.511	1.59744	0.390828	4.08731	4.36411e-05	0.000196719	probable leucine-rich repeat receptor kinase At5g49770
MA_10432859g0010	40.5837	2.75033	0.839709	3.27533	0.00105538	0.00356403	cation H(+) antiporter 20-like
MA_10432864g0010	13.0097	3.33395	0.595536	5.59823	2.16547e-08	1.7054e-07	unknown
MA_10432865g0010	554.059	4.72505	0.56153	8.41461	3.9422e-17	8.6e-16	peroxidase 12
MA_10432865g0020	3375.08	4.44948	0.438375	10.15	3.31524e-24	1.42333e-22	peroxidase 12
MA_10432868g0010	31.5622	2.44319	0.293071	8.33653	7.65035e-17	1.61563e-15	3-epi-6-deoxocathasterone 23-monooxygenase-like isoform X2
MA_10432877g0010	114.995	7.09754	1.32669	5.34981	8.80453e-08	6.30639e-07	cytokinin dehydrogenase 7
MA_10432903g0010	155.909	1.03829	0.238095	4.36082	1.29577e-05	6.50623e-05	myb
MA_10432922g0010	163.685	1.95718	0.283498	6.90367	5.06749e-12	6.38279e-11	ABC transporter B family member 15-like
MA_10432937g0010	34.3981	1.94273	0.5156	3.7679	0.000164629	0.00066458	probable transcription factor KAN2 isoform X2
MA_10432959g0010	99.3926	1.04616	0.180005	5.81186	6.17829e-09	5.24221e-08	tesmin TSO1-like CXC 5
MA_10432964g0020	19.5706	1.80425	0.554437	3.2542	0.00113711	0.00380446	cysteine-rich receptor kinase 10
MA_10432986g0010	696.539	1.27142	0.113669	11.1853	4.81061e-29	3.10888e-27	probable pyridoxal 5 -phosphate synthase subunit PDX2
MA_10432993g0010	8.09825	3.55557	0.942734	3.77155	0.000162239	0.000655916	lysM domain receptor-like kinase 3
MA_10433003g0010	45.0475	2.61458	0.738935	3.53831	0.000402692	0.00149758	TMV resistance N-like
MA_10433004g0010	470.588	2.11644	0.530113	3.99244	6.53982e-05	0.000285596	transcription factor bHLH113
MA_10433004g0020	92.507	2.35419	0.570416	4.12715	3.67282e-05	0.000167936	transcription factor bHLH113
MA_10433031g0010	135.314	2.01198	0.169035	11.9027	1.14526e-32	1.01482e-30
MA_10433033g0010	38.9042	1.68449	0.369575	4.5579	5.16667e-06	2.78598e-05	myosin-12 isoform X2
MA_10433033g0020	57.2027	1.47174	0.334965	4.39373	1.11423e-05	5.66153e-05	myosin-12 isoform X1
MA_10433038g0020	6.88529	2.78594	1.14533	2.43244	0.0149974	0.0369931	basic 7S globulin-like
MA_10433051g0010	16.8001	1.21012	0.480044	2.52086	0.0117069	0.0298091	auxin-induced 15A-like
MA_10433083g0020	42.899	5.29388	0.588907	8.98933	2.48742e-19	6.83499e-18	SAM-dependent methyltransferase
MA_10433117g0010	3486.5	3.8651	0.165045	23.4184	2.7729e-121	5.9584e-117	auxin induced cell wall
MA_10433117g0020	56.4829	2.98565	0.413753	7.21604	5.35234e-13	7.55657e-12	argonaute 10-like
MA_10433143g0010	14.8843	1.71202	0.537738	3.18373	0.00145388	0.00473744	CC-NBS-LRR
MA_10433174g0010	8.22572	4.20898	1.4766	2.85045	0.00436577	0.0125654	G-type lectin S-receptor-like serine threonine- kinase At2g19130
MA_10433204g0010	27.2491	2.1989	0.624855	3.51906	0.000433083	0.00160077
MA_10433213g0010	73.4126	2.3463	0.225239	10.417	2.07487e-25	9.83127e-24	arabinosyltransferase XEG113 isoform X2
MA_10433252g0010	155.173	1.85986	0.169864	10.9491	6.70932e-28	3.92299e-26	probable pectate lyase 8
MA_10433252g0020	37.252	2.46835	0.341143	7.23551	4.63769e-13	6.60403e-12	probable pectate lyase 5
MA_10433268g0010	9.71653	2.05549	0.712873	2.88339	0.00393421	0.0114563	galactinol synthase 1
MA_10433303g0010	1318.37	1.00873	0.231937	4.34918	1.36651e-05	6.8303e-05	gasa5 like
MA_10433327g0010	169.867	1.87863	0.464251	4.04657	5.19736e-05	0.00023108	unknown
MA_10433341g0010	100.768	3.06064	0.414369	7.38627	1.51002e-13	2.27701e-12	ammonium transporter AMT2
MA_10433361g0010	8.68535	1.56726	0.676397	2.31707	0.0204998	0.0484867	bifunctional epoxide hydrolase 2-like
MA_10433368g0010	14.88	2.57422	0.568719	4.52636	6.00092e-06	3.20169e-05	calcium uniporter mitochondrial-like
MA_10433380g0010	31.0581	2.43655	0.590193	4.12839	3.65307e-05	0.000167122	unknown
MA_10433391g0020	86.686	2.88371	0.345092	8.35635	6.46886e-17	1.37558e-15	protease Do-like 7
MA_10433458g0010	186.053	3.26201	0.887403	3.67591	0.000237004	0.0009246	thaumatin
MA_10433458g0020	202.466	3.33868	0.957728	3.48604	0.000490225	0.00178905	thaumatin
MA_10433462g0010	3.23522	4.67843	1.65351	2.8294	0.00466351	0.0133248	PREDICTED: uncharacterized protein LOC100835685
MA_10433473g0010	92.5443	4.43722	0.67108	6.61206	3.79021e-11	4.31263e-10	receptor kinase 1
MA_10433474g0010	45.0735	1.32722	0.401391	3.30654	0.000944545	0.00322626	Hydroxyproline-rich glyco family isoform 2
MA_10433476g0010	6.44829	4.08681	1.27817	3.19739	0.00138677	0.00454217	probable leucine-rich repeat receptor kinase At1g35710
MA_10433477g0020	889.107	2.88571	0.257592	11.2027	3.95647e-29	2.58017e-27	UDP-glycosyltransferase 74B1-like
MA_10433486g0010	76.7228	2.18718	0.443211	4.93484	8.02147e-07	4.94521e-06	water-stress inducible
MA_10433497g0010	33.1924	2.29506	0.848781	2.70395	0.00685213	0.0186319	TIFY 10b
MA_10433500g0010	586.999	5.99927	0.74204	8.08484	6.22478e-16	1.20611e-14	serine type endopeptidase inhibitor
MA_10433536g0010	53.839	1.9206	0.792961	2.42206	0.0154327	0.0379101
MA_10433559g0020	950.337	4.47831	0.379918	11.7876	4.52341e-32	3.76012e-30	expansin-A11-like
MA_10433564g0020	59.4558	7.72861	1.40993	5.48155	4.21606e-08	3.17486e-07	peroxidase 5-like
MA_10433573g0010	910.018	1.0026	0.19857	5.04907	4.43955e-07	2.85151e-06	actin-depolymerizing factor 11-like
MA_10433602g0010	265.936	2.28715	0.370154	6.17891	6.45468e-10	6.30446e-09	hydroquinone glucosyltransferase-like
MA_10433606g0010	197.277	3.73601	0.420022	8.8948	5.85255e-19	1.54876e-17	late embryogenesis abundant LEA3-1
MA_10433614g0010	202.461	1.42279	0.189594	7.50442	6.17001e-14	9.72003e-13	hypothetical protein SELMODRAFT_158336
MA_10433633g0010	101.963	1.01067	0.170531	5.92658	3.09312e-09	2.74368e-08	SLOW WALKER 1-like
MA_10433637g0010	91.5666	1.07279	0.26287	4.08105	4.48326e-05	0.000201667	gamma-glutamyltranspeptidase 1
MA_10433682g0010	136.418	1.39141	0.416495	3.34076	0.000835493	0.00288867
MA_10433693g0010	268.824	2.1846	0.330716	6.60567	3.95713e-11	4.48949e-10	Glycosyl family 2
MA_10433724g0010	422.714	6.4756	0.350121	18.4953	2.25257e-76	5.37814e-73	Glycosyltransferase AER61
MA_10433732g0010	179.201	1.0812	0.227338	4.75591	1.97553e-06	1.14267e-05	DETOXIFICATION 27-like isoform X2
MA_10433732g0020	83.4161	1.25343	0.248313	5.04778	4.46962e-07	2.86825e-06	Multi antimicrobial extrusion
MA_10433786g0010	159.964	1.6811	0.412127	4.07909	4.52117e-05	0.000203244	UDP-glycosyltransferase 86A1
MA_10433791g0010	746.613	1.14741	0.341026	3.36458	0.000766601	0.0026761	LRR receptor-like serine threonine- kinase GSO1
MA_10433791g0030	5.23235	3.37654	1.32241	2.55333	0.01067	0.0274846	probable leucine-rich repeat receptor kinase At1g35710
MA_10433807g0010	42.2889	7.02656	0.997615	7.04336	1.87665e-12	2.48156e-11	L-ascorbate oxidase
MA_10433815g0020	1140.65	1.1453	0.262712	4.35954	1.30339e-05	6.54299e-05	probable nucleoredoxin 1
MA_10433846g0010	10.3187	1.88737	0.643637	2.93235	0.00336405	0.00997884	E3 ubiquitin- ligase PUB23-like
MA_10433869g0010	1241.11	1.43306	0.235326	6.0897	1.13125e-09	1.06662e-08	scopoletin glucosyltransferase-like
MA_10433895g0010	217.605	2.02892	0.151812	13.3646	9.73077e-41	1.63996e-38	arabinosyltransferase XEG113
MA_10433898g0020	3.36337	6.72935	1.43027	4.70495	2.53925e-06	1.44233e-05	PIK-related FAT
MA_10433908g0010	900.163	2.93136	0.565533	5.18336	2.17927e-07	1.46728e-06	xyloglucan endotransglycosylase
MA_10433910g0010	26.781	4.03307	0.81255	4.96347	6.92463e-07	4.30919e-06	unknown
MA_10433914g0010	1.33846	4.19576	1.76093	2.3827	0.0171862	0.0416251
MA_10433927g0010	229.827	1.02637	0.115895	8.85603	8.29157e-19	2.15963e-17	homolog isoform X3
MA_10433933g0010	1855.36	1.72917	0.117666	14.6955	6.88749e-49	2.36797e-46	60S ribosomal L14-2-like
MA_10433942g0010	31.5226	2.09973	0.534751	3.92655	8.61719e-05	0.000368563	purple acid phosphatase 3-like
MA_10433945g0010	406.13	9.94894	1.15466	8.61637	6.91093e-18	1.61503e-16	hypothetical protein
MA_10433970g0010	104.791	1.27944	0.18763	6.81895	9.17077e-12	1.12286e-10	cytochrome P450
MA_10433982g0020	590.852	2.47278	0.210516	11.7463	7.38164e-32	6.01961e-30	subtilisin inhibitor 1
MA_104339g0010	1575.21	1.28419	0.103435	12.4154	2.157e-35	2.39532e-33	probable polygalacturonase
MA_10434009g0010	2908.04	1.14613	0.251099	4.56446	5.00771e-06	2.70808e-05
MA_10434011g0010	93.6665	1.43734	0.202848	7.08577	1.38275e-12	1.85645e-11	unknown
MA_10434023g0020	15.9991	1.17743	0.419683	2.80551	0.00502367	0.0142131	dihydrolipoyllysine-residue acetyltransferase component 1 of pyruvate dehydrogenase mitochondrial isoform X2
MA_10434025g0010	99.0985	1.97478	0.358659	5.50602	3.6704e-08	2.7879e-07
MA_10434037g0010	1153.38	4.717	0.394765	11.9489	6.58154e-33	5.97988e-31	tau class glutathione S-transferase
MA_10434037g0020	811.364	3.21208	0.258599	12.4211	2.00848e-35	2.24198e-33	tau class glutathione S-transferase
MA_10434037g0030	39.4976	1.54593	0.363803	4.24937	2.14371e-05	0.00010281	unknown
MA_10434077g0010	1241.63	1.07033	0.120911	8.85224	8.57805e-19	2.22749e-17	nucleolar 56
MA_10434084g0010	520.098	1.53867	0.278508	5.52468	3.30083e-08	2.5219e-07	Pectinesterase
MA_10434089g0020	1314.76	7.15977	0.738298	9.69766	3.08489e-22	1.09477e-20	7-deoxyloganetin glucosyltransferase-like
MA_10434090g0010	493.091	1.01369	0.30423	3.332	0.000862243	0.00297136	laccase
MA_10434094g0010	47.4854	1.77103	0.425896	4.15837	3.20527e-05	0.000148425	probable leucine-rich repeat receptor kinase At5g49770
MA_10434125g0010	201.186	3.42414	0.988115	3.46532	0.000529598	0.00191809	purple acid phosphatase 23 isoform X1
MA_10434127g0010	1804.34	1.76886	0.107477	16.458	7.35264e-61	6.19582e-58	pectinesterase-like
MA_10434153g0010	1343.85	1.52552	0.249134	6.12329	9.16598e-10	8.77712e-09	probable xyloglucan endotransglucosylase hydrolase B
MA_10434153g0020	722.379	2.67206	0.602526	4.43477	9.21701e-06	4.7598e-05	probable xyloglucan endotransglucosylase hydrolase B
MA_10434158g0010	529.714	1.2062	0.223734	5.39123	6.99783e-08	5.09986e-07	probable glucan endo-1,3-beta-glucosidase A6
MA_10434167g0010	20.8831	2.67542	0.459319	5.82475	5.71965e-09	4.87423e-08	Glycosyl hydrolase family 10
MA_10434174g0010	16008.5	5.92437	0.419626	14.1182	2.93332e-45	7.59411e-43	pathogenesis-related PR-4-like
MA_10434187g0020	3671.87	1.96169	0.240102	8.17023	3.07796e-16	6.14676e-15	phosphoethanolamine N-methyltransferase 1
MA_10434193g0010	9.37421	3.39063	1.33023	2.5489	0.0108063	0.0277908	LOB domain-containing 1-like
MA_10434211g0010	24.1595	5.38626	1.41234	3.81371	0.000136896	0.000562184	hypothetical protein 0_11215_01, partial
MA_10434231g0020	107.587	1.06905	0.23755	4.50034	6.78448e-06	3.58944e-05
MA_10434236g0010	10.3135	4.75107	1.50338	3.16027	0.00157625	0.0050947	leucine-rich repeat receptor-like serine threonine- kinase At2g24130
MA_10434262g0010	314.591	1.74918	0.15277	11.4498	2.35793e-30	1.67772e-28	unknown
MA_10434290g0010	59.5952	1.76547	0.354791	4.97609	6.48802e-07	4.05452e-06	F-box kelch-repeat At1g80440
MA_10434299g0020	45.6563	1.0913	0.244455	4.46421	8.03638e-06	4.197e-05	methionine S-methyltransferase
MA_10434302g0010	39.567	4.21456	0.810987	5.19683	2.0272e-07	1.3735e-06	cytochrome P450 CYP736A12-like
MA_10434308g0030	50.892	1.09657	0.396059	2.7687	0.005628	0.0156986	CC-NBS-LRR
MA_10434340g0010	115.753	1.15196	0.202738	5.68203	1.33106e-08	1.08093e-07	unknown
MA_10434351g0010	28.7444	3.15139	1.15788	2.7217	0.00649467	0.0177656	indole-3-acetate O-methyltransferase 1
MA_10434357g0020	57.6009	5.56828	1.45636	3.82343	0.000131609	0.000542232	F-box PP2-B15-like
MA_10434385g0040	16.5005	2.86456	1.08272	2.64572	0.00815179	0.0217018	unknown
MA_10434390g0020	13.4705	1.63358	0.689507	2.3692	0.0178268	0.0429773	probable histone
MA_10434439g0010	6.27752	1.84501	0.698636	2.64087	0.00826926	0.0219709	threonine dehydratase chloroplastic-like
MA_10434439g0040	179.701	1.13588	0.204201	5.56258	2.65816e-08	2.0626e-07	threonine dehydratase chloroplastic-like
MA_10434456g0010	13.5708	2.42392	0.949538	2.55274	0.010688	0.0275244	inorganic phosphate transporter 1-4-like
MA_10434463g0010	301.095	1.38948	0.366457	3.79166	0.000149644	0.000609698	probable receptor kinase At1g11050
MA_10434521g0010	35.1305	4.28133	0.731642	5.85168	4.8664e-09	4.18863e-08	glutamate receptor -like
MA_10434540g0020	503.188	5.22036	0.343935	15.1783	4.92143e-52	2.1364e-49	probable glutamate carboxypeptidase 2
MA_10434576g0010	442.852	3.75451	0.422875	8.87852	6.77553e-19	1.77986e-17	UDP-glycosyltransferase 86A1-like
MA_10434594g0010	4.74594	3.23919	1.32296	2.44845	0.0143474	0.0356248	receptor kinase At4g00960
MA_10434618g0010	1180.7	1.16254	0.368585	3.15405	0.00161023	0.00519138	bifunctional riboflavin biosynthesis RIBA chloroplastic
MA_10434621g0010	4182.04	1.04343	0.127456	8.18655	2.68816e-16	5.38836e-15	60S ribosomal L32-1
MA_10434666g0010	185.059	1.47173	0.2894	5.08543	3.66787e-07	2.38798e-06	hypothetical protein CL4080Contig1_02, partial
MA_10434673g0010	460.256	2.69858	0.264596	10.1989	2.00572e-24	8.69806e-23	receptor-like kinase
MA_10434684g0010	618.477	2.08516	0.163452	12.757	2.84797e-37	3.7202e-35
MA_10434712g0010	110.888	1.46586	0.363403	4.0337	5.49063e-05	0.000243013	probable galactinol--sucrose galactosyltransferase 2
MA_10434729g0020	246.245	6.20529	0.919408	6.74923	1.48635e-11	1.77437e-10	scopoletin glucosyltransferase
MA_10434733g0010	1026.52	1.41964	0.116813	12.1531	5.52459e-34	5.40831e-32	60S ribosomal L14-1
MA_10434738g0010	40.6716	3.25776	0.730485	4.45973	8.20629e-06	4.28054e-05	probable LRR receptor-like serine threonine- kinase At1g05700
MA_10434747g0010	47.4588	3.8671	1.24884	3.09655	0.00195784	0.00618312	phospholipase A1- chloroplastic
MA_10434763g0010	114.131	2.58792	0.224096	11.5483	7.53106e-31	5.61901e-29	DETOXIFICATION 29-like
MA_10434772g0010	3660.26	6.93433	0.297744	23.2896	5.65365e-120	8.09904e-116	indole-3-acetic acid-amido synthetase
MA_10434774g0010	708.405	1.20229	0.227302	5.2894	1.22719e-07	8.59653e-07	probable glucan endo-1,3-beta-glucosidase A6
MA_10434775g0010	27.0928	1.26493	0.396447	3.19067	0.00141945	0.00463612	probable rhamnogalacturonate lyase B isoform X2
MA_10434819g0010	250.513	1.53269	0.319853	4.79186	1.65238e-06	9.66554e-06	stilbene synthase
MA_10434827g0010	303.73	1.35074	0.201987	6.68725	2.27407e-11	2.65499e-10	threonine dehydratase chloroplastic
MA_10434857g0010	43.159	1.74912	0.635799	2.75105	0.00594044	0.0164506	probable LRR receptor-like serine threonine- kinase At5g48740
MA_10434889g0010	13.9466	1.57098	0.495293	3.17182	0.00151485	0.00491412
MA_10434900g0010	20.4556	1.10934	0.385936	2.87442	0.00404775	0.0117482	Ubiquitin carboxyl-terminal hydrolase 13
MA_10434904g0020	71.5877	2.57616	0.555841	4.63471	3.57439e-06	1.98159e-05	UDP-glycosyltransferase 86A1
MA_10434911g0010	222.571	1.02482	0.156641	6.54249	6.05048e-11	6.72421e-10	uncharacterized protein LOC18432163
MA_10434918g0010	294.78	4.24654	0.334729	12.6865	7.02633e-37	8.93145e-35	DETOXIFICATION 16-like
MA_10434931g0010	18.6547	1.24803	0.405736	3.07597	0.00209822	0.00657718	auxin-induced 15A-like
MA_10434931g0020	22.4511	1.63467	0.576727	2.8344	0.0045912	0.013149	auxin-responsive SAUR71-like
MA_10434953g0010	77.3542	1.59556	0.397367	4.01533	5.93637e-05	0.000261208	NRT1 PTR FAMILY -like
MA_10434960g0010	72.4639	2.87088	0.398472	7.20472	5.81631e-13	8.16602e-12
MA_10434960g0020	69.9468	2.93485	0.389611	7.53277	4.96733e-14	7.90359e-13	flavonol synthase flavanone 3-hydroxylase-like
MA_10434962g0020	80.8511	2.01108	0.382682	5.25523	1.47843e-07	1.02215e-06
MA_10434976g0010	321.882	1.41204	0.291326	4.84694	1.25381e-06	7.48596e-06	probable WRKY transcription factor 71
MA_10435007g0020	25.1493	3.48592	0.830387	4.19794	2.69352e-05	0.000126676	UDP-glycosyltransferase 89B2
MA_10435025g0010	131.862	5.05818	0.653737	7.73733	1.01524e-14	1.74455e-13	uncharacterized protein LOC18427550
MA_10435034g0010	72.2749	1.4167	0.308984	4.58503	4.53916e-06	2.47306e-05	zeatin O-glucosyltransferase-like
MA_10435049g0010	12.7267	1.15993	0.45571	2.54533	0.0109176	0.0280484	long chain acyl- synthetase peroxisomal-like
MA_10435051g0010	390.198	4.19384	0.708336	5.92069	3.20586e-09	2.83477e-08	12-oxophytodienoate reductase 2-like
MA_10435067g0010	77.1143	1.27759	0.229195	5.57427	2.48576e-08	1.93845e-07	unknown
MA_10435087g0010	62.1877	1.27519	0.299367	4.25963	2.04769e-05	9.85789e-05	hypothetical protein AXG93_1587s1020
MA_10435088g0010	241.68	1.42418	0.242137	5.88169	4.06087e-09	3.54211e-08
MA_10435107g0010	60.4999	3.00207	1.0969	2.73687	0.00620265	0.0170645	late embryogenesis abundant
MA_10435143g0010	58.0858	1.48648	0.371415	4.00221	6.27523e-05	0.000274964	histone H4
MA_10435168g0020	153.08	2.49763	0.362523	6.88958	5.59564e-12	6.99267e-11	cyclin-U2-1-like
MA_10435180g0010	313.876	1.64768	0.255321	6.45335	1.09407e-10	1.1793e-09	uncharacterized membrane At3g27390
MA_10435213g0020	240.512	1.42363	0.297791	4.78062	1.74757e-06	1.0178e-05	unknown
MA_10435215g0010	18.6743	3.22421	0.756677	4.26102	2.035e-05	9.80231e-05	GDSL esterase lipase At4g01130-like
MA_10435234g0010	266.923	1.74654	0.387304	4.50948	6.49869e-06	3.44715e-05	cytochrome P450 CYP736A12-like
MA_10435238g0010	223.016	1.16723	0.190119	6.1395	8.27834e-10	7.96798e-09	peroxisomal membrane PMP22
MA_10435252g0010	46.0168	1.82131	0.327868	5.55501	2.77598e-08	2.14956e-07	polygalacturonase 1 beta 3
MA_10435285g0010	114.531	1.6484	0.288444	5.7148	1.09833e-08	9.02691e-08	DUF3456 domain-containing
MA_10435294g0010	563.727	1.20223	0.0966052	12.4447	1.49357e-35	1.6936e-33	GDP-mannose transporter GONST4
MA_10435303g0020	379.534	1.72544	0.139775	12.3445	5.21831e-35	5.55105e-33	50S ribosomal L31
MA_10435326g0010	85.0738	2.06796	0.678054	3.04984	0.00228963	0.00710361	class VII chitinase
MA_10435337g0010	1042.08	1.12113	0.0946809	11.8411	2.3918e-32	2.04354e-30	60S acidic ribosomal P3-2
MA_10435379g0010	506.607	1.92564	0.179651	10.7188	8.30915e-27	4.41948e-25	probable UDP-N-acetylglucosamine--peptide N-acetylglucosaminyltransferase SEC
MA_10435387g0010	11.3224	2.4235	0.733084	3.3059	0.000946721	0.00323226	exonuclease mut-7
MA_10435402g0020	105.877	2.98992	0.423368	7.06222	1.63868e-12	2.17895e-11	probable leucine-rich repeat receptor kinase At1g35710
MA_10435420g0010	7.95937	2.72653	0.931561	2.92684	0.00342428	0.0101407	unknown
MA_10435420g0030	85.8729	1.72062	0.665453	2.58564	0.00971981	0.0253224	tryptophan aminotransferase-related 4-like
MA_10435424g0020	169.285	4.36856	0.387042	11.287	1.52072e-29	1.02276e-27	O-glucosyltransferase rumi homolog
MA_10435430g0020	26.6055	1.2283	0.379297	3.23836	0.00120221	0.00400171
MA_10435458g0010	127.107	1.28285	0.198751	6.45455	1.0854e-10	1.17059e-09	glycerophosphodiester phosphodiesterase GDPD6
MA_10435462g0010	624.023	5.40422	0.705181	7.66359	1.80803e-14	3.02646e-13	glucan endo-1,3-beta- basic isoform-like
MA_10435471g0010	9.83299	5.46303	1.40091	3.89964	9.63373e-05	0.000408102	cytochrome P450 734A1-like
MA_10435471g0040	7.64444	2.3786	0.707962	3.35978	0.000780035	0.00271836	cytochrome P450 734A1-like
MA_10435482g0010	1216.65	1.19932	0.138825	8.63908	5.66692e-18	1.34109e-16	2-nitropropane dioxygenase
MA_10435488g0010	402.375	9.07226	1.61564	5.61528	1.96246e-08	1.55434e-07	peroxidase 5-like
MA_10435488g0020	12.8178	8.06394	1.65102	4.88421	1.03844e-06	6.29094e-06	peroxidase 5-like
MA_10435495g0010	233.677	1.15158	0.152576	7.54762	4.43288e-14	7.09524e-13	RING-H2 finger ATL13-like
MA_10435507g0010	779.997	1.61158	0.176839	9.11326	7.99441e-20	2.27679e-18	nicotinate phosphoribosyltransferase 2-like isoform X1
MA_10435515g0010	1956.5	1.58868	0.116773	13.6048	3.74921e-42	7.25793e-40	Phosphoenolpyruvate carboxylase isoform 1
MA_10435524g0010	31.3687	1.95778	0.378509	5.17236	2.31152e-07	1.55097e-06	PREDICTED: uncharacterized protein LOC104601654
MA_10435524g0020	29.2822	1.98823	0.377943	5.26067	1.43535e-07	9.94609e-07	uncharacterized protein LOC110602205
MA_10435536g0010	631.612	4.07744	0.701752	5.81037	6.23356e-09	5.28702e-08	trans-cinnamate 4-monooxygenase
MA_10435537g0010	20.5851	2.19184	0.815526	2.68764	0.00719596	0.0194609	unknown
MA_10435537g0020	65.7423	2.89055	0.837613	3.45094	0.000558635	0.00201274	unknown
MA_10435550g0030	263.904	1.06217	0.338318	3.13957	0.00169195	0.005428	cytochrome P450 CYP82D47-like
MA_10435552g0010	6.0685	4.86838	1.3973	3.48413	0.000493733	0.00180063
MA_10435565g0020	24.6994	2.14313	0.718197	2.98404	0.00284471	0.00861005	EXORDIUM-like 2
MA_10435570g0010	690.055	2.8164	0.369163	7.62915	2.36301e-14	3.89988e-13	acid phosphatase 1
MA_10435572g0010	101.943	1.00903	0.181642	5.55504	2.77549e-08	2.14956e-07	dihydroorotate dehydrogenase (quinone) mitochondrial
MA_10435589g0010	460.541	1.08097	0.107088	10.0942	5.85932e-24	2.44713e-22	ergosterol biosynthetic 28
MA_10435592g0010	49.8236	2.18435	0.54761	3.98887	6.63887e-05	0.000289627
MA_10435596g0020	5.97455	2.77815	1.00324	2.76917	0.00561992	0.0156792
MA_10435602g0010	35.9349	1.14845	0.331111	3.46848	0.000523402	0.00189772	hydrolase
MA_10435651g0010	76.7563	6.02022	0.626856	9.60383	7.70269e-22	2.59836e-20	PREDICTED: uncharacterized protein LOC103991640
MA_10435691g0010	14.5017	2.38174	0.550556	4.32606	1.51797e-05	7.51139e-05
MA_10435706g0010	562.529	5.55751	1.07839	5.15352	2.55635e-07	1.70328e-06	A Chain Structure Of A Three-Domain Sesquiterpene Synthase: A Prospective Target For Advanced Biofuels Production
MA_10435707g0040	95.3091	2.88475	0.70541	4.08947	4.32363e-05	0.000195078	Lipase 1
MA_10435736g0010	262.502	2.60525	0.265967	9.79539	1.1784e-22	4.38848e-21	pectin acetylesterase 9 isoform X2
MA_10435749g0010	557.361	1.18957	0.0915358	12.9957	1.29396e-38	1.84748e-36	apyrase 2
MA_10435757g0010	840.301	4.42949	0.275122	16.1001	2.54732e-58	1.79465e-55	serine carboxypeptidase-like enzyme
MA_10435779g0020	198.965	2.46251	0.390362	6.30829	2.82136e-10	2.88349e-09	ABC transporter C family member 15
MA_10435781g0010	265.757	1.18765	0.133669	8.88496	6.39419e-19	1.68484e-17	UBP1-associated s 1C
MA_10435811g0020	187.704	1.73287	0.263479	6.57689	4.80398e-11	5.3919e-10	protease Do-like 7 isoform X2
MA_10435829g0020	511.434	1.17205	0.144075	8.13505	4.11785e-16	8.12156e-15	delta(24)-sterol reductase
MA_10435835g0010	123.632	3.22982	0.427374	7.55735	4.11349e-14	6.61111e-13	calcium binding with EF-hand
MA_10435854g0010	68.0509	1.12089	0.479787	2.33621	0.0194801	0.0464092	cysteine-rich receptor kinase 2
MA_10435862g0010	63.2829	1.50244	0.50944	2.9492	0.00318596	0.0095103	plant intracellular Ras-group-related LRR 6-like
MA_10435867g0010	91.674	2.67657	0.420017	6.37254	1.85927e-10	1.93989e-09	alcohol
MA_10435887g0040	14367.6	1.14981	0.0874412	13.1495	1.71207e-39	2.68648e-37
MA_10435904g0010	24.9637	2.10498	0.50617	4.15864	3.20146e-05	0.000148309	probable endo-1,3(4)-beta-glucanase ARB_01444
MA_10435905g0020	758.858	1.01633	0.141803	7.16714	7.65795e-13	1.06061e-11	transcription factor MYC2-like
MA_10435915g0010	61.1239	2.43002	0.436095	5.57223	2.51501e-08	1.95984e-07	UPF0553 -like
MA_10435917g0010	1751.42	1.22224	0.282138	4.33206	1.47724e-05	7.32922e-05	leucoanthocyanidin dioxygenase
MA_10435917g0020	2979.55	1.75897	0.310713	5.66108	1.50421e-08	1.21171e-07	leucoanthocyanidin dioxygenase
MA_10435947g0010	2930.97	1.28217	0.0875372	14.6471	1.40578e-48	4.75706e-46	Receptor of activated kinase C component of 40S small ribosomal subunit
MA_10435947g0020	431.66	1.11354	0.157804	7.05643	1.70833e-12	2.26526e-11	E3 ubiquitin- ligase MBR1-like isoform X1
MA_10435954g0010	85.4787	1.34088	0.248409	5.39789	6.74306e-08	4.92756e-07
MA_10435976g0010	157.38	1.59143	0.286328	5.55806	2.72784e-08	2.11495e-07	cationic peroxidase 1-like
MA_10436006g0010	63.6215	2.73927	0.905616	3.02476	0.0024883	0.0076471	unknown
MA_10436014g0010	902.56	1.24025	0.338308	3.66605	0.000246331	0.00095847	unknown
MA_10436027g0020	13.2969	5.02092	1.51288	3.31878	0.000904121	0.00310149	hypothetical protein 0_5630_02, partial
MA_10436039g0010	154.686	3.7192	0.255115	14.5785	3.84683e-48	1.2246e-45	GDP-mannose transporter GONST1 isoform X2
MA_10436051g0010	23.891	4.40499	1.32375	3.32766	0.000875782	0.00301294	probable WRKY transcription factor 31
MA_10436064g0010	1.57944	4.69311	1.55901	3.01031	0.00260983	0.00797394	subtilisin-like protease
MA_10436098g0040	892.517	1.10696	0.103823	10.662	1.53255e-26	7.98339e-25	sugar transporter ERD6-like 6
MA_10436100g0010	25.7995	1.53366	0.602585	2.54514	0.0109234	0.0280567	probable linoleate 9S-lipoxygenase 5
MA_10436102g0010	229.221	1.12703	0.155854	7.23135	4.78217e-13	6.79625e-12	Exostosin family isoform 1
MA_10436108g0010	417.515	3.84297	0.812012	4.73265	2.21613e-06	1.27259e-05	serine type endopeptidase inhibitor
MA_10436112g0020	2287.37	1.50667	0.0992368	15.1825	4.61578e-52	2.02416e-49	cytochrome c oxidase subunit 6b-1
MA_10436118g0010	32.6209	1.61523	0.550948	2.93173	0.00337081	0.00999819	probable LRR receptor-like serine threonine- kinase At3g47570
MA_10436125g0020	142.784	1.15478	0.199492	5.78862	7.09653e-09	5.97766e-08	Histone H1
MA_10436135g0010	316.722	1.73819	0.178285	9.74954	1.85307e-22	6.73754e-21	unknown
MA_10436149g0010	3559.71	1.62771	0.166052	9.8024	1.09944e-22	4.10864e-21	bifunctional epoxide hydrolase 2
MA_10436159g0020	144.575	2.2625	0.552188	4.09734	4.17922e-05	0.000189039	receptor kinase 1
MA_10436190g0010	251.872	1.99248	0.24503	8.13158	4.23744e-16	8.34593e-15	ABC transporter C family member 10-like
MA_10436190g0020	334.144	2.02577	0.239127	8.47151	2.42229e-17	5.37987e-16	ABC transporter C family member 10-like
MA_10436190g0040	29.4288	1.75452	0.437229	4.01283	5.9996e-05	0.000263801	ABC transporter C family member 10-like
MA_104361g0010	6.07516	4.49507	1.31433	3.42006	0.000626081	0.00222865	scopoletin glucosyltransferase
MA_10436205g0010	53.3693	1.24768	0.343112	3.63637	0.000276506	0.00106403	Condensation domain
MA_10436210g0020	154.624	1.1503	0.184787	6.22503	4.81454e-10	4.77741e-09	STICHEL
MA_10436212g0010	35.5257	6.35743	0.902784	7.04203	1.89462e-12	2.50224e-11	cyclin D4
MA_10436215g0020	20.9737	1.64971	0.666362	2.4757	0.0132976	0.033336	UDP-glycosyltransferase 74G1-like
MA_10436259g0020	5703.54	1.0336	0.0995009	10.3878	2.81683e-25	1.32157e-23	60S ribosomal L27a-3
MA_10436274g0010	38.855	2.06111	0.688677	2.99285	0.00276385	0.00839549	unknown
MA_10436322g0010	3161.41	1.12957	0.103437	10.9203	9.21757e-28	5.32208e-26	3-ketoacyl- thiolase peroxisomal
MA_10436324g0010	2204.44	1.92429	0.123022	15.6418	3.77628e-55	2.13539e-52	chaperonin CPN60- mitochondrial
MA_10436329g0010	19.8459	4.20341	0.982774	4.27709	1.89356e-05	9.17552e-05	phospholipase A1- chloroplastic-like
MA_10436342g0010	62.5591	4.74252	1.25124	3.79027	0.000150484	0.0006126	aldehyde oxidase GLOX-like
MA_10436357g0010	114.378	3.2653	0.296853	10.9997	3.8332e-28	2.28482e-26	diacylglycerol kinase theta
MA_10436370g0010	206.624	1.06471	0.155512	6.84644	7.57095e-12	9.34969e-11	cell number regulator 6
MA_10436376g0010	560.799	1.13309	0.111953	10.1211	4.45431e-24	1.88414e-22	dihydroceramide fatty acyl 2-hydroxylase FAH1-like
MA_10436379g0010	2691.14	1.12458	0.147794	7.60911	2.75985e-14	4.52354e-13	40S ribosomal S29
MA_10436386g0010	128.967	1.79029	0.333363	5.3704	7.85625e-08	5.68401e-07	villin-3 isoform X1
MA_10436429g0010	8.92247	3.48327	1.47308	2.36462	0.0180485	0.0434271	probable LRR receptor-like serine threonine- kinase At3g47570
MA_10436437g0010	15.1417	2.91579	0.979073	2.97811	0.00290029	0.00875486	hypothetical protein
MA_10436437g0020	336.202	1.73385	0.444447	3.90114	9.57415e-05	0.000405818	DUF2236 domain-containing
MA_10436441g0020	5.72304	4.86747	1.62485	2.99565	0.0027386	0.00832703	LRR receptor
MA_10436458g0010	182.556	1.182	0.234518	5.04012	4.6523e-07	2.97836e-06	Major facilitator superfamily isoform 1
MA_10436470g0020	8603.69	1.25892	0.112343	11.2061	3.80596e-29	2.49718e-27	40S ribosomal S23
MA_10436480g0020	5212.46	1.27825	0.118151	10.8188	2.80482e-27	1.54737e-25	2,3-bisphosphoglycerate-independent phosphoglycerate mutase
MA_10436483g0010	302.605	5.60971	1.02965	5.44815	5.08976e-08	3.79358e-07	peroxidase A2-like
MA_10436515g0020	39.299	1.15139	0.304055	3.78679	0.000152606	0.000620589	beta-glucosidase 11
MA_10436516g0010	19.6926	2.5674	0.51802	4.95618	7.18933e-07	4.46229e-06	histone H2B
MA_10436516g0030	340.369	1.50561	0.238185	6.32119	2.59553e-10	2.666e-09	histone H2B
MA_10436519g0020	39.2816	5.61111	1.02262	5.48701	4.08786e-08	3.08589e-07	alcohol dehydrogenase-like 4
MA_10436535g0010	199.221	2.20578	0.525513	4.19739	2.70013e-05	0.000126959	21 kDa
MA_10436535g0030	7.84725	3.71607	1.15278	3.22357	0.00126603	0.00418722	21 kDa -like
MA_10436589g0010	846.466	1.28286	0.141459	9.06877	1.20373e-19	3.38336e-18	glucan endo-1,3-beta-glucosidase 3
MA_10436590g0030	48.462	4.13956	0.599756	6.90208	5.12471e-12	6.45107e-11
MA_10436594g0010	2243.57	2.22041	0.868151	2.55763	0.0105387	0.027185	EXORDIUM-like 2
MA_10436601g0010	93.6208	1.44083	0.23071	6.24519	4.23299e-10	4.23259e-09	iron-sulfur assembly -like mitochondrial
MA_10436602g0010	15.9017	4.98279	1.17917	4.22567	2.38231e-05	0.000113079	epidermis-specific secreted glyco EP1-like
MA_10436602g0020	496.949	2.3716	0.441658	5.36976	7.88409e-08	5.70128e-07	G-type lectin S-receptor-like serine threonine- kinase SD2-5
MA_10436609g0010	51.5487	2.767	0.580499	4.76659	1.87368e-06	1.08756e-05	germin subfamily 2 member 1
MA_10436625g0010	242.57	1.29594	0.23027	5.6279	1.82412e-08	1.45146e-07
MA_10436644g0010	120.401	4.04646	0.696226	5.81199	6.17341e-09	5.23911e-08	NDR1 HIN1 12
MA_10436652g0020	101.416	1.25103	0.225611	5.54507	2.93837e-08	2.26267e-07	kinesin 14-IIIa
MA_10436662g0010	173.279	1.00034	0.192877	5.18643	2.14365e-07	1.44533e-06	phospholipase D Z
MA_10436687g0010	42.2928	2.68746	0.78344	3.43033	0.000602851	0.00215434	cellulose synthase E6
MA_10436699g0010	9.94825	1.7681	0.747519	2.36529	0.0180159	0.0433609	DETOXIFICATION 40
MA_10436707g0010	2257.08	1.8483	0.159352	11.5988	4.1767e-31	3.21105e-29	alpha-xylosidase 1-like
MA_10436710g0010	180.683	1.85343	0.158752	11.675	1.71063e-31	1.34645e-29	Rhizopine catabolism mocA
MA_10436733g0010	416.464	1.08881	0.122769	8.86882	7.39227e-19	1.93595e-17	ribosome production factor 1
MA_10436753g0020	591.605	1.15711	0.123088	9.40073	5.41853e-21	1.71478e-19	enolase 1
MA_10436793g0010	388.319	1.22554	0.176593	6.93994	3.92262e-12	5.01871e-11	origin of replication complex subunit 5
MA_10436820g0030	104.939	1.16066	0.240298	4.83009	1.3647e-06	8.09964e-06	FRIGIDA 3
MA_10436829g0010	90.9017	1.1575	0.220005	5.26125	1.43079e-07	9.9177e-07	lactosylceramide 4-alpha-galactosyltransferase-like
MA_10436829g0020	151.435	1.04943	0.171735	6.11076	9.91595e-10	9.44267e-09	lactosylceramide 4-alpha-galactosyltransferase-like
MA_10436830g0010	14.7858	4.35068	1.49844	2.90348	0.00369041	0.010831	cysteine-rich receptor kinase 2 isoform X1
MA_10436834g0010	159.115	1.36298	0.199357	6.83687	8.09413e-12	9.95858e-11	calmodulin-binding heat-shock
MA_10436836g0010	10.3337	1.271	0.499924	2.54238	0.0110101	0.0282455	FT-interacting 1-like
MA_10436843g0030	54.14	3.64322	0.391548	9.30464	1.3445e-20	4.13313e-19	DUF4228 domain-containing
MA_10436863g0010	168.179	1.98676	0.217017	9.15487	5.44211e-20	1.57389e-18	beta-galactosidase 10
MA_10436871g0020	9.11867	2.17853	0.764538	2.84947	0.0043792	0.0125996	C75A1_PINTA ame: Full=Cytochrome P450 750A1 ame: Full=Cytochrome P450 CYPC
MA_10436871g0030	64.5334	1.62236	0.393152	4.12655	3.68239e-05	0.00016832	C75A1_PINTA ame: Full=Cytochrome P450 750A1 ame: Full=Cytochrome P450 CYPC
MA_10436904g0010	1701.03	3.60094	0.508615	7.0799	1.44254e-12	1.9301e-11	CO(2)-response secreted protease
MA_10436904g0020	462.976	3.69656	0.453914	8.14373	3.83288e-16	7.58737e-15	CO(2)-response secreted protease-like
MA_10436911g0010	237.804	1.10369	0.126578	8.71944	2.79576e-18	6.81898e-17	probable prolyl 4-hydroxylase 9
MA_10436913g0010	61.867	1.06679	0.295609	3.60879	0.000307634	0.00117227	leucine-rich repeat receptor-like serine threonine- kinase At2g24130
MA_10436925g0010	48.3945	2.65068	1.12012	2.36643	0.0179607	0.0432424	unc-45 B
MA_10436943g0010	186.221	1.31409	0.168687	7.7901	6.69562e-15	1.17019e-13	unknown
MA_10436948g0020	215.915	1.1705	0.165109	7.08922	1.34867e-12	1.81467e-11	probable leucine-rich repeat receptor kinase At2g33170
MA_10436958g0010	717.587	2.11391	0.12788	16.5304	2.21554e-61	1.9043e-58	probable methyltransferase PMT11
MA_10436959g0010	197.317	1.43096	0.188866	7.57663	3.5466e-14	5.74298e-13	kelch repeat-containing At3g27220
MA_10436960g0010	58.3712	1.9172	0.256825	7.465	8.32974e-14	1.29234e-12	ATP-binding cassette subfamily member 4
MA_10436971g0010	847.506	1.25219	0.0952391	13.1479	1.74937e-39	2.73386e-37	eukaryotic translation initiation factor 3 subunit M-like
MA_10436973g0010	52.7746	3.30709	0.408036	8.1049	5.27893e-16	1.02701e-14	organic cation carnitine transporter 1
MA_10436984g0020	1026.64	1.08415	0.0991482	10.9346	7.87462e-28	4.57943e-26	40S ribosomal SA
MA_10436984g0050	856.572	2.59975	0.354125	7.34132	2.11503e-13	3.13433e-12	dirigent pDIR6
MA_10436986g0020	171.313	1.64589	0.356235	4.62023	3.83324e-06	2.11229e-05	glycerophosphodiester phosphodiesterase chloroplastic-like
MA_10436994g0010	283.756	5.03883	0.969211	5.1989	2.0047e-07	1.35933e-06	asparagine synthetase [glutamine-hydrolyzing]
MA_10436994g0030	515.333	3.42661	0.354487	9.66642	4.1879e-22	1.46444e-20	potassium channel AKT1-like
MA_10436994g0040	202.588	3.22173	0.283226	11.3751	5.56264e-30	3.8558e-28	potassium channel AKT1-like
MA_10437004g0010	76.5648	1.60716	0.270731	5.93637	2.91406e-09	2.59715e-08	probable folate-biopterin transporter 2 isoform X2
MA_10437011g0010	9.44867	2.23386	0.781431	2.85868	0.00425407	0.0122741
MA_10437028g0010	123.774	2.02157	0.199359	10.1404	3.65779e-24	1.5626e-22	3-oxo-Delta(4,5)-steroid 5-beta-reductase-like
MA_10437028g0020	1834.35	1.74246	0.138035	12.6233	1.57091e-36	1.9071e-34	3-oxo-Delta(4,5)-steroid 5-beta-reductase-like
MA_10437038g0010	420.482	2.5632	0.639524	4.00799	6.12382e-05	0.000268795	beta-D-glucan exohydrolase family
MA_10437058g0010	86.0443	1.15126	0.209089	5.50605	3.6697e-08	2.78786e-07	PXMP2 4 family 4
MA_10437061g0010	123.873	2.29799	0.675033	3.40427	0.000663417	0.00234852	stearoyl-[acyl-carrier- ] 9- chloroplastic
MA_10437098g0010	324.803	5.31216	0.333548	15.9262	4.16793e-57	2.52283e-54	endoglucanase 6
MA_10437100g0010	56.449	1.47459	0.332863	4.43	9.42312e-06	4.85398e-05	unknown
MA_10437110g0020	487.299	1.01279	0.278139	3.64132	0.000271247	0.00104585	glucan endo-1,3-beta-glucosidase 8-like
MA_10437124g0010	16.5284	6.95465	1.40929	4.93485	8.02141e-07	4.94521e-06	TMV resistance N-like
MA_10437146g0010	228.881	1.63661	0.470975	3.47494	0.000510959	0.00185684	unknown
MA_10437168g0010	262.632	1.30698	0.145089	9.00816	2.09546e-19	5.78756e-18	permeases of the drug metabolite transporter
MA_10437173g0020	375.809	1.09664	0.285037	3.84738	0.000119389	0.000496214	ABC transporter G family member 35-like
MA_10437174g0010	98.5159	1.35428	0.193582	6.99588	2.636e-12	3.43391e-11	myb-related 3R-1-like isoform X1
MA_10437194g0020	155.506	2.17573	0.838773	2.59395	0.00948801	0.0247952	patatin 2
MA_10437197g0020	113.741	1.51302	0.439833	3.43999	0.000581746	0.0020869	ATP-binding cassette transporter
MA_10437206g0010	69.187	1.10675	0.225369	4.91082	9.06972e-07	5.53665e-06	probable methyltransferase PMT26 isoform X1
MA_10437208g0020	276.601	1.44373	0.177098	8.15212	3.57601e-16	7.09851e-15	unknown
MA_10437224g0010	3358.18	1.44677	0.413237	3.50108	0.000463384	0.00170107	enhanced disease susceptibility
MA_10437224g0020	336.11	1.9014	0.427516	4.44754	8.68595e-06	4.50884e-05	enhanced disease susceptibility
MA_10437230g0010	7.0791	2.14953	0.816292	2.63329	0.00845626	0.0224248	truncated TIR-NBS-LRR
MA_1043837g0010	34.0917	1.12628	0.327267	3.44147	0.000578552	0.00207649	uroporphyrinogen-III C-methyltransferase
MA_1043967g0010	11.6042	3.84967	0.888474	4.3329	1.4716e-05	7.30464e-05
MA_104647g0010	7.21683	7.10011	1.47421	4.81622	1.46306e-06	8.6357e-06	unknown
MA_104671g0010	112.978	2.20093	0.422669	5.20721	1.91696e-07	1.30395e-06	alpha carbonic anhydrase 7-like
MA_105065g0010	114.871	2.10198	0.772951	2.71943	0.00653952	0.0178746	probable calcium-binding CML25
MA_10508g0010	249.103	1.18873	0.142087	8.36616	5.9528e-17	1.27088e-15	probable galacturonosyltransferase 13 isoform X1
MA_105121g0010	2.19355	4.76649	1.54158	3.09195	0.00198849	0.00627086
MA_105339g0010	13.7876	5.30525	1.32852	3.99336	6.51433e-05	0.000284541
MA_105435g0010	21.5327	4.61956	1.73552	2.66177	0.00777299	0.0208119
MA_105458g0010	57.7282	1.93353	0.439621	4.39818	1.09161e-05	5.55974e-05	AT-hook motif nuclear-localized 22
MA_10561g0010	103.834	6.6971	0.560906	11.9398	7.3396e-33	6.62661e-31
MA_105802g0010	284.557	6.74845	0.682479	9.88814	4.68647e-23	1.80958e-21	2-methylene-furan-3-one reductase isoform X2
MA_105966g0010	173.215	1.1137	0.168077	6.62611	3.44644e-11	3.94627e-10
MA_106058g0010	88.728	1.90096	0.413129	4.60137	4.1973e-06	2.29904e-05	MIZU-KUSSEI 1
MA_106064g0010	123.077	4.52032	0.905357	4.99286	5.9492e-07	3.73791e-06
MA_106068g0010	2.66368	5.46492	2.16605	2.52299	0.0116363	0.0296581	histone-lysine N- H3 lysine-9 specific SUVH6-like
MA_106112g0010	54.6381	1.33639	0.240322	5.56082	2.68511e-08	2.08257e-07	unknown
MA_106166g0010	504.607	2.04805	0.193254	10.5977	3.0543e-26	1.5479e-24	lysine histidine transporter 1-like
MA_106169g0010	52.2023	1.57063	0.314701	4.99086	6.01104e-07	3.77345e-06	metacaspase 9
MA_1062g0010	59.8462	2.17894	0.759494	2.86894	0.00411847	0.0119277
MA_106330g0010	213.072	3.32591	0.337022	9.86852	5.70016e-23	2.18333e-21	lipid-transfer DIR1
MA_106384g0010	348.649	1.50377	0.153397	9.8031	1.09178e-22	4.08359e-21	MLO 1
MA_106428g0010	133.063	2.20437	0.5337	4.13035	3.6221e-05	0.000165864	probable leucine-rich repeat receptor kinase At1g35710
MA_106551g0010	263.227	3.98601	0.762862	5.22507	1.74091e-07	1.19212e-06	DUF2236 domain-containing
MA_106555g0010	17.4663	1.9591	0.611782	3.20228	0.00136344	0.0044719	unknown
MA_10692g0010	43.0451	3.68903	1.24399	2.96549	0.00302202	0.00907958	unknown
MA_10702g0010	1067.17	4.40792	0.407498	10.817	2.85914e-27	1.57531e-25	chitinase 2-like
MA_107182g0010	4714.21	1.42699	0.200018	7.13433	9.72602e-13	1.33456e-11	ATPase plasma membrane-type-like
MA_107218g0010	238.481	1.03877	0.165484	6.27715	3.4483e-10	3.48528e-09	transmembrane 97-like
MA_107300g0010	47.598	1.16216	0.278348	4.1752	2.97725e-05	0.000138715	polyribonucleotide nucleotidyltransferase mitochondrial
MA_107308g0010	609.948	1.01433	0.10298	9.84975	6.87143e-23	2.60411e-21	succinate-- ligase [ADP-forming] subunit mitochondrial
MA_107340g0010	128.062	1.09973	0.173115	6.3526	2.11708e-10	2.19449e-09	PREDICTED: uncharacterized protein LOC105051230
MA_107356g0010	35.063	1.00444	0.362682	2.76947	0.00561476	0.0156668	pentatricopeptide repeat-containing chloroplastic
MA_107408g0010	3.15302	5.78654	1.49748	3.86417	0.000111466	0.000466219	unknown
MA_107438g0010	13.557	3.75792	1.33954	2.80538	0.0050258	0.0142154	shikimate O-hydroxycinnamoyltransferase-like
MA_107683g0020	1.16138	4.04509	1.75102	2.31014	0.0208804	0.0492485	early light-induced chloroplastic
MA_107764g0010	243.511	1.00522	0.192973	5.20911	1.89748e-07	1.29151e-06	class III HD-Zip
MA_107765g0010	144.841	1.17139	0.323865	3.61689	0.000298162	0.00113941	E3 ubiquitin- ligase ATL6
MA_107895g0010	4.47304	3.61747	1.4559	2.48469	0.0129664	0.0326121
MA_108080g0010	233.227	1.19813	0.146373	8.18547	2.71243e-16	5.43193e-15	probable inactive purple acid phosphatase 28 isoform X1
MA_108099g0010	2274.7	5.98168	0.465835	12.8408	9.69012e-38	1.30138e-35	hypothetical protein
MA_1081639g0010	10.1423	1.7187	0.641926	2.67741	0.00741935	0.0199921	UDP-glycosyltransferase 92A1
MA_1081876g0010	75.6234	1.38024	0.269324	5.12482	2.97815e-07	1.96845e-06	glyceraldehyde-3-phosphate dehydrogenase chloroplastic
MA_108494g0010	243.421	5.77004	0.734562	7.85508	3.99518e-15	7.16298e-14	dirigent pDIR2
MA_10853g0010	1.82909	4.22488	1.8189	2.32277	0.0201914	0.0478519	cysteine-rich receptor kinase 3
MA_10862g0010	173.997	1.14478	0.293443	3.90119	9.57194e-05	0.000405764	probable polygalacturonase At1g80170
MA_108638g0010	465.268	1.28103	0.189376	6.76447	1.33796e-11	1.6084e-10	Diphosphomevalonate decarboxylase MVD2
MA_108672g0020	25.8801	3.16181	1.13481	2.78619	0.00533314	0.0149655	unknown
MA_108680g0010	490.996	1.5107	0.244453	6.17992	6.41322e-10	6.26824e-09	hydroquinone glucosyltransferase-like
MA_108718g0010	74.3006	6.46486	0.693132	9.32702	1.08887e-20	3.37684e-19	transcription factor bHLH93-like
MA_108793g0010	56.0563	1.87046	0.485461	3.85296	0.0001167	0.00048612	ABC transporter G family member 29-like
MA_10883g0010	59.7837	4.09722	0.973216	4.20997	2.55401e-05	0.000120603	EXORDIUM-like 2
MA_108847g0010	25.6579	7.12617	1.2753	5.58783	2.29925e-08	1.80413e-07	hypothetical protein 2_8995_01, partial
MA_109104g0010	39.9581	1.92281	0.645943	2.97674	0.00291331	0.0087892	probable WRKY transcription factor 14
MA_109119g0010	3078.08	1.15759	0.247971	4.66827	3.03742e-06	1.70346e-05	4-coumarate-- ligase 2
MA_109313g0010	16.6617	1.58766	0.419373	3.7858	0.000153213	0.000622821	pentatricopeptide repeat-containing At4g02750
MA_109375g0010	10.9262	3.00094	0.708241	4.23718	2.26342e-05	0.000108009	salicylate carboxymethyltransferase isoform X1
MA_109402g0010	1461.81	1.0052	0.127134	7.90665	2.64412e-15	4.80684e-14	elicitor-responsive 3
MA_109428g0010	1606.9	1.00069	0.0843274	11.8668	1.76106e-32	1.52588e-30	translocon-associated subunit alpha
MA_109451g0010	586.854	1.03268	0.139625	7.3961	1.40238e-13	2.12588e-12	DDT domain
MA_109497g0010	33.4327	4.38468	0.805285	5.44488	5.18399e-08	3.85845e-07	DUF239 domain-containing DUF4409 domain-containing
MA_109553g0010	454.01	1.59633	0.148652	10.7387	6.69794e-27	3.60264e-25	60S ribosomal L34
MA_10959g0010	761.812	1.01264	0.0931265	10.8738	1.5363e-27	8.67596e-26	MACPF domain-containing CAD1 isoform X2
MA_109678g0010	9806.51	1.11523	0.0806493	13.8281	1.72488e-43	3.76287e-41	60S ribosomal L7a-1
MA_109703g0010	472.304	1.29579	0.12952	10.0046	1.45536e-23	5.86182e-22	ras-related RABA1f
MA_109723g0010	28.1224	1.61147	0.380774	4.2321	2.31514e-05	0.000110171
MA_109804g0010	961.149	1.12361	0.217157	5.17419	2.28903e-07	1.53708e-06	auxin down-regulated
MA_10990g0010	467.531	3.28839	0.541637	6.07122	1.26946e-09	1.18911e-08	aquaporin NIP1-1
MA_110148g0010	2298.7	1.226	0.110713	11.0737	1.68256e-28	1.033e-26	GDP-mannose 4,6 dehydratase 1
MA_110200g0010	36.2603	1.99791	0.48131	4.15097	3.31068e-05	0.000152808	unknown
MA_11025g0010	36.7984	3.61935	0.409952	8.82872	1.05877e-18	2.72793e-17	probable polygalacturonase
MA_11057g0010	41.1553	2.60612	0.987367	2.63947	0.00830361	0.0220526	receptor 12
MA_11057g0040	46.649	1.10665	0.273752	4.04254	5.28742e-05	0.000234792	threonine dehydratase chloroplastic
MA_11072g0010	108.792	1.99459	0.473926	4.20866	2.56894e-05	0.000121229	probable WRKY transcription factor 72
MA_110832g0010	3397.8	1.08001	0.093675	11.5294	9.38343e-31	6.90517e-29	monocopper oxidase SKU5
MA_111005g0010	1650.24	6.74321	0.595615	11.3214	1.02789e-29	7.01182e-28	UDP-glycosyltransferase 86A1 isoform X2
MA_111018g0010	1842.49	1.5493	0.112778	13.7377	6.04002e-43	1.26008e-40	40S ribosomal S10-1
MA_111039g0010	267.403	1.85463	0.646585	2.86834	0.00412627	0.0119471	LRR receptor-like serine threonine- kinase GSO1
MA_111039g0020	101.734	1.53771	0.622654	2.4696	0.0135264	0.0338424	receptor like 30-like
MA_111075g0010	26.9025	1.50328	0.344465	4.3641	1.2765e-05	6.41624e-05	pentatricopeptide repeat-containing At1g19720
MA_111335g0010	35.8712	1.15928	0.378395	3.06366	0.00218647	0.00681949
MA_111351g0010	26.9456	5.85035	1.85819	3.14841	0.0016416	0.00528381	LURP-one-related 8-like
MA_111590g0010	403.642	5.42794	0.629573	8.62161	6.60197e-18	1.54703e-16
MA_111652g0010	222.76	1.23448	0.248365	4.97045	6.67993e-07	4.16718e-06	SWI SNF-related matrix-associated actin-dependent regulator of chromatin subfamily A member 3-like 2 isoform X1
MA_11177g0010	63.6988	4.80447	0.466022	10.3096	6.37975e-25	2.90749e-23	probable xyloglucan endotransglucosylase hydrolase 26
MA_111906g0010	397.514	4.25447	0.319934	13.298	2.37861e-40	3.96214e-38	mannan endo-1,4-beta-mannosidase 7
MA_112360g0010	36.4022	3.30573	0.486074	6.80087	1.03991e-11	1.26353e-10	transcription repressor OFP17
MA_112539g0010	226.518	2.07376	0.193089	10.7399	6.60982e-27	3.55969e-25	origin of replication complex subunit 6
MA_112827g0010	4.07007	5.59109	1.6588	3.37056	0.00075016	0.00262489
MA_112910g0010	21.8167	7.34505	2.07379	3.54185	0.000397329	0.00148007	Glycosyl transferase
MA_112910g0020	24.4702	7.63095	1.42201	5.3663	8.03696e-08	5.79524e-07	Glycosyl transferase
MA_11292g0010	32.1826	2.40885	0.394572	6.10497	1.02817e-09	9.77795e-09	mitotic spindle checkpoint MAD2
MA_113087g0010	387.108	1.25852	0.108926	11.5539	7.05659e-31	5.3111e-29	UDP-glucose 4-epimerase GEPI48
MA_1132847g0010	31.4631	1.72078	0.742504	2.31753	0.0204748	0.0484423	Anthocyanidin 5,3-O-glucosyltransferase
MA_113368g0010	55.7045	3.82184	0.833429	4.58569	4.52496e-06	2.46626e-05
MA_113423g0010	368.163	1.27388	0.21448	5.93941	2.86056e-09	2.55371e-08	sucrose synthase
MA_113484g0010	241.367	1.49143	0.422791	3.52759	0.000419362	0.00155326	bark storage A
MA_113501g0010	99.5616	3.72103	0.34305	10.8469	2.06292e-27	1.14839e-25	LOB domain-containing 12
MA_113542g0010	161.525	3.81831	0.783798	4.87155	1.10727e-06	6.68158e-06	cysteine-rich repeat secretory 55
MA_113590g0010	55.0372	1.8996	0.297211	6.39141	1.64368e-10	1.73134e-09	PREDICTED: uncharacterized protein LOC104612806 isoform X1
MA_113625g0010	130.269	4.24879	0.451588	9.40856	5.02985e-21	1.59412e-19	AP2-like ethylene-responsive transcription factor BBM
MA_113675g0010	36.0693	3.18309	0.623214	5.10754	3.26382e-07	2.14081e-06
MA_113757g0010	91.9611	1.66275	0.239435	6.94445	3.79929e-12	4.87252e-11	PREDICTED: uncharacterized protein LOC109233699
MA_113766g0010	80.1694	6.82474	1.32033	5.16895	2.35415e-07	1.57711e-06	cysteine-rich repeat secretory 38
MA_113767g0010	15.1777	2.72895	0.951123	2.86919	0.00411521	0.0119215	receptor kinase HSL1
MA_113838g0010	109.387	1.85912	0.314486	5.91163	3.38743e-09	2.98561e-08	histone
MA_114043g0010	1416.61	1.21732	0.206057	5.90771	3.46898e-09	3.05435e-08	methyladenine glycosylase family
MA_114182g0010	10.4155	6.43553	1.47915	4.35083	1.35623e-05	6.78368e-05	cysteine-rich repeat secretory 55
MA_114301g0010	2079.68	1.0142	0.19212	5.279	1.29893e-07	9.05623e-07	DETOXIFICATION 41-like
MA_114349g0010	9.92393	2.66419	0.632228	4.21396	2.50927e-05	0.000118634	AF085330_1expansin
MA_114374g0010	117.85	1.51781	0.251966	6.02386	1.70311e-09	1.56898e-08	accelerated cell death 11
MA_114524g0010	16.3001	4.62716	1.2993	3.56128	0.000369055	0.00138399	ABC transporter G family member 26
MA_114720g0010	907.178	2.98462	0.399177	7.47693	7.60764e-14	1.1876e-12
MA_1147799g0010	61.499	1.12044	0.231148	4.84727	1.25171e-06	7.4744e-06
MA_114815g0010	9.13902	4.02211	1.11905	3.59422	0.000325362	0.00123446	probable L-gulonolactone oxidase 6
MA_114934g0010	784.477	4.30676	1.02555	4.19949	2.67522e-05	0.000125857	class VII chitinase
MA_114982g0010	11.7546	7.32306	1.63562	4.47724	7.56125e-06	3.96767e-05	organic cation carnitine transporter 1
MA_115015g0010	8.8169	3.45708	1.27351	2.71461	0.00663529	0.0181122	rust resistance kinase Lr10-like
MA_11514g0010	270.174	1.14244	0.16855	6.77805	1.21806e-11	1.47043e-10	histone H2A
MA_115173g0010	157.41	3.59793	0.680389	5.28804	1.23635e-07	8.65646e-07	unknown
MA_11527g0010	114.314	6.88193	1.29653	5.30797	1.1085e-07	7.81096e-07	heat stress transcription factor B-4b-like
MA_115324g0010	1678.37	1.19734	0.0709097	16.8854	5.76151e-64	6.03919e-61	dolichyl-diphosphooligosaccharide-- glycosyltransferase 48 kDa subunit
MA_11537g0010	74.4898	4.05652	0.546481	7.42297	1.14519e-13	1.74647e-12	unknown
MA_115380g0010	188.25	2.66713	0.776956	3.43279	0.000597403	0.00213629
MA_11574g0010	169.444	5.06071	0.621639	8.14091	3.92312e-16	7.74816e-15	unknown
MA_11600g0010	93.7548	3.72448	0.398075	9.35623	8.26333e-21	2.58649e-19	DETOXIFICATION 16-like
MA_116246g0010	30.915	1.02779	0.33541	3.06428	0.00218196	0.0068081	kelch 5 isoform X2
MA_11628g0010	9.94379	5.00636	1.67422	2.99026	0.00278743	0.00845813	unknown
MA_116344g0020	35.0728	2.0061	0.466451	4.30078	1.70196e-05	8.33546e-05	chaperonin CPN60- mitochondrial
MA_116360g0020	57.9814	1.29943	0.234483	5.5417	2.99551e-08	2.30336e-07	probable sugar phosphate phosphate translocator At3g14410
MA_1164682g0010	25.6605	5.03011	0.622951	8.07465	6.7669e-16	1.30644e-14	probable pectate lyase 5
MA_116478g0010	53.0039	1.67911	0.547369	3.06761	0.00215782	0.00674431	O-glucosyltransferase rumi homolog
MA_116574g0010	4.5481	4.60894	1.73929	2.6499	0.00805148	0.0214746	AP2 ERF and B3 domain-containing transcription repressor RAV2-like
MA_11670g0010	26.1242	1.51101	0.535555	2.82139	0.00478156	0.0136173	Glycerophosphodiester phosphodiesterase GDPDL3
MA_116716g0010	47.925	2.25139	0.34513	6.52331	6.87726e-11	7.58811e-10	WUSCHEL-related homeobox 13-like
MA_1167174g0010	32.7336	4.50657	0.814599	5.53226	3.1613e-08	2.42261e-07
MA_116760g0010	29.5107	3.94883	1.29689	3.04485	0.00232797	0.00721112	Bile acid:sodium symporter
MA_116906g0010	1603.81	1.54657	0.157841	9.79824	1.14561e-22	4.27748e-21	unknown
MA_117056g0010	43.7309	2.27929	0.517855	4.40142	1.07545e-05	5.48199e-05
MA_11715g0010	2.15755	6.05129	2.35435	2.57026	0.0101622	0.0263185
MA_117184g0010	3.73984	3.93269	1.37813	2.85364	0.00432219	0.0124523
MA_117218g0010	33.9503	2.56951	0.340724	7.54132	4.65249e-14	7.43292e-13	Copper transport ATX1
MA_11721g0010	8.83054	2.7129	0.851567	3.18577	0.00144369	0.00470779	cell wall integrity and stress response component 1
MA_11721g0020	5.91971	5.94421	1.38888	4.27988	1.86998e-05	9.06738e-05	cell wall integrity and stress response component 1
MA_117432g0010	11.2346	1.56278	0.630781	2.47753	0.0132293	0.0331919	probable aminotransferase TAT2
MA_117440g0010	7.42333	1.85879	0.728785	2.55053	0.0107559	0.0276743	actin-related 5 isoform X1
MA_117567g0010	332.938	1.83089	0.322972	5.66889	1.43729e-08	1.16195e-07	glutathione S-transferase
MA_11768g0010	1.69776	4.66889	1.73664	2.68847	0.00717813	0.0194164	unknown
MA_11774g0010	87.2782	1.70726	0.329613	5.17959	2.22378e-07	1.49537e-06	high-affinity nitrate transporter -like
MA_11792g0010	574.708	3.07084	0.349216	8.79351	1.44965e-18	3.66903e-17	(R)-mandelonitrile lyase-like
MA_11792g0020	2089.71	2.8081	0.320175	8.77052	1.77848e-18	4.44631e-17	(R)-mandelonitrile lyase-like
MA_11794g0010	1099.36	1.13588	0.117618	9.65744	4.57153e-22	1.59211e-20	small nuclear ribonucleo Sm D2-like
MA_118262g0010	33.63	6.34066	0.865508	7.32594	2.37224e-13	3.4962e-12	DETOXIFICATION 54
MA_118278g0010	68.2147	1.06673	0.326455	3.26761	0.00108459	0.0036506	hypothetical protein AMTR_s00205p00021920
MA_118441g0010	485.971	1.04487	0.143176	7.29781	2.92498e-13	4.27274e-12
MA_118524g0010	44.0192	1.42116	0.41883	3.39316	0.000690905	0.00243639	raffinose synthase
MA_118542g0020	13.0566	3.14204	0.546637	5.74794	9.03361e-09	7.50635e-08	unknown
MA_11864g0020	617.097	1.1761	0.0800834	14.6859	7.93278e-49	2.70571e-46	prohibitin- mitochondrial
MA_118706g0010	615.571	1.06612	0.124556	8.55939	1.13467e-17	2.59106e-16	translocon-associated subunit alpha-like
MA_118809g0010	3887.13	1.02126	0.186744	5.46876	4.53197e-08	3.40143e-07	Chalcone isomerase
MA_11883g0010	125.22	1.30042	0.257726	5.04576	4.51732e-07	2.89713e-06	Insulin-degrading enzyme
MA_118862g0010	4.00021	3.24356	1.10931	2.92395	0.00345617	0.0102196	serine threonine- kinase CDL1
MA_118886g0010	24.7058	1.1319	0.309682	3.65504	0.000257141	0.000996472	pentatricopeptide repeat-containing At1g20230
MA_11889g0010	13.7349	2.41321	0.557422	4.32924	1.49625e-05	7.41326e-05
MA_118904g0010	1667.17	1.32572	0.116666	11.3633	6.36861e-30	4.37916e-28	pentatricopeptide repeat-containing At1g10270
MA_1189g0010	3929.38	1.07684	0.0931823	11.5562	6.86443e-31	5.18463e-29	40S ribosomal S4
MA_119005g0010	171.901	3.20268	0.449108	7.13121	9.94926e-13	1.36433e-11	glycoside hydrolase family 1
MA_119046g0010	82.3141	1.26278	0.198971	6.34653	2.20227e-10	2.28004e-09
MA_1190858g0010	28.8435	1.95782	0.732183	2.67395	0.00749639	0.0201731	probable calcium-binding CML25
MA_119111g0010	32.3271	9.59406	1.2628	7.59744	3.02057e-14	4.93582e-13	trichome birefringence-like 36
MA_119164g0010	377.486	8.23784	0.782034	10.5339	6.03075e-26	2.98248e-24	probable beta-1,3-galactosyltransferase 16
MA_119222g0010	518.715	1.67846	0.19777	8.48697	2.12092e-17	4.72274e-16	GDSL esterase lipase At5g55050-like
MA_119297g0010	31.8301	3.16787	0.544761	5.81516	6.05769e-09	5.14802e-08	7-deoxyloganetin glucosyltransferase-like
MA_119336g0010	1070.62	1.02253	0.10706	9.55104	1.28397e-21	4.25115e-20	succinate dehydrogenase [ubiquinone] flavo mitochondrial
MA_119564g0010	4622.4	1.38346	0.0889496	15.5534	1.50976e-54	8.21308e-52	40S ribosomal S12
MA_119635g0010	29.4815	1.06699	0.348158	3.06467	0.00217911	0.00680097	pentatricopeptide repeat-containing At4g37170
MA_119695g0010	34.6895	1.27511	0.539197	2.36483	0.0180383	0.04341	unknown
MA_11969g0010	317.349	2.56425	0.353902	7.24565	4.30372e-13	6.14883e-12
MA_119796g0010	1525.28	3.15656	0.367512	8.58898	8.77471e-18	2.02525e-16	peroxidase 73-like
MA_119807g0010	27.3378	3.1756	0.605217	5.24705	1.54557e-07	1.06446e-06	receptor kinase 1
MA_119841g0010	3871.69	1.27541	0.101	12.6279	1.48245e-36	1.80481e-34	40S ribosomal S24-1-like
MA_119865g0010	301.86	4.80218	0.23098	20.7904	5.28322e-96	3.78419e-92	cAMP-regulated phospho
MA_119918g0010	117.707	3.17018	0.621495	5.10089	3.38055e-07	2.21164e-06	calcium binding with EF-hand
MA_119926g0010	661.808	1.21864	0.109655	11.1134	1.07964e-28	6.72441e-27	Mitochondrial import inner membrane translocase subunit Tim8
MA_119933g0010	3.6499	4.1264	1.50328	2.74494	0.00605226	0.016715	wall-associated
MA_120049g0010	410.087	1.9802	0.407443	4.86008	1.17341e-06	7.03916e-06	R2R3-MYB transcription factor
MA_120049g0020	155.087	1.94533	0.416495	4.67071	3.00162e-06	1.68448e-05	R2R3-MYB transcription factor MYB6
MA_12014g0010	129.645	2.98794	0.394747	7.56925	3.75376e-14	6.05789e-13	unknown
MA_1201g0010	9.48045	3.90648	1.33803	2.91959	0.00350496	0.0103482	myb-related Myb4-like
MA_120230g0010	926.302	1.05968	0.145046	7.30581	2.75608e-13	4.0315e-12	arabinogalactan peptide 16-like
MA_120538g0010	14.5216	1.31874	0.541436	2.43563	0.0148659	0.0367191	kDa vesicle transport
MA_120551g0010	27.4151	5.37307	1.61148	3.33425	0.000855303	0.00295004	unknown
MA_12056g0010	7.49779	5.30174	1.04968	5.0508	4.3996e-07	2.82838e-06	expansin-A8-like
MA_12058g0010	46.4639	1.73497	0.286802	6.04935	1.45433e-09	1.35108e-08	cytokinin riboside 5 -monophosphate phosphoribohydrolase LOG3
MA_120730g0010	53.0802	1.63427	0.328563	4.97398	6.55925e-07	4.09605e-06	U-box domain-containing 35-like isoform X1
MA_120753g0010	2698.6	1.6371	0.201104	8.14059	3.93362e-16	7.76532e-15	bifunctional epoxide hydrolase 2-like
MA_120755g0010	8.58005	2.35355	0.866665	2.71564	0.00661476	0.0180619
MA_120807g0010	1522.31	1.24904	0.121438	10.2855	8.19501e-25	3.69171e-23	unknown
MA_120817g0010	33.5298	3.14378	0.881784	3.56524	0.000363518	0.00136477
MA_120826g0010	1553.12	1.25475	0.086812	14.4536	2.3788e-47	7.25045e-45	mitochondrial dicarboxylate tricarboxylate transporter DTC-like
MA_120951g0010	8.20518	5.41561	1.65593	3.27043	0.00107384	0.00361908	UPF0481 At3g02645
MA_121134g0010	52.8747	4.57281	0.550368	8.30864	9.68046e-17	2.02457e-15	probable serine threonine- kinase fhkE
MA_121174g0010	29.4706	2.4403	0.568565	4.29203	1.77045e-05	8.6335e-05	12-oxophytodienoate reductase 11
MA_121216g0010	67.9213	1.30547	0.236438	5.5214	3.36318e-08	2.56679e-07	peptidyl-prolyl cis-trans isomerase CYP40-like
MA_12174g0010	368.713	5.10578	0.300955	16.9653	1.48453e-64	1.67893e-61	homeobox-leucine zipper HAT22-like
MA_12178g0010	53.8416	3.84761	0.614422	6.26215	3.797e-10	3.81886e-09	low temprature induced
MA_121826g0010	135.605	4.55415	0.532913	8.54576	1.27694e-17	2.90052e-16	receptor kinase 1
MA_121907g0010	274.109	1.87531	0.19127	9.80449	1.07686e-22	4.03128e-21	mavicyanin-like
MA_122009g0010	42.8177	2.86075	0.849174	3.36886	0.000754804	0.00263985	FAM98B-like isoform X2
MA_122095g0010	4.04793	4.26783	1.19811	3.56213	0.000367859	0.0013801
MA_12220g0010	44.3953	1.38471	0.39812	3.47813	0.000504934	0.00183696	calcium uniporter mitochondrial-like
MA_12232g0010	146.532	5.5638	0.500563	11.1151	1.05935e-28	6.60762e-27	AT-hook motif nuclear-localized 20
MA_122815g0010	25.3796	7.91503	1.21923	6.49184	8.47953e-11	9.2468e-10
MA_12282g0010	24.3814	3.71581	0.891266	4.16914	3.05751e-05	0.000142223
MA_122931g0010	1189.56	1.27471	0.0917397	13.8948	6.81016e-44	1.57351e-41	nucleic acid- OB-fold
MA_122962g0010	7.40079	2.18839	0.921997	2.37353	0.0176189	0.0425339	auxin transporter 2
MA_123150g0010	3.35121	3.48653	1.47763	2.35955	0.0182973	0.043957	argonaute 7
MA_12320g0010	1902.93	7.52994	0.987192	7.62764	2.39095e-14	3.94152e-13	hypothetical protein
MA_123211g0010	184.903	1.81353	0.267552	6.77823	1.21654e-11	1.46901e-10	probable xyloglucan 6-xylosyltransferase 5
MA_123274g0020	64.8712	5.16625	1.40833	3.66834	0.00024413	0.000950078	glycoside hydrolase family 71
MA_123298g0010	20.8208	2.99086	1.0477	2.85469	0.00430785	0.012416	unknown
MA_123491g0010	1301.63	1.98608	0.103172	19.2502	1.40563e-82	4.64681e-79	Mitochondrial glyco family isoform
MA_123573g0010	17.88	5.75615	1.38314	4.16167	3.15934e-05	0.000146468	zinc finger 4-like
MA_12364g0010	681.832	1.55379	0.150683	10.3116	6.24308e-25	2.84822e-23	probable calcium-binding CML25
MA_1236560g0010	357.34	1.16979	0.227418	5.14379	2.69245e-07	1.78925e-06	beta-xylosidase alpha-L-arabinofuranosidase 2
MA_123860g0010	7.18471	2.60984	0.9961	2.62006	0.00879136	0.0232046	unknown
MA_123947g0010	667.904	2.57217	0.377932	6.80591	1.00412e-11	1.22316e-10	probable linoleate 9S-lipoxygenase 5
MA_124133g0010	56.5894	2.98702	0.332358	8.98737	2.53222e-19	6.95322e-18	probable leucine-rich repeat receptor kinase At1g35710
MA_124178g0010	6316.05	1.1593	0.088999	13.026	8.70996e-39	1.25611e-36	60S ribosomal L3
MA_124228g0010	14.9972	2.8953	1.05713	2.73882	0.00616606	0.0169845	transcription factor bHLH041
MA_124336g0010	25.7049	1.46025	0.5597	2.60899	0.00908093	0.0238474	senescence-associated family
MA_124463g0010	2646.24	1.27184	0.130187	9.76933	1.5245e-22	5.61413e-21
MA_124501g0010	252.987	2.57083	0.311538	8.25206	1.55687e-16	3.20594e-15	probable methyltransferase PMT2
MA_124563g0010	27.4404	2.76473	0.711133	3.88778	0.000101163	0.000426611	hydroquinone glucosyltransferase-like
MA_124753g0010	282.372	2.0962	0.19458	10.773	4.61918e-27	2.50333e-25
MA_124834g0010	45.6059	1.74841	0.345903	5.05464	4.31214e-07	2.77881e-06	neutral ceramidase
MA_124841g0010	176.167	1.17142	0.154271	7.5933	3.11852e-14	5.08814e-13	Mitochondrial import inner membrane translocase subunit TIM50
MA_124868g0020	26.8743	1.2648	0.360773	3.50582	0.000455209	0.00167406	pentatricopeptide repeat-containing At4g13650
MA_124998g0010	130.255	1.28388	0.205727	6.24072	4.3556e-10	4.34907e-09	6,7-dimethyl-8-ribityllumazine chloroplastic isoform X1
MA_125022g0010	10.9572	2.44964	0.955631	2.56337	0.0103661	0.02679
MA_125040g0020	50.8618	3.49603	0.336092	10.402	2.42776e-25	1.14528e-23	peroxidase A2-like
MA_125055g0020	37.7318	1.91138	0.316681	6.03567	1.58307e-09	1.46341e-08	histone H3
MA_125113g0010	194.807	1.37549	0.363681	3.78213	0.000155494	0.000631318	glutathione peroxidase
MA_125231g0010	191.808	1.14902	0.154502	7.43697	1.03022e-13	1.58294e-12	histone-lysine N-methyltransferase ATXR6
MA_125291g0010	21.1121	2.50256	0.520676	4.80637	1.53695e-06	9.03461e-06	cathechol O-
MA_12545g0010	15.7416	1.19039	0.436093	2.72966	0.0063399	0.0173821	pentatricopeptide repeat-containing At2g21090
MA_12554g0020	39.1354	1.69384	0.306387	5.52842	3.23127e-08	2.47183e-07	probable polygalacturonase
MA_125599g0010	294.239	1.8919	0.215327	8.7862	1.54706e-18	3.89494e-17	uncharacterized acetyltransferase At3g50280-like
MA_125844g0010	128.653	5.59559	1.35056	4.14317	3.42533e-05	0.000157626	patatin 2
MA_125869g0010	61.3733	1.50161	0.48477	3.09758	0.00195108	0.00616268	receptor kinase HSL1
MA_125869g0020	62.0745	1.7335	0.511566	3.38861	0.000702476	0.00247233	receptor kinase HAIKU2
MA_125929g0010	46.3284	2.82527	0.66426	4.25326	2.10678e-05	0.000101152	unknown
MA_125984g0010	11.5102	4.09363	0.799109	5.12275	3.01117e-07	1.98723e-06	inactive RESTRICTED TEV MOVEMENT 2-like
MA_126002g0010	31.7325	1.25202	0.317026	3.94927	7.83901e-05	0.000337497	pentatricopeptide repeat-containing At1g68930
MA_12619g0010	203.374	1.28457	0.221376	5.80267	6.52667e-09	5.51928e-08	unknown
MA_126229g0010	18.2193	4.28423	1.41757	3.02224	0.00250911	0.00770224	L-ascorbate oxidase
MA_126229g0020	36.8272	5.39577	1.32242	4.08023	4.49917e-05	0.00020234	L-ascorbate oxidase-like
MA_12651g0010	325.861	1.11941	0.207028	5.40707	6.40655e-08	4.70485e-07	SPX domain-containing 3-like
MA_12657g0010	139.773	1.07937	0.184696	5.84403	5.09532e-09	4.36817e-08
MA_126621g0010	245	5.21316	0.528842	9.85769	6.34963e-23	2.41488e-21
MA_126635g0010	21.4566	4.63138	0.881957	5.25125	1.51071e-07	1.04279e-06	acidic mammalian chitinase-like
MA_126777g0010	3.49969	4.45424	1.87151	2.38003	0.0173113	0.0418808	expansin-like B1
MA_126994g0010	16.9777	5.75933	1.4442	3.9879	6.66621e-05	0.000290761	uncharacterized protein LOC110630454
MA_127096g0010	97.1109	1.69881	0.367182	4.62661	3.71693e-06	2.05399e-05	serine carboxypeptidase-like 45
MA_127299g0010	22.5886	3.85038	0.891296	4.31998	1.56042e-05	7.70014e-05
MA_127335g0010	465.188	1.02003	0.131887	7.73414	1.04107e-14	1.78678e-13	G2 mitotic-specific cyclin-2-like
MA_127355g0010	429.245	1.65322	0.138627	11.9256	8.70252e-33	7.82426e-31	ATP-dependent 6-phosphofructokinase 2
MA_127596g0010	4237.98	1.13041	0.0910291	12.4181	2.08381e-35	2.32005e-33	40S ribosomal S4-3-like
MA_12760g0020	532.041	2.14462	0.186309	11.5111	1.16024e-30	8.49442e-29	auxin-responsive IAA16
MA_127745g0010	266.489	1.32199	0.15085	8.76355	1.89191e-18	4.71891e-17	ubiquitin carboxyl-terminal hydrolase 21
MA_12775g0020	8.40639	2.77609	0.939325	2.95541	0.00312253	0.00934303	unknown
MA_127819g0010	205.499	1.04221	0.307297	3.39155	0.000694992	0.002449	pyruvate decarboxylase 2
MA_127832g0010	74.517	4.49099	0.757986	5.9249	3.12489e-09	2.76897e-08	cytochrome P450 94B3-like
MA_127832g0020	24.7205	4.5129	0.812683	5.55309	2.80669e-08	2.17138e-07	cytochrome P450 94A2-like
MA_128094g0010	6765.11	6.0237	0.691569	8.7102	3.03352e-18	7.36963e-17	endoglucanase 17-like
MA_128433g0010	35.5001	1.16076	0.316924	3.66257	0.000249699	0.000970259	pentatricopeptide repeat-containing At4g02750
MA_128596g0010	259.89	1.16718	0.171729	6.79661	1.07113e-11	1.30036e-10
MA_128871g0010	27.3937	3.07318	0.96557	3.18276	0.00145879	0.00475199	ODORANT1-like
MA_128880g0010	108.148	1.41606	0.222645	6.36018	2.01513e-10	2.09336e-09	probable aldo-keto reductase 1 isoform X2
MA_12902g0010	48.1051	1.1914	0.286918	4.15241	3.28995e-05	0.000151933
MA_12927g0010	3.61718	5.14836	1.51382	3.40091	0.000671629	0.00237537	CO(2)-response secreted protease
MA_129465g0010	608.895	2.46055	0.210132	11.7095	1.13895e-31	9.16619e-30	probable aldo-keto reductase 2
MA_12952g0010	25.4524	1.47575	0.398268	3.70543	0.000211036	0.000833288	UDP-glycosyltransferase 74E2-like
MA_129667g0010	63.577	1.45735	0.311873	4.6729	2.96976e-06	1.66922e-05	NPF family transporter
MA_12996g0010	116.697	1.491	0.432807	3.44496	0.000571148	0.00205351	probable glutamate carboxypeptidase LAMP1
MA_130108g0010	9.12809	5.02604	1.01554	4.94912	7.45496e-07	4.61716e-06
MA_130111g0010	172.63	2.99141	0.358175	8.3518	6.72295e-17	1.4275e-15	gibberellin 20-oxidase
MA_130120g0010	1.60959	4.74695	1.86492	2.54539	0.0109157	0.0280453	probable LRR receptor-like serine threonine- kinase At1g05700
MA_130300g0010	461.413	2.12279	0.299386	7.09049	1.33636e-12	1.79922e-11	unknown
MA_130735g0010	53.2928	1.01068	0.243454	4.15142	3.30413e-05	0.000152555	Pentatricopeptide repeat
MA_13078g0020	1.70345	5.40035	2.13086	2.53435	0.0112657	0.0288325	WAT1-related At1g09380
MA_130823g0010	2357.07	8.24018	0.9353	8.8102	1.24924e-18	3.19378e-17	basic blue
MA_130835g0010	12065.4	1.14183	0.0974467	11.7175	1.0366e-31	8.37383e-30	glyceraldehyde-3-phosphate dehydrogenase chloroplastic
MA_130852g0010	7.9029	3.16471	0.760987	4.1587	3.20064e-05	0.000148287	probable peptide nitrate transporter At3g43790
MA_130855g0010	1823.88	1.82273	0.282075	6.46185	1.03433e-10	1.11856e-09	dehydrin
MA_130946g0010	7.27415	3.21289	1.30863	2.45516	0.0140822	0.0350473	dirigent pDIR2
MA_131024g0010	1670.01	1.14114	0.261984	4.35576	1.32604e-05	6.64581e-05	probable galactinol--sucrose galactosyltransferase 2
MA_131122g0020	5.49637	3.34762	1.13266	2.95554	0.00312124	0.00933981	unknown
MA_131385g0010	20.6692	3.40631	1.27457	2.67252	0.00752842	0.0202416	unknown
MA_131523g0020	26.0524	1.03084	0.40715	2.53185	0.0113463	0.0290006	histone
MA_131574g0010	802.686	6.339	1.05506	6.00822	1.87573e-09	1.71623e-08	auxin transporter 2
MA_131602g0010	14.3986	1.89747	0.619936	3.06075	0.00220786	0.00687923	autophagy-related 2 isoform X1
MA_13167g0010	282.951	3.19514	0.212253	15.0534	3.2777e-51	1.32889e-48	serine threonine- kinase CDL1
MA_131745g0010	56.6275	1.60026	0.320383	4.99485	5.88814e-07	3.70333e-06	hypothetical protein AMTR_s03489p00005840, partial
MA_131805g0010	107.278	3.27349	0.471667	6.94026	3.91376e-12	5.01035e-11	LOB domain-containing 11-like
MA_132034g0010	154.456	3.70954	0.469962	7.89328	2.94354e-15	5.33987e-14	G-type lectin S-receptor-like serine threonine- kinase At1g34300
MA_132217g0010	7.63465	7.49839	1.69392	4.42665	9.57081e-06	4.92239e-05	gibberellin-regulated 10-like
MA_132265g0010	29.645	2.97853	0.699063	4.26074	2.03752e-05	9.81223e-05	heavy metal-associated isoprenylated plant 39 isoform X2
MA_132285g0010	21.0237	1.70085	0.529066	3.21482	0.00130526	0.00430078	nudix hydrolase mitochondrial
MA_13240g0020	1327.07	1.57795	0.127806	12.3465	5.09044e-35	5.42845e-33	chaperonin CPN60- mitochondrial
MA_13253g0010	85.4159	10.4216	1.24243	8.38803	4.94353e-17	1.06546e-15	indole-3-acetate O-methyltransferase 1
MA_132614g0010	2822.96	1.95649	0.284509	6.87672	6.12455e-12	7.60719e-11	plant defensin SPI1B
MA_132682g0010	18.8261	5.87535	1.33251	4.40925	1.03731e-05	5.30077e-05	two-component response regulator ARR9-like
MA_1327504g0010	567.569	4.44288	0.612961	7.24823	4.22253e-13	6.03885e-12	chitinase 6-
MA_132768g0010	203.263	2.34815	0.169436	13.8586	1.12808e-43	2.5516e-41	syntaxin-related KNOLLE
MA_132823g0010	65.2216	1.1361	0.249214	4.55875	5.14581e-06	2.77648e-05
MA_13282g0010	376.192	7.37708	0.972097	7.58883	3.22806e-14	5.2529e-13	polygalacturonase
MA_132880g0010	61.5583	1.25697	0.284692	4.4152	1.00917e-05	5.16742e-05	peptidase M23
MA_133060g0010	188.689	1.19386	0.181161	6.59007	4.39634e-11	4.96419e-10	probable inactive purple acid phosphatase 1
MA_133281g0010	246.639	1.83526	0.218741	8.39008	4.85796e-17	1.04807e-15	Uncharacterized protein TCM_007002
MA_133439g0010	8.56321	2.66981	0.751153	3.55428	0.000379017	0.00141751
MA_133473g0010	44.7893	2.11591	0.79835	2.65035	0.00804074	0.02145	probable polygalacturonase At1g80170
MA_13360g0020	12.862	1.19956	0.499871	2.39974	0.0164069	0.03999
MA_133717g0010	305.276	1.07379	0.141098	7.61021	2.73642e-14	4.48857e-13	unknown
MA_133919g0010	52.8277	6.71681	0.867219	7.74523	9.54075e-15	1.64272e-13	pectinesterase-like
MA_133943g0010	2.88302	4.93545	1.51994	3.24713	0.00116577	0.00389307
MA_133g0010	1261.64	1.13916	0.31745	3.58847	0.000332618	0.00125955
MA_134132g0010	134.358	1.00093	0.151199	6.61996	3.59285e-11	4.10328e-10	#NAME?
MA_134288g0010	230.257	3.4253	0.291449	11.7526	6.84473e-32	5.60303e-30	UDP-glycosyltransferase 83A1
MA_134293g0010	627.851	2.05072	0.50459	4.06414	4.82102e-05	0.000215484	unknown
MA_134453g0010	27.8197	5.59656	1.69456	3.30266	0.00095774	0.00326536	ethylene-responsive transcription factor ERF038-like
MA_134492g0010	190.855	1.96587	0.34418	5.71176	1.11812e-08	9.17554e-08	probable choline kinase 2
MA_134669g0010	224.511	1.22573	0.418872	2.92628	0.00343047	0.0101527	salicylate carboxymethyltransferase-like
MA_134706g0010	212.745	1.19627	0.157717	7.58489	3.32768e-14	5.40273e-13	kinesin KIN-8A isoform X2
MA_13470g0010	259.289	2.9691	0.361488	8.21357	2.14716e-16	4.34651e-15	vegetative cell wall gp1
MA_13511g0010	14.0572	4.44491	1.47229	3.01905	0.00253572	0.00777227
MA_135328g0010	277.577	6.03292	1.53695	3.92526	8.66348e-05	0.000370138	PR10
MA_135369g0010	696.251	1.03738	0.107426	9.6567	4.60467e-22	1.60235e-20	unknown
MA_135474g0010	1102.19	1.01103	0.253397	3.98989	6.61033e-05	0.00028847	CDI isoform X2
MA_135902g0010	24.0073	1.15642	0.367383	3.14773	0.00164546	0.00529385	chromosome transmission fidelity 8 homolog isoform X1
MA_136234g0010	39.761	1.30585	0.482615	2.70579	0.00681431	0.0185373
MA_136390g0010	336.017	1.26802	0.227124	5.58294	2.36483e-08	1.85086e-07
MA_136426g0010	9.73046	2.70613	1.05927	2.55471	0.0106277	0.0273856	unknown
MA_136493g0010	272.746	1.10514	0.118737	9.30746	1.30923e-20	4.03047e-19	prostaglandin E synthase 2-like
MA_136498g0010	28.669	1.20521	0.340626	3.5382	0.000402861	0.00149809	pentatricopeptide repeat-containing At4g02750
MA_136551g0010	54.3154	4.61527	0.72791	6.34043	2.29121e-10	2.3661e-09	probable WRKY transcription factor 65
MA_136601g0010	614.428	5.35319	1.18594	4.51387	6.36563e-06	3.38157e-05	aspartic ase nepenthesin-1
MA_136684g0010	997.184	2.73598	0.924184	2.96043	0.00307208	0.00921003	EXORDIUM-like 2
MA_13673g0010	22.6386	1.1722	0.467529	2.50722	0.0121684	0.0308323	ABC transporter C family member 2-like
MA_136773g0010	165.473	2.72424	0.302225	9.01396	1.98749e-19	5.49643e-18	transcription factor bHLH147-like
MA_136804g0010	84.1566	1.15629	0.254062	4.55121	5.33371e-06	2.8683e-05	myosin heavy cardiac muscle isoform-like isoform X1
MA_136863g0010	1396.65	2.2271	0.168395	13.2255	6.25544e-40	9.99382e-38	RICE SALT SENSITIVE 3-like isoform X1
MA_136883g0010	231.469	1.39362	0.172292	8.08872	6.02957e-16	1.16882e-14
MA_136990g0010	151.801	2.76417	0.354205	7.80389	6.00262e-15	1.05682e-13	auxin-responsive IAA33
MA_137064g0010	64.9723	5.11954	1.97603	2.59082	0.00957478	0.0249931	HOTHEAD-like isoform X1
MA_13722g0010	85.4369	5.71634	1.89882	3.01047	0.00260842	0.00797179	peroxidase 51
MA_137299g0010	111.155	1.15202	0.228221	5.04784	4.46842e-07	2.8679e-06	fasciclin-like arabinogalactan 4
MA_137400g0010	12.1427	2.74797	0.551807	4.97995	6.36023e-07	3.97987e-06	GDP-mannose 3,5-epimerase 2
MA_137656g0010	171.706	1.26956	0.204682	6.20262	5.55296e-10	5.47223e-09
MA_137741g0010	50.3775	1.33354	0.271208	4.91704	8.78633e-07	5.37893e-06	uncharacterized protein LOC100381764
MA_137838g0010	2786.34	1.01143	0.118756	8.51683	1.63974e-17	3.68757e-16	heat shock 90- mitochondrial
MA_137928g0010	24.0428	2.64662	0.461767	5.7315	9.95479e-09	8.22567e-08	dnaJ homolog subfamily B member 14
MA_137934g0010	19.7638	4.00631	1.07482	3.72742	0.000193447	0.000769775	myb-related Myb4-like
MA_138102g0010	553.532	1.30513	0.185387	7.04003	1.92194e-12	2.53756e-11
MA_138189g0010	54.37	7.89868	1.63886	4.8196	1.43844e-06	8.4974e-06	NRT1 PTR FAMILY -like
MA_138293g0010	98.12	5.14022	0.72313	7.1083	1.17484e-12	1.59778e-11	12-oxophytodienoate reductase 11
MA_138328g0010	1856.71	1.79139	0.163997	10.9233	8.91636e-28	5.16428e-26	uncharacterized protein LOC8085386
MA_138348g0010	23.1422	6.34136	1.31984	4.80465	1.55025e-06	9.10658e-06	exocyst complex component EXO70A1-like
MA_138370g0010	49.2288	1.16935	0.236132	4.9521	7.34152e-07	4.55083e-06	pentatricopeptide repeat-containing mitochondrial
MA_138375g0010	247.984	1.1789	0.221318	5.32673	9.99993e-08	7.0999e-07	ATP synthase subunit mitochondrial
MA_138591g0010	59.2744	9.02636	1.34772	6.69749	2.12027e-11	2.48556e-10	dirigent
MA_138670g0010	3.42024	3.97504	1.69643	2.34317	0.0191205	0.0456918	unknown
MA_138753g0010	20.0331	1.94806	0.688933	2.82765	0.00468904	0.0133898
MA_138855g0010	2.37352	4.04704	1.66752	2.42698	0.0152249	0.0374724	unknown
MA_13901g0010	1969.92	1.55489	0.151628	10.2546	1.12838e-24	5.00964e-23	diphosphomevalonate decarboxylase MVD2
MA_139059g0010	29.402	1.02977	0.310692	3.31443	0.000918315	0.00314591	probable Ufm1-specific protease
MA_139215g0010	21.9004	1.95578	0.630915	3.09991	0.0019358	0.00612029	PREDICTED: uncharacterized protein LOC104887379
MA_139595g0010	429.517	2.88454	0.695152	4.14951	3.33192e-05	0.000153723	late embryogenesis abundant
MA_139814g0010	100.98	1.54513	0.191658	8.06191	7.51121e-16	1.44366e-14	mitochondrial transcription termination factor family
MA_139954g0010	58.8301	1.40079	0.476278	2.94112	0.00327024	0.0097328	SUPPRESSOR OF GENE SILENCING 3 homolog
MA_140116g0010	39.3798	1.09595	0.311973	3.51295	0.000443153	0.0016349	general transcription factor IIH subunit 2
MA_140203g0010	60.0111	3.22154	0.492683	6.53878	6.20241e-11	6.88594e-10	DJ-1 homolog C
MA_140273g0010	11.9105	1.24481	0.503168	2.47395	0.0133627	0.0334894	CBS domain (DUF21)
MA_140299g0010	311.387	1.2094	0.173068	6.988	2.78832e-12	3.62246e-11
MA_140482g0010	63.0575	1.41192	0.583167	2.42113	0.0154723	0.0379907	DETOXIFICATION 27-like
MA_14051g0010	1920.15	1.04384	0.266841	3.91183	9.15986e-05	0.000389795	probable galactinol--sucrose galactosyltransferase 2
MA_140535g0010	28.4185	2.17821	0.852179	2.55605	0.0105868	0.0272932
MA_140596g0010	968.453	3.66867	0.679809	5.39661	6.79109e-08	4.95844e-07	peroxidase 72-like
MA_140786g0010	35.03	1.56392	0.37539	4.16611	3.09837e-05	0.000143874	F-box FBD LRR-repeat At1g13570-like isoform X1
MA_140843g0010	20.0831	8.16227	1.29903	6.28336	3.31326e-10	3.35748e-09
MA_140859g0010	15.9386	2.61169	0.768654	3.39774	0.000679452	0.00239955	probable membrane-associated kinase regulator 2
MA_140950g0010	29.5969	1.21123	0.336491	3.59959	0.000318717	0.00121128
MA_140995g0010	111.102	4.6964	0.528869	8.88008	6.6811e-19	1.75613e-17	unknown
MA_141232g0010	5493.27	1.32411	0.0778776	17.0025	7.86634e-65	9.13686e-62	40S ribosomal S13
MA_14140g0010	82.0327	2.02739	0.334262	6.06528	1.31724e-09	1.23065e-08	zerumbone synthase isoform X2
MA_14148g0010	9238.09	1.1861	0.0726416	16.3281	6.23001e-60	4.86801e-57	14-3-3 A
MA_141850g0010	358.566	1.0026	0.16572	6.04996	1.44879e-09	1.34623e-08	H ACA ribonucleo complex subunit 2
MA_142012g0010	16.0854	2.76571	0.588143	4.70244	2.57067e-06	1.45898e-05	vegetative incompatibility HET-E-1
MA_142023g0010	158.411	1.13221	0.189331	5.98006	2.23059e-09	2.02282e-08	WD-40 repeat-containing MSI1
MA_1421g0010	53.4105	4.92287	0.705538	6.97747	3.00548e-12	3.88578e-11	probable 2-oxoglutarate-dependent dioxygenase At5g05600
MA_1422909g0010	83.6935	5.20115	1.38217	3.76303	0.000167865	0.00067637	caffeic acid O-methyl transferase
MA_14277g0010	993.104	1.80738	0.240403	7.51811	5.55722e-14	8.79658e-13	dCTP pyrophosphatase 1-like
MA_143140g0010	52.8199	2.46007	0.574612	4.28128	1.85824e-05	9.01657e-05	UDP-glycosyltransferase 74B1-like
MA_1431939g0010	56.9328	1.82998	0.656162	2.78891	0.0052886	0.0148629	Arogenate dehydratase
MA_14341g0010	9.7375	2.83394	0.866683	3.26986	0.00107599	0.00362595	senescence-associated family
MA_14412g0010	43.0299	3.69288	0.733689	5.0333	4.82097e-07	3.07855e-06	lipase-like PAD4
MA_14420g0010	1532.15	7.17391	1.79635	3.9936	6.50782e-05	0.000284343	trypsin inhibitor 3
MA_14531g0010	588.909	1.29541	0.198238	6.53464	6.37631e-11	7.06259e-10	probable E3 ubiquitin- ligase DTX3
MA_14543g0010	1575.93	1.81056	0.0884607	20.4674	4.20717e-93	2.00897e-89	40S ribosomal S15
MA_14544g0010	8.71185	5.06093	1.49541	3.38431	0.000713565	0.00250692	transcription factor bHLH118-like
MA_1456119g0010	162.408	1.62318	0.441746	3.67447	0.000238343	0.000929324	basic 7S globulin-like
MA_14571g0010	4722.87	1.27418	0.0871793	14.6156	2.23341e-48	7.32694e-46	40S ribosomal S8-like
MA_145918g0010	32.7178	1.43607	0.320087	4.48651	7.23999e-06	3.80979e-05	pyruvate cytosolic isozyme
MA_14593g0010	360.022	3.08524	0.17227	17.9093	9.97903e-72	1.78691e-68	2-phosphoglycerate kinase-related family
MA_14604g0010	78.1966	5.45478	1.20122	4.54103	5.59799e-06	2.99937e-05	endoglucanase 17-like
MA_146239g0010	7.88545	3.66341	1.40142	2.61407	0.00894709	0.0235569
MA_14667g0010	69.7276	5.52964	0.485616	11.3869	4.86146e-30	3.39166e-28
MA_14668g0020	8.2872	1.76009	0.658061	2.67466	0.00748055	0.0201355	aconitate cytoplasmic
MA_14692g0010	888.627	1.40665	0.0963221	14.6036	2.66477e-48	8.67586e-46	ribosome biogenesis BRX1 homolog 1 isoform X1
MA_14711g0010	380.627	2.34798	0.254253	9.23479	2.58792e-20	7.77209e-19	DETOXIFICATION 16-like
MA_14711g0020	69.1879	3.47573	0.582011	5.97193	2.34466e-09	2.11956e-08	DETOXIFICATION 16-like
MA_14729g0010	23.7921	1.25837	0.454329	2.76973	0.00561033	0.0156554	zinc finger
MA_147546g0010	5.32731	3.35129	0.953779	3.51369	0.000441925	0.00163051	unknown
MA_14774g0010	915.438	3.72204	0.801572	4.64343	3.4268e-06	1.90616e-05	beta-galactosidase 8
MA_1482g0010	1102.96	1.0654	0.146451	7.27478	3.46974e-13	5.01566e-12	ribonucleoside-diphosphate reductase small chain
MA_14850g0010	35.0343	7.7976	1.25129	6.23165	4.6154e-10	4.59041e-09
MA_148933g0010	7.31792	3.94545	0.941803	4.18925	2.79876e-05	0.000131324	unknown
MA_1489g0010	10470.3	1.10669	0.221855	4.98835	6.08972e-07	3.81838e-06	defensin 4
MA_149004g0010	4.33369	3.83788	1.32311	2.90066	0.00372381	0.0109127	peroxidase 56-like
MA_14906g0010	273.968	1.58977	0.16341	9.72877	2.27332e-22	8.18242e-21	50S ribosomal L3- chloroplastic
MA_149229g0010	28.2659	1.39226	0.426782	3.26223	0.00110541	0.0037088	NBS-LRR
MA_14925g0010	1521.42	2.5953	0.271026	9.57583	1.01044e-21	3.37936e-20	glutathione S-transferase
MA_14940g0020	468.034	4.00476	0.400748	9.99321	1.63206e-23	6.54285e-22	tau class glutathione S-transferase
MA_14965g0010	161.145	3.26724	0.581304	5.62054	1.90365e-08	1.51167e-07
MA_14965g0020	370.357	3.70105	0.579942	6.38175	1.75079e-10	1.83472e-09
MA_149801g0010	30.1261	1.51854	0.643161	2.36106	0.0182228	0.0437878	rust resistance kinase Lr10-like
MA_15016g0020	16.6947	3.8842	1.50096	2.5878	0.00965909	0.0251825
MA_151916g0010	5.87127	2.21263	0.842675	2.62572	0.00864662	0.0228605	F-box At1g61340-like
MA_152325g0010	50.9275	6.21583	1.45071	4.28469	1.82997e-05	8.89142e-05	A Chain Structure Of A Three-Domain Sesquiterpene Synthase: A Prospective Target For Advanced Biofuels Production
MA_152637g0010	68.6157	1.36716	0.347866	3.93012	8.4902e-05	0.000363566	phenylcoumaran benzylic ether reductase
MA_15276g0010	71.4003	2.53163	0.274562	9.22064	2.95343e-20	8.81131e-19	plasma membrane-associated cation-binding 1
MA_15277g0010	6.23309	1.87011	0.749031	2.49671	0.0125353	0.0316502	ubiquitin-like-specific protease 1A isoform X1
MA_1527811g0010	166.017	1.05388	0.261139	4.03569	5.4441e-05	0.000241077	histone -like
MA_15278g0010	283.293	2.52702	0.868605	2.90928	0.00362258	0.0106596
MA_15290g0010	386.245	1.35546	0.19706	6.87838	6.05389e-12	7.52159e-11	SMAX1-LIKE 4
MA_15290g0020	37.2604	1.84734	0.361691	5.10751	3.26435e-07	2.14083e-06	SMAX1-LIKE 4-like
MA_153079g0010	3.15438	5.84021	1.78769	3.2669	0.00108733	0.00365784	gibberellin-regulated 9-like
MA_1531973g0010	29.2079	4.34665	1.38479	3.13885	0.00169614	0.00544021	glycoside hydrolase family 71
MA_1532579g0010	2.73503	5.63194	1.75184	3.21488	0.00130499	0.0043002
MA_1533g0010	6.8385	6.40907	1.46394	4.37795	1.19803e-05	6.0518e-05
MA_15372g0010	98.1544	9.07957	1.23094	7.37613	1.62953e-13	2.44692e-12	TIFY 9
MA_15374g0010	130.66	1.07833	0.419049	2.57328	0.0100738	0.0261354	phosphate transporter
MA_15445g0010	245.301	3.07235	0.670214	4.58413	4.55883e-06	2.48252e-05	zinc finger
MA_15502g0010	84.6699	3.74339	0.638246	5.86512	4.48795e-09	3.88467e-08	R2R3-MYB transcription factor MYB12
MA_155034g0010	19.293	1.72529	0.525301	3.28438	0.00102206	0.00346514	cysteine-rich receptor kinase 2
MA_1552801g0010	58.56	1.71237	0.448436	3.81855	0.00013424	0.00055212	calcium binding with EF-hand
MA_15539g0010	1393.24	3.71592	0.498447	7.45499	8.98751e-14	1.39038e-12
MA_15580g0010	2238.37	1.9643	0.104592	18.7806	1.0878e-78	3.11662e-75	malate mitochondrial
MA_1558499g0010	76.4156	4.86993	0.873635	5.57433	2.4848e-08	1.93841e-07	3-hydroxy-3-methylglutaryl reductase
MA_155940g0010	12.2148	4.97272	1.40868	3.53005	0.000415479	0.00154034	cysteine-rich receptor kinase 10
MA_156003g0010	8.33105	3.2563	1.01408	3.21109	0.00132234	0.00435135	beta- insoluble isoenzyme CWINV1
MA_15606g0010	308.262	1.09145	0.135487	8.05574	7.90002e-16	1.51365e-14	mitochondrial import inner membrane translocase subunit Tim13-like
MA_15614g0010	23.1456	1.21559	0.358597	3.38986	0.000699284	0.00246251	BTB POZ domain-containing At1g67900-like
MA_1562240g0010	6.78809	3.79763	1.25271	3.03153	0.00243321	0.00749604	unknown
MA_15634g0010	21.2487	6.24019	1.23187	5.06565	4.07015e-07	2.63511e-06	HOTHEAD-like isoform X1
MA_156769g0010	65.3294	7.83403	1.63243	4.79899	1.59465e-06	9.352e-06	probable disease resistance At4g33300
MA_156769g0020	18.0738	5.26084	1.68479	3.12254	0.00179295	0.0057221	probable disease resistance At5g66900 isoform X1
MA_1567g0010	1264.01	7.37944	0.89096	8.28257	1.20544e-16	2.49904e-15	kDa proline-rich -like
MA_15687g0010	10.9876	5.97031	1.43348	4.1649	3.11488e-05	0.000144578	transcription factor MYB108-like
MA_15689g0010	145.684	3.39261	0.492618	6.88689	5.70236e-12	7.10951e-11	GTPase activating 1-like
MA_15703g0010	99.583	1.32133	0.517046	2.55553	0.0106025	0.0273305	plant cysteine oxidase 3 isoform X2
MA_15709g0010	464.721	1.16504	0.162311	7.17784	7.08213e-13	9.85627e-12	histone gene transcript 5 hairpin-binding
MA_157506g0010	168.498	1.11149	0.182736	6.08248	1.18335e-09	1.11184e-08	unknown
MA_15776g0020	598.555	1.18042	0.0995909	11.8527	2.08278e-32	1.79738e-30	transmembrane emp24 domain-containing p24beta2
MA_15792g0010	43.8809	3.44749	0.582341	5.92006	3.21827e-09	2.84468e-08	probable carboxylesterase 15
MA_158309g0010	96.0753	7.28912	0.736255	9.90027	4.15173e-23	1.60888e-21	DETOXIFICATION 27-like
MA_15847g0010	360.312	1.03239	0.254378	4.05848	4.93926e-05	0.000220357	low temprature induced
MA_15852g0010	2549.7	2.78184	0.298771	9.31095	1.26691e-20	3.9058e-19	phenylalanine ammonia-lyase-like
MA_158566g0010	18.5705	2.27775	0.713603	3.1919	0.00141342	0.00461995	glucan endo-1,3-beta-glucosidase 12-like
MA_158751g0010	322.097	5.84109	0.504485	11.5783	5.30784e-31	4.0445e-29
MA_15892g0010	47.8283	1.55482	0.346744	4.48405	7.3238e-06	3.85154e-05	caffeic acid 3-O-methyltransferase
MA_15892g0020	83.9997	1.75609	0.267234	6.57138	4.98504e-11	5.5849e-10	caffeic acid 3-O-methyltransferase
MA_15893g0010	279.574	1.68899	0.603928	2.79668	0.00516304	0.0145585	shikimate chloroplastic
MA_158953g0010	260.279	5.97556	0.845235	7.06971	1.55258e-12	2.0696e-11
MA_159064g0010	48.0636	1.11169	0.284584	3.90637	9.36932e-05	0.000398039	WUSCHEL-related homeobox 13-like
MA_159244g0020	232.076	3.34449	0.760899	4.39545	1.10544e-05	5.62287e-05	class IV chitinase
MA_15943g0010	1009.79	3.91806	0.28901	13.5568	7.22153e-42	1.33773e-39	aldose 1-epimerase
MA_15954g0010	345.806	6.46703	0.637597	10.1428	3.56657e-24	1.52666e-22	cytochrome P450 734A1
MA_159855g0010	51.8088	1.36103	0.440655	3.08864	0.00201075	0.00632912	probable disease resistance At4g33300
MA_160022g0010	74.9142	1.07255	0.211073	5.08139	3.74677e-07	2.43566e-06	hypothetical protein AXG93_154s2020
MA_160101g0010	9.17717	8.94359	1.71767	5.20681	1.92118e-07	1.30661e-06	benzyl alcohol O-benzoyltransferase
MA_160117g0010	46.3012	1.92903	0.290653	6.6369	3.20351e-11	3.68014e-10	21 kDa
MA_160196g0010	2202.05	2.6212	0.442284	5.9265	3.09451e-09	2.74432e-08	hypothetical protein AXG93_2752s1500
MA_16025g0010	4.43476	4.62044	1.39265	3.31773	0.000907517	0.00311165
MA_160382g0020	26.8835	1.94368	0.78498	2.47609	0.0132829	0.0333069	probable LRR receptor-like serine threonine- kinase At3g47570
MA_160618g0010	29.9091	3.14613	0.95166	3.30594	0.00094657	0.00323215	SRG1-like
MA_160708g0010	38.0873	3.56828	0.604817	5.89976	3.64023e-09	3.19662e-08	tau class glutathione S-transferase
MA_16080g0010	2890.18	1.07891	0.240453	4.48698	7.22388e-06	3.80271e-05	5 -adenylylsulfate reductase chloroplastic-like
MA_160810g0010	164.533	1.17715	0.200237	5.8788	4.1325e-09	3.59875e-08	ATP-citrate synthase beta chain 2
MA_161096g0010	25.987	1.26209	0.400573	3.15072	0.00162866	0.0052457	ABC transporter E family member 2
MA_161252g0010	304.772	1.40311	0.146137	9.60133	7.89162e-22	2.65792e-20	unknown
MA_16141g0020	39.7005	7.60871	1.00809	7.54766	4.43149e-14	7.09524e-13	blue copper -like
MA_161434g0010	35.2888	1.20076	0.385235	3.11695	0.0018273	0.00581833	transcription termination factor chloroplastic
MA_161552g0010	23.7573	3.61872	0.675495	5.35713	8.45551e-08	6.07057e-07	dehydration-responsive RD22
MA_161721g0010	173.064	1.03476	0.176766	5.85383	4.80367e-09	4.13867e-08	kinesin KIN-14I
MA_1618899g0010	61.2125	2.834	0.401583	7.05709	1.70031e-12	2.25602e-11
MA_161904g0010	90.3488	1.30682	0.263754	4.9547	7.24436e-07	4.49385e-06	succinate-- ligase [ADP-forming] subunit mitochondrial
MA_16234g0010	199.35	4.47633	1.04476	4.28456	1.83105e-05	8.89569e-05	3-hydroxy-3-methylglutaryl-coenzyme A reductase 1-like
MA_162516g0010	82.5915	2.89443	0.698844	4.14174	3.44675e-05	0.000158544	phospholipase A1- chloroplastic
MA_16252g0010	416.322	1.04631	0.142717	7.33134	2.27855e-13	3.3662e-12	uncharacterized protein LOC109811033
MA_162550g0010	48.4364	1.97072	0.58146	3.38926	0.000700803	0.00246705	arabinogalactan peptide 20-like
MA_162555g0010	36.9162	1.63829	0.512609	3.19599	0.00139353	0.00456223	TMV resistance N-like
MA_16256g0010	204.647	1.4838	0.159823	9.28406	1.63147e-20	4.98676e-19	50S ribosomal L3- chloroplastic-like
MA_1625746g0010	16.3822	3.62803	1.11161	3.26377	0.00109942	0.00369246	indole-3-acetate O-methyltransferase 1
MA_162587g0010	819.033	1.24971	0.129267	9.66766	4.13732e-22	1.45029e-20	60S ribosomal L26-1-like
MA_1627931g0010	35.9532	7.17778	1.44386	4.97123	6.65294e-07	4.15094e-06
MA_162816g0010	137.991	1.12385	0.225486	4.98413	6.22418e-07	3.90041e-06	eukaryotic translation initiation factor 3 subunit J-like
MA_162831g0010	9.03	3.93941	1.49115	2.64187	0.00824492	0.0219167	1-aminocyclopropane-1-carboxylate synthase 7-like
MA_162944g0010	17.8088	1.33478	0.393031	3.39613	0.000683466	0.00241274	flap endonuclease 1 isoform X4
MA_16314g0010	33.8236	2.58824	1.03016	2.51246	0.0119892	0.0304448	receptor kinase HSL1
MA_163249g0010	1.91681	4.31795	1.57998	2.73292	0.00627755	0.0172364	cysteine-rich repeat secretory 55-like
MA_163387g0010	387.943	1.89531	0.40678	4.65931	3.1727e-06	1.77401e-05	methyltransferase DDB_G0268948
MA_163547g0010	9.80207	5.97974	1.13327	5.27654	1.31642e-07	9.16782e-07	water deficit inducible LP3
MA_163650g0010	347.62	1.24316	0.224553	5.53618	3.09131e-08	2.37236e-07
MA_16371g0010	213.098	2.26477	0.334304	6.77458	1.24768e-11	1.50379e-10	hypothetical protein 0_14883_01, partial
MA_16371g0020	76.9727	1.49375	0.209064	7.14494	9.00341e-13	1.23857e-11	hypothetical protein SELMODRAFT_158336
MA_163845g0010	1.58946	3.93324	1.59513	2.46577	0.0136718	0.0341504	30S ribosomal mitochondrial
MA_164016g0010	399.68	4.47124	0.319355	14.0009	1.53972e-44	3.80292e-42	F-box GID2
MA_16457g0010	18.0032	1.02352	0.413107	2.47761	0.0132265	0.0331885	pentatricopeptide repeat-containing At3g15930
MA_164598g0010	15.588	2.109	0.879892	2.39688	0.0165352	0.0402548	cytochrome P450 12
MA_165229g0020	141.84	2.42584	0.343704	7.05794	1.68992e-12	2.24432e-11	AAA-ATPase At4g25835-like
MA_165259g0010	46.8101	1.98753	0.324238	6.12984	8.7965e-10	8.44024e-09	wall-associated receptor kinase-like 14
MA_165363g0010	41.1028	10.1583	1.48604	6.83585	8.15221e-12	1.00243e-10	benzyl alcohol O-benzoyltransferase
MA_16561g0010	7.51682	2.80658	0.969044	2.89624	0.00377669	0.0110473	chloroplastic
MA_165742g0010	77.8106	1.11603	0.373063	2.99154	0.00277573	0.00842679	28S ribosomal S34
MA_165793g0010	190.172	1.22458	0.230073	5.32257	1.02309e-07	7.25429e-07	thioredoxin H-type-like
MA_16583g0010	72.0707	2.68561	0.277821	9.66669	4.17661e-22	1.46168e-20	dihydrofolate reductase
MA_1659g0010	316.17	1.28237	0.140545	9.12429	7.22084e-20	2.06058e-18	fumarate hydratase mitochondrial
MA_16619g0010	7.65789	5.71659	1.54581	3.69812	0.000217199	0.000854637
MA_166367g0020	145.099	7.71571	1.0626	7.26119	3.83706e-13	5.50774e-12	beta- insoluble isoenzyme CWINV1 isoform X1
MA_166393g0010	4.09766	4.40729	1.4599	3.01891	0.00253689	0.0077753	cysteine-rich repeat secretory 55-like
MA_166433g0020	6.95379	3.78748	1.56217	2.42451	0.0153292	0.0376923	probable phosphatase 2C 25
MA_166505g0010	15.0977	5.23238	1.46934	3.56104	0.000369385	0.0013851	cysteine-rich receptor kinase 2
MA_166764g0010	494.335	8.68096	0.844067	10.2847	8.26162e-25	3.71782e-23	expansin-B3-like
MA_16680g0010	623.638	1.49731	0.121196	12.3544	4.61067e-35	4.96612e-33	uncharacterized protein LOC18443482 isoform X1
MA_16687g0020	10.8933	4.62723	1.41372	3.27308	0.00106382	0.00359087
MA_166984g0010	88.6052	1.16986	0.225178	5.19528	2.0441e-07	1.38386e-06	homologous-pairing 2 homolog
MA_1672269g0010	28.7701	4.36204	1.86006	2.34511	0.0190216	0.0454833	cysteine-rich repeat secretory 55-like
MA_1673060g0010	32.3646	2.81959	0.736365	3.82906	0.000128634	0.000531146	glycosyl hydrolase
MA_16730g0010	584.352	1.15895	0.141923	8.16608	3.18574e-16	6.35609e-15	probable histone chaperone ASF1A
MA_16731g0010	495.14	1.44394	0.300405	4.80665	1.53483e-06	9.0246e-06	cytochrome P450 CYP76AA26
MA_167434g0010	48.8882	2.53492	0.876858	2.89091	0.00384125	0.0112148	zinc finger ZAT9-like
MA_167483g0010	14.5811	1.11328	0.443923	2.50783	0.0121475	0.0307868	V-type proton ATPase subunit a1
MA_167603g0010	40.0426	1.9974	0.54877	3.63978	0.000272871	0.00105146	7-deoxyloganetin glucosyltransferase-like
MA_167628g0010	27.5339	1.4041	0.494943	2.83689	0.0045555	0.0130536	unknown
MA_16777g0010	951.679	5.59528	0.315965	17.7085	3.60288e-70	5.73471e-67	indole-3-acetic acid-amido synthetase
MA_167942g0010	31.0993	2.08042	0.354384	5.87052	4.34442e-09	3.76803e-08	unknown
MA_16797g0020	530.58	1.04278	0.124062	8.40535	4.26586e-17	9.25441e-16	cell division control 2 homolog C
MA_168025g0010	4.07514	6.09349	1.96659	3.0985	0.00194504	0.00614677	ethylene-responsive transcription factor ABR1
MA_168219g0010	4.38755	4.25034	1.63816	2.59457	0.00947081	0.0247578
MA_168292g0010	18.2782	4.12851	0.992131	4.16126	3.16498e-05	0.000146714	probable aldo-keto reductase 2
MA_168573g0010	20.124	2.72089	1.06549	2.55365	0.0106599	0.0274619	cytochrome P450 71A1-like
MA_168609g0010	136.65	2.14292	0.227024	9.43917	3.75744e-21	1.19615e-19	Beta-galactosidase 10
MA_168680g0010	104.337	2.48078	0.421063	5.89169	3.82258e-09	3.34649e-08
MA_168789g0010	1691.5	1.51214	0.13595	11.1228	9.72182e-29	6.09934e-27	Enolase 2
MA_168804g0010	393.493	1.20323	0.163459	7.36107	1.82447e-13	2.72251e-12	REVERSION-TO-ETHYLENE SENSITIVITY1
MA_16891g0010	286.461	1.38667	0.225593	6.14677	7.90774e-10	7.63349e-09	Lateral organ boundaries (LOB) domain family
MA_168928g0010	25.5317	1.16701	0.388143	3.00665	0.00264145	0.008063	PWWP domain
MA_169054g0020	193.48	1.06556	0.164451	6.4795	9.20247e-11	1.00016e-09	histone H2A
MA_16906g0010	343.099	1.23926	0.146343	8.46816	2.49289e-17	5.52525e-16	NHP2 1
MA_16920g0010	3803.18	1.20271	0.106301	11.3142	1.11627e-29	7.56666e-28	40S ribosomal S12
MA_169217g0020	72.2435	1.89196	0.363632	5.20295	1.96153e-07	1.33237e-06	probable leucine-rich repeat receptor-like serine threonine- kinase At3g14840
MA_169317g0010	699.071	1.64652	0.189244	8.70054	3.30313e-18	7.98399e-17	cysteine-rich receptor kinase 10
MA_169541g0010	35.0547	2.03915	0.584492	3.48876	0.000485261	0.00177275	LRR receptor-like serine threonine- kinase FLS2
MA_1696753g0010	3.99449	4.37519	1.46046	2.99577	0.00273753	0.00832434	unknown
MA_169947g0010	56.9176	3.62474	0.378526	9.57593	1.00946e-21	3.37869e-20	E3 ubiquitin- ligase RHA1B-like
MA_17005g0010	72.391	5.56989	0.639887	8.70449	3.19003e-18	7.73236e-17	1-aminocyclopropane-1-carboxylate synthase 3-like
MA_170257g0010	39.8564	4.79243	1.10215	4.34825	1.37227e-05	6.85514e-05	cationic peroxidase 1-like
MA_170275g0010	38.6419	4.71297	0.679808	6.9328	4.12585e-12	5.25526e-11	DETOXIFICATION 48-like
MA_170499g0010	87.7468	1.80883	0.415318	4.35529	1.32889e-05	6.65787e-05	DETOXIFICATION 27-like
MA_17049g0010	139.668	1.48818	0.409909	3.63051	0.000282864	0.00108636	late embryogenesis abundant LEA3-3
MA_170509g0020	208.873	8.4842	1.71746	4.93998	7.81308e-07	4.82921e-06	alpha-dioxygenase 1
MA_170670g0010	2265.22	1.00595	0.18425	5.45971	4.76909e-08	3.57192e-07	sugar carrier C-like
MA_170695g0010	142.072	2.3602	0.19847	11.892	1.3031e-32	1.14994e-30	unknown
MA_17102g0020	1129.66	3.9953	0.476214	8.38972	4.87303e-17	1.0508e-15	phenylcoumaran benzylic ether reductase
MA_171249g0020	26.8967	1.28906	0.360122	3.57951	0.000344233	0.00129907	unknown
MA_171542g0010	14.0735	1.46243	0.430766	3.39494	0.000686425	0.00242179	probable methyltransferase PMT18
MA_172152g0010	387.057	1.11585	0.168386	6.62674	3.43177e-11	3.93185e-10	fruit pKIWI502
MA_172193g0010	289.929	3.23919	0.305456	10.6044	2.84191e-26	1.44537e-24	methyltransferase DDB_G0268948
MA_172276g0010	10.1541	2.73767	0.849721	3.22185	0.00127365	0.00420855
MA_17250g0010	61.6128	1.44802	0.258926	5.59243	2.23911e-08	1.75951e-07	unknown
MA_172583g0010	5.61158	3.36358	1.06764	3.15049	0.00162994	0.00524943
MA_17258g0010	14.4783	1.08855	0.454471	2.3952	0.0166112	0.040417
MA_172610g0010	15.2888	4.92018	0.804182	6.11824	9.46144e-10	9.03589e-09	expansin A10
MA_1726255g0010	11.9702	3.17398	0.637905	4.97562	6.50376e-07	4.06317e-06	GDP-mannose 3,5-epimerase 2
MA_172626g0020	133.105	1.32004	0.357533	3.69208	0.000222427	0.00087257	probable disease resistance At4g33300
MA_172627g0020	25.4825	1.44396	0.345691	4.17701	2.95365e-05	0.000137779	amino-acid permease BAT1 homolog
MA_172894g0010	13.9213	3.80454	1.36353	2.79021	0.00526742	0.0148121	Lipase 1
MA_172962g0010	194.475	1.35914	0.165009	8.23674	1.76972e-16	3.61823e-15	peptide-N4-(N-acetyl-beta-glucosaminyl)asparagine amidase A-like
MA_173000g0010	46.2017	2.09263	0.697207	3.00145	0.00268698	0.0081886	UDP-glycosyltransferase 86A2
MA_173020g0010	17.7315	4.95609	1.31555	3.76732	0.000165009	0.000665987	tannin-related R2R3 MYB transcription
MA_173054g0010	19.6064	2.14485	0.522179	4.10751	3.99949e-05	0.00018154	histone H1
MA_173074g0010	35.7375	2.42846	0.330996	7.33681	2.18745e-13	3.23866e-12	UDP-glycosyltransferase 92A1-like
MA_173229g0010	6.62357	4.93692	1.63784	3.01429	0.00257578	0.00788382	beta-glucosidase 12
MA_17326g0010	4747.34	1.28688	0.0915505	14.0565	7.0263e-45	1.76586e-42	60S ribosomal L10
MA_173360g0010	1041.82	1.25243	0.116588	10.7424	6.4375e-27	3.47124e-25	ribosomal L1 domain-containing 1-like
MA_173500g0010	3.27861	4.66337	1.55482	2.9993	0.00270599	0.00824303	F-box GID2-like
MA_173651g0010	869.028	1.16333	0.148344	7.84209	4.43126e-15	7.91183e-14
MA_173856g0010	57.0394	2.22806	0.34252	6.5049	7.77454e-11	8.50824e-10	Remorin family isoform 1
MA_173902g0020	37.6708	1.1647	0.456507	2.55134	0.0107309	0.0276216
MA_17399g0010	10.224	1.90418	0.645154	2.95151	0.00316222	0.009446	probable endo-1,3(4)-beta-glucanase ARB_01444
MA_174159g0010	2.22563	3.54957	1.53949	2.30567	0.0211288	0.0497695	proteasome subunit alpha type-6
MA_174540g0010	5.18857	5.10612	1.46164	3.49341	0.000476894	0.001745	unknown
MA_174731g0010	18.6812	4.55529	1.27966	3.55978	0.000371171	0.00139071	unknown
MA_17478g0010	163.098	2.76226	0.390855	7.06722	1.58065e-12	2.1057e-11	tau class glutathione S-transferase
MA_174842g0010	2544.68	1.07489	0.108919	9.86869	5.69008e-23	2.18333e-21	dolichyl-diphosphooligosaccharide-- glycosyltransferase subunit STT3B
MA_175169g0010	13.8999	1.35462	0.549606	2.46471	0.0137125	0.0342422	quinone-oxidoreductase chloroplastic
MA_175234g0010	465.079	1.19004	0.126744	9.38934	6.03749e-21	1.90645e-19
MA_175530g0010	474.401	4.29802	0.528855	8.12703	4.3995e-16	8.64135e-15	G-type lectin S-receptor-like serine threonine- kinase At1g34300
MA_175750g0010	28.906	4.70397	1.17694	3.99676	6.42141e-05	0.000280853	probable WRKY transcription factor 31
MA_175884g0010	2453.73	1.27244	0.152598	8.33856	7.52031e-17	1.58895e-15	farnesyl pyrophosphate synthase 1-like
MA_175913g0010	68.6719	4.12846	0.47966	8.60706	7.49588e-18	1.74226e-16	probable aldo-keto reductase 2
MA_176143g0010	882.146	1.39975	0.11384	12.2958	9.54608e-35	9.90948e-33	glutathione cytosolic
MA_176258g0020	2.28581	3.76266	1.56367	2.4063	0.0161148	0.0393852	Heat shock with tetratricopeptide repeat isoform 1
MA_176727g0010	28.7448	1.90144	0.471123	4.03598	5.43757e-05	0.000240813
MA_177028g0010	11.1618	6.1918	1.5732	3.93581	8.29169e-05	0.000355579	UPF0481 At3g02645
MA_177265g0010	979.022	1.30204	0.129851	10.0272	1.1578e-23	4.7119e-22
MA_17728g0010	46.5876	1.29902	0.461327	2.81584	0.00486503	0.013828	IQ-DOMAIN 31-like
MA_177350g0010	122.989	1.20005	0.201639	5.95146	2.65764e-09	2.38444e-08
MA_177353g0010	14.0747	1.93438	0.450235	4.29637	1.73614e-05	8.48834e-05	Ribosome maturation factor
MA_177359g0010	917.577	1.07147	0.271482	3.94677	7.92129e-05	0.000340868	unknown
MA_177435g0010	37.0933	1.24161	0.275275	4.51043	6.46974e-06	3.43306e-05	pentatricopeptide repeat-containing At2g13600-like
MA_17751g0010	133.705	1.91724	0.296561	6.46492	1.01351e-10	1.09715e-09	unknown
MA_177764g0010	113.631	1.00449	0.18443	5.44642	5.13925e-08	3.82781e-07	F-box kelch-repeat At3g61590
MA_177877g0010	52.7453	1.58633	0.295249	5.37286	7.74976e-08	5.61548e-07	3-ketoacyl- thiolase peroxisomal
MA_17791g0010	587.076	1.79236	0.20853	8.59519	8.31289e-18	1.92383e-16	aldehyde dehydrogenase family 2 member C4-like
MA_17801g0010	11.2671	4.36826	1.27839	3.41699	0.000633165	0.00225051	PREDICTED: uncharacterized protein LOC104593819
MA_17834g0010	710.965	1.01484	0.136193	7.45147	9.23055e-14	1.42644e-12	stromal cell-derived factor 2
MA_17834g0020	17.1251	2.14669	0.521405	4.11714	3.83609e-05	0.000174751
MA_178653g0010	20.2894	1.59135	0.351184	4.5314	5.85943e-06	3.13086e-05	BTB POZ domain-containing At3g22104-like
MA_178860g0010	86.7403	1.03374	0.247112	4.18326	2.87359e-05	0.000134468	transcription factor bHLH13-like
MA_179121g0010	154.477	1.38738	0.179972	7.70885	1.26958e-14	2.15488e-13	unknown
MA_179230g0010	78.0625	1.18377	0.322108	3.67508	0.000237772	0.000927184	probable E3 ubiquitin- ligase RNF217
MA_179279g0010	70.018	2.67759	0.320593	8.35199	6.71239e-17	1.42596e-15	leucine-rich repeat extensin 4
MA_179333g0010	12.1421	3.11248	0.928629	3.35169	0.000803192	0.00279001	LRR receptor-like serine threonine- kinase FEI 1
MA_179350g0020	9.46076	5.21043	1.24945	4.17017	3.04368e-05	0.00014161	2-methylene-furan-3-one reductase-like
MA_17939g0010	164.051	1.06054	0.167955	6.31442	2.71172e-10	2.77738e-09	CAP-Gly domain-containing linker 1-like
MA_179641g0010	146.776	3.43022	0.878881	3.90294	9.50306e-05	0.000403123	probable WRKY transcription factor 51
MA_17966g0010	458.676	2.87252	0.301395	9.53075	1.56149e-21	5.13047e-20	primary amine oxidase-like
MA_17966g0020	47.6506	3.86641	0.765586	5.05026	4.41212e-07	2.836e-06	primary amine oxidase-like
MA_179692g0020	12.0858	3.82295	1.45818	2.62174	0.00874831	0.0231066	transcription factor
MA_179801g0020	15.4707	1.86107	0.483267	3.85102	0.000117626	0.000489457	pentatricopeptide repeat-containing mitochondrial-like
MA_17981g0010	10.018	4.76004	1.1447	4.15834	3.20569e-05	0.000148425	F-box GID2
MA_179829g0010	5514	4.10077	0.4513	9.08659	1.02191e-19	2.88733e-18	hypothetical protein AXG93_2752s1380
MA_179829g0020	871.175	4.46977	0.513687	8.70136	3.27941e-18	7.93112e-17	hypothetical protein AXG93_2752s1380
MA_179915g0020	8.90662	5.06581	1.53838	3.29296	0.000991402	0.00336943	probable aspartyl protease At4g16563
MA_179987g0010	73.6735	4.41762	1.33138	3.31807	0.000906402	0.00310857	thaumatin 1b
MA_180175g0010	115.615	1.81523	0.208712	8.69731	3.39847e-18	8.20982e-17
MA_180215g0010	18.5156	5.06019	1.29006	3.92245	8.76547e-05	0.000374123	receptor kinase HSL1
MA_180405g0010	17.6302	5.96353	2.06278	2.89102	0.00383993	0.0112124	unknown
MA_180449g0010	25.5289	6.46865	1.33109	4.85965	1.17591e-06	7.05218e-06	transcription factor TT2-like
MA_180532g0010	2759.65	1.75122	0.306559	5.7125	1.11331e-08	9.13957e-08	cytochrome
MA_18054g0030	288.366	1.57913	0.268533	5.88058	4.08821e-09	3.56379e-08	probable calcium-binding CML27
MA_180673g0010	11.1494	1.5527	0.599715	2.58906	0.00962393	0.0251	recQ-mediated genome instability 1
MA_180710g0010	29.1487	8.16196	1.27865	6.38326	1.73361e-10	1.81804e-09	peroxidase 57-like
MA_181016g0010	7.74174	2.89438	1.24889	2.31757	0.020473	0.0484423	phospholipase A1- chloroplastic-like
MA_181061g0010	601.968	1.55356	0.18464	8.41399	3.96305e-17	8.64109e-16	dnaJ ERDJ3B
MA_18131g0010	841.576	1.57546	0.14348	10.9803	4.75176e-28	2.81283e-26	peptidyl-prolyl cis-trans isomerase FKBP53
MA_18139g0010	39.53	2.81567	0.805416	3.49592	0.000472436	0.00173046	heavy metal-associated isoprenylated plant 39-like
MA_181500g0010	334.629	7.71336	0.793186	9.72453	2.37008e-22	8.50223e-21	glutathione S-transferase
MA_181880g0010	115.773	1.19341	0.164619	7.24954	4.182e-13	5.98487e-12	unknown
MA_181915g0010	687.497	1.27034	0.322659	3.93709	8.24748e-05	0.000353877	unknown
MA_18237g0010	51.0932	3.98682	0.819596	4.86437	1.14824e-06	6.89972e-06	wall-associated
MA_18262g0020	52.3061	1.07739	0.322045	3.34546	0.000821463	0.00284588	3-dehydrosphinganine reductase TSC10A
MA_182741g0020	37.1249	1.2323	0.329842	3.73602	0.000186954	0.000746289
MA_182752g0010	28.2295	1.63385	0.703482	2.32251	0.0202053	0.0478794	uncharacterized hydrolase -like
MA_18275g0010	219.525	4.88781	0.471071	10.376	3.19013e-25	1.48375e-23	probable LRR receptor-like serine threonine- kinase At1g56140 isoform X2
MA_182869g0010	63.9305	1.03211	0.232966	4.43031	9.40979e-06	4.84886e-05	neuroguidin isoform X1
MA_18290g0010	34.3837	1.52724	0.360426	4.23733	2.26198e-05	0.000107964
MA_182935g0010	119.043	1.30483	0.185964	7.01657	2.27384e-12	2.9811e-11	mitochondrial outer membrane porin of 36 kDa-like
MA_18309g0010	1793.45	1.23911	0.108314	11.44	2.63822e-30	1.87096e-28	probable UDP-arabinopyranose mutase 5
MA_183305g0010	7.53582	3.41357	0.826325	4.13102	3.61154e-05	0.000165469	peroxidase 56-like
MA_183426g0010	991.482	1.02789	0.268341	3.83052	0.000127871	0.000528353	12-oxophytodienoate reductase 11
MA_183474g0010	39.2145	1.53704	0.572503	2.68476	0.00725809	0.0196129	unknown
MA_183668g0020	1447.43	1.39642	0.150703	9.26604	1.93194e-20	5.85521e-19	ATP-citrate synthase beta chain 1
MA_1839977g0010	60.1821	1.14439	0.399156	2.86703	0.00414349	0.0119889	G-type lectin S-receptor-like serine threonine- kinase B120
MA_184104g0010	38.8958	1.12478	0.259968	4.32662	1.51416e-05	7.4951e-05	Pentatricopeptide repeat
MA_184179g0030	6.1267	2.02285	0.862742	2.34467	0.0190437	0.0455225	60S acidic ribosomal P3-2
MA_184339g0010	33.3503	2.81742	0.951675	2.96048	0.00307156	0.0092091	rust resistance kinase Lr10-like
MA_184352g0010	9.88037	1.90338	0.73345	2.5951	0.00945627	0.0247258	pleiotropic drug resistance 1-like
MA_18439g0010	21.7885	2.40474	1.02546	2.34504	0.0190252	0.0454894	GDSL esterase lipase At4g10955
MA_184474g0010	82.6092	3.87911	0.459131	8.44881	2.94279e-17	6.48229e-16	expansin A1
MA_18465g0010	14.5448	1.64893	0.626764	2.63086	0.00851692	0.0225634	tubulin
MA_18470g0010	269.306	4.46957	0.661896	6.75268	1.45138e-11	1.73793e-10	basic endochitinase
MA_18470g0020	352.14	3.19781	0.458799	6.96997	3.17005e-12	4.09117e-11	basic endochitinase
MA_184938g0010	36.1675	6.2961	0.912615	6.89896	5.2384e-12	6.57685e-11
MA_1850812g0010	17.5652	1.92408	0.569035	3.3813	0.000721434	0.002532	unknown
MA_185088g0010	9.66413	2.28742	0.733482	3.11857	0.00181728	0.00579158	unknown
MA_185149g0010	51.6919	1.05243	0.246514	4.26925	1.96131e-05	9.47601e-05	ATP-citrate synthase beta chain 2
MA_18539g0010	682.877	1.04753	0.135242	7.74562	9.51187e-15	1.6384e-13	Thymidylate kinase
MA_1854g0020	16.6584	2.41612	0.954661	2.53087	0.0113781	0.0290717	TIFY 9-like isoform X1
MA_1857g0010	190.286	8.1303	0.637549	12.7524	3.0214e-37	3.93477e-35	retinol dehydrogenase 12-like
MA_18585g0010	208.552	1.15766	0.147013	7.87454	3.41993e-15	6.16505e-14	agamous-like MADS-box AGL65 isoform X1
MA_185972g0010	145.504	2.13765	0.622645	3.43318	0.000596552	0.00213382	tau class glutathione S-transferase
MA_18599g0010	1704.85	1.24837	0.101334	12.3194	7.12636e-35	7.52488e-33	prohibitin- mitochondrial
MA_18599g0030	22.6302	10.1888	1.33843	7.61252	2.68812e-14	4.41609e-13	gibberellic acid methyltransferase 2-like
MA_18612g0010	186.143	1.76192	0.216745	8.12903	4.32733e-16	8.51127e-15	zinc finger
MA_18615g0010	61.773	1.41257	0.553404	2.55251	0.0106949	0.0275389
MA_18616g0010	456.273	1.13365	0.152548	7.43146	1.07406e-13	1.64558e-12	GATA transcription factor 12-like
MA_186285g0010	259.235	6.94624	1.20089	5.78426	7.28326e-09	6.12895e-08	reticuline oxidase-like
MA_186340g0010	9409.37	1.02591	0.0928119	11.0537	2.1045e-28	1.27744e-26	60S ribosomal L13a-4
MA_186385g0010	9.75356	2.26505	0.941659	2.40538	0.0161557	0.0394636	receptor 12
MA_18649g0010	63.8162	1.00614	0.228553	4.40222	1.07151e-05	5.46382e-05
MA_18665g0010	416.358	1.40513	0.129848	10.8214	2.72666e-27	1.50812e-25	mitochondrial import receptor subunit TOM5 homolog
MA_18669g0010	454.171	1.55172	0.113004	13.7316	6.56987e-43	1.36399e-40	unknown
MA_1867024g0010	688.698	3.0911	0.277411	11.1427	7.7738e-29	4.89863e-27	plant F18G18-200
MA_186746g0010	9.83772	5.23572	1.5845	3.30433	0.000952046	0.00324852	WAT1-related At5g07050-like
MA_18676g0010	44.9109	1.5961	0.425442	3.75163	0.000175689	0.000704921	oligopeptide transporter 7-like
MA_186946g0010	1260.29	10.5381	1.92127	5.48495	4.13584e-08	3.11883e-07	peroxidase 5-like
MA_186973g0010	535.71	1.34295	0.370945	3.62036	0.000294196	0.00112576	Fe(II) ascorbate oxidase
MA_1870g0010	5.23657	3.79283	1.49734	2.53304	0.0113079	0.0289214
MA_18730g0010	1377.46	2.05877	0.122679	16.7818	3.31479e-63	3.31294e-60	cytochrome C
MA_1873408g0010	15.9145	1.38061	0.477237	2.89292	0.00381675	0.0111539	calmodulin-binding 25-like
MA_18754g0010	79.8183	1.44286	0.345113	4.18084	2.90435e-05	0.000135745	calmodulin-binding 60 B
MA_18755g0010	1770.23	1.595	0.177852	8.96814	3.01576e-19	8.21848e-18	auxin-responsive IAA13-like isoform X1
MA_1877g0010	11.5945	2.50991	0.594599	4.22118	2.43025e-05	0.000115151	probable prolyl 4-hydroxylase 3
MA_188277g0010	25.9382	1.39258	0.533383	2.61084	0.00903193	0.0237346
MA_188477g0010	335.719	1.01725	0.11338	8.97206	2.91013e-19	7.93565e-18	probable adenylate kinase chloroplastic
MA_188810g0010	432.45	4.13708	0.473217	8.74246	2.28085e-18	5.63021e-17	tau class glutathione S-transferase
MA_18892g0010	358.813	1.84525	0.216595	8.51938	1.60416e-17	3.61133e-16	probable polyamine oxidase 2
MA_1889g0010	9.83164	2.64556	0.644938	4.10203	4.09534e-05	0.000185518	sucrose synthase 2
MA_18900g0010	17.1208	4.98166	0.722132	6.89855	5.25353e-12	6.59392e-11	probable membrane-associated kinase regulator 2
MA_18923g0010	16.3842	3.02282	0.708249	4.26802	1.97218e-05	9.52318e-05	AP2 ERF and B3 domain-containing transcription factor RAV1-like
MA_18947g0010	1232.38	1.30759	0.0954779	13.6952	1.08466e-42	2.17825e-40	DEP domain
MA_189553g0010	30.6473	1.05906	0.298966	3.54241	0.000396487	0.00147719	pentatricopeptide repeat
MA_18959g0010	90.6422	6.86228	0.792274	8.66149	4.65637e-18	1.10743e-16	LURP-one-related 12-like
MA_189802g0010	25407.1	6.02083	0.426753	14.1085	3.36829e-45	8.66799e-43	Thaumatin
MA_19015g0020	58.5646	1.12104	0.257352	4.35607	1.32418e-05	6.63807e-05	PREDICTED: uncharacterized protein LOC104115064
MA_190437g0010	98.5878	2.47061	0.490423	5.03771	4.7113e-07	3.01343e-06	21 kDa -like
MA_190475g0010	398.39	7.37741	0.658684	11.2002	4.06712e-29	2.64831e-27	gibberellin-regulated 10-like
MA_190618g0010	369.355	1.26156	0.117001	10.7825	4.16591e-27	2.26053e-25	casein kinase 1 2
MA_19081g0010	41.1099	1.03867	0.290007	3.58152	0.000341602	0.00129038
MA_190972g0010	242.387	1.66184	0.184574	9.00365	2.18341e-19	6.01889e-18	histone H4
MA_1909820g0010	18.1328	3.88601	0.894677	4.34347	1.40246e-05	6.98972e-05
MA_191308g0010	156.437	4.50943	0.676299	6.66781	2.5965e-11	3.01668e-10	class VII chitinase
MA_19156g0010	90.3058	2.93002	0.316154	9.26771	1.90186e-20	5.76812e-19	DETOXIFICATION 48-like
MA_19161g0010	142.582	1.05987	0.45562	2.32622	0.0200066	0.0474845	probable LRR receptor-like serine threonine- kinase At3g47570
MA_19161g0020	204.782	1.09269	0.436479	2.50343	0.0122998	0.0311157	receptor kinase At3g47110
MA_1920179g0010	198.409	1.34653	0.233813	5.75902	8.46057e-09	7.05338e-08	3-oxo-Delta(4,5)-steroid 5-beta-reductase-like
MA_1922g0010	203.017	3.62696	0.553777	6.5495	5.77285e-11	6.42731e-10	intracellular pathogenesis-related
MA_192388g0010	2.64042	4.48947	1.6603	2.70402	0.0068507	0.0186304	structural maintenance of chromosomes 5 isoform X1
MA_19253g0020	112.972	5.28525	0.487944	10.8317	2.43625e-27	1.35097e-25	AF230276_1alpha-expansin 3
MA_19275g0010	80.4671	1.40646	0.352958	3.98478	6.75415e-05	0.000294328	unknown
MA_19276g0010	18.2256	6.62417	1.08879	6.084	1.17223e-09	1.1027e-08	disease resistance gene
MA_192860g0010	243.306	1.09203	0.229327	4.76188	1.91795e-06	1.11191e-05	NRT1 PTR FAMILY -like
MA_19332g0010	165.196	1.1779	0.155156	7.59174	3.15644e-14	5.1461e-13	protein of unknown function DUF1191
MA_19350g0010	8069.42	1.1711	0.114572	10.2215	1.58809e-24	6.95715e-23	40S ribosomal S11
MA_19362g0010	9.63319	4.38889	1.1727	3.74256	0.000182157	0.00072849	probably inactive leucine-rich repeat receptor kinase IMK2
MA_19374g0040	3.00073	5.58931	2.16132	2.58607	0.00970786	0.0252974	cell division cycle 5
MA_193904g0010	313.136	1.54794	0.385811	4.01218	6.016e-05	0.000264468	lactoylglutathione lyase glyoxalase I family
MA_194437g0010	50.1954	1.76138	0.400751	4.39519	1.10676e-05	5.62711e-05	bidirectional sugar transporter SWEET1
MA_19445g0010	206.19	1.20496	0.168082	7.1689	7.5605e-13	1.04847e-11	50S ribosomal L1-like
MA_19464g0010	1118.59	1.0502	0.154285	6.80689	9.97301e-12	1.2152e-10	lipase-like PAD4
MA_194707g0010	185.594	2.36668	0.533785	4.43377	9.26015e-06	4.78092e-05	RING-H2 finger ATL40-like
MA_194721g0010	38.1792	2.29885	0.645433	3.56172	0.000368436	0.00138206
MA_194721g0020	17.8048	3.86873	0.960454	4.02802	5.62479e-05	0.000248235	probable serine threonine- kinase At1g18390 isoform X3
MA_194750g0010	16.5217	4.89628	0.758272	6.45716	1.06684e-10	1.15197e-09	unknown
MA_194852g0010	10.6034	7.88172	1.54741	5.0935	3.51515e-07	2.29446e-06	hypothetical protein
MA_194876g0010	108.457	1.38737	0.408297	3.39794	0.000678959	0.00239801	unknown
MA_19509g0020	403.454	1.03097	0.185281	5.56438	2.63093e-08	2.04276e-07	endoglucanase 6-like
MA_19538g0010	792.073	1.11688	0.152819	7.30855	2.70049e-13	3.95556e-12	D-3-phosphoglycerate dehydrogenase chloroplastic-like
MA_195595g0010	166.368	1.75059	0.26878	6.51308	7.36273e-11	8.08433e-10	BES1 BZR1 homolog 4-like
MA_195678g0010	25.6863	1.34867	0.55102	2.44759	0.0143815	0.0356869	cysteine-rich repeat secretory 55
MA_195714g0010	169.36	7.3919	1.04115	7.09974	1.24991e-12	1.69185e-11
MA_195775g0010	126.887	4.72739	0.566211	8.34917	6.87456e-17	1.45609e-15	peroxidase 72-like
MA_195838g0010	26.1545	6.81869	1.88248	3.62219	0.000292118	0.0011186	UDP-glycosyltransferase 74G1-like
MA_196011g0010	4.92523	4.60953	1.20956	3.8109	0.000138462	0.000567856	boron transporter 1-like
MA_196195g0010	150.619	7.09629	1.75443	4.04479	5.23691e-05	0.000232742	probable inositol oxygenase
MA_196213g0010	46.1203	1.22216	0.309768	3.9454	7.96684e-05	0.000342623	transcription factor FER-LIKE IRON DEFICIENCY-INDUCED TRANSCRIPTION FACTOR
MA_196302g0010	43.5484	6.32442	1.423	4.44443	8.81262e-06	4.56412e-05	probable disease resistance At4g33300
MA_196364g0010	165.717	2.17803	0.30313	7.18514	6.71404e-13	9.3713e-12	F-box GID2
MA_19668g0010	52.2823	1.41548	0.360828	3.92286	8.75028e-05	0.000373549	ENHANCED DISEASE RESISTANCE 2-like
MA_19675g0010	295.077	1.53171	0.134559	11.3832	5.06953e-30	3.53109e-28	mitotic spindle checkpoint MAD2
MA_197089g0010	175.429	1.23134	0.304923	4.0382	5.3863e-05	0.000238813
MA_197097g0010	2594.29	1.56838	0.573276	2.73582	0.00622245	0.0171124	EXORDIUM-like 2
MA_197101g0010	80.3277	6.64392	1.31477	5.0533	4.34242e-07	2.79622e-06	cytokinin dehydrogenase 1
MA_197343g0010	163.623	2.96371	0.468157	6.33059	2.44224e-10	2.51637e-09
MA_197421g0010	4.28544	4.78019	1.51841	3.14816	0.00164304	0.00528726	phospholipase A1- chloroplastic
MA_197421g0020	4.00126	4.48275	1.46796	3.05372	0.00226026	0.00702401	phospholipase A1- chloroplastic-like
MA_197719g0010	102.061	1.83243	0.264796	6.92017	4.51118e-12	5.71726e-11	Histone
MA_198162g0010	261.577	1.08767	0.13744	7.91375	2.49756e-15	4.55196e-14	elongation factor mitochondrial
MA_198577g0010	85.7393	1.72801	0.310591	5.56362	2.64233e-08	2.05124e-07	ABA-responsive LEA
[truncated: 7,466 more rows]

## Sheet: (2) 10Days IAA vs. Mock
Differentially expressed genes of IAA treatment after 10 days, compared to the mock condition
Shown are genes in the IAA treatment compared with the mock, with an adjusted pvalue < 0.05, and an absolute value of foldchange >1.
ID	Mean-CPM	logFC	flcSE	stat	pvalue	padj	Description
MA_10001015g0010	12.4047	2.81497	0.871183	3.2312	0.00123273	0.00509842	unknown
MA_10001337g0010	20.4646	1.17208	0.429011	2.73204	0.00629428	0.0209351	isoflavone reductase
MA_10006044g0010	6.8357	5.94401	1.36024	4.36983	1.24342e-05	8.38234e-05	GDSL esterase lipase At5g55050-like isoform X2
MA_100063g0010	8.93826	6.12812	1.36733	4.4818	7.40165e-06	5.27081e-05	peroxidase 66
MA_100094g0010	524.515	6.32431	0.671213	9.4222	4.4172e-21	2.92502e-19	N-acyl-D-amino-acid deacylase
MA_10011940g0010	68.3276	3.72357	0.52668	7.06989	1.55057e-12	3.43138e-11	unknown
MA_100151g0010	2.57499	4.68588	1.45531	3.21984	0.00128262	0.00527129	xyloglucan endotransglucosylase hydrolase 2-like
MA_10016710g0010	36.6113	2.48856	0.741293	3.35706	0.000787766	0.00343531	GDP-fucose O-fucosyltransferase
MA_10018938g0010	44.3588	1.58567	0.44929	3.52929	0.000416675	0.00196155	LRR receptor-like serine threonine- kinase GSO2
MA_10020141g0010	72.9559	2.8167	0.770491	3.65573	0.000256455	0.00127062
MA_100207g0010	9.19302	4.28424	0.954817	4.48697	7.22424e-06	5.15561e-05	LRR receptor-like serine threonine- kinase GSO1
MA_10021234g0010	826.141	1.87532	0.263806	7.10871	1.17131e-12	2.64105e-11	glutathione peroxidase
MA_10025310g0010	781.18	1.70392	0.197048	8.64725	5.27546e-18	2.50794e-16	aldehyde dehydrogenase family 2 member C4-like
MA_10028g0010	78.4181	1.67429	0.516836	3.23949	0.00119742	0.00497498	xyloglucan endotransglucosylase hydrolase 2
MA_10030878g0010	27.2603	1.12868	0.416573	2.70943	0.00673988	0.022211	aldose 1-epimerase
MA_10031781g0010	167.104	2.21081	0.522574	4.23062	2.33048e-05	0.000148158	ethylene-responsive transcription factor 5-like
MA_10032317g0010	148.907	1.70761	0.304228	5.61293	1.98927e-08	2.32249e-07	GDP-mannose 3,5-epimerase 2
MA_100327g0010	208.789	1.30686	0.150225	8.69937	3.33719e-18	1.62056e-16	calumenin-like isoform X2
MA_10033993g0010	63.3499	1.4983	0.424626	3.52853	0.000417879	0.00196658	LRR receptor-like serine threonine- kinase GSO2
MA_10034488g0010	10.5765	2.1616	0.572111	3.77829	0.000157911	0.000826211	21 kDa -like
MA_10036422g0010	263.4	1.17083	0.290834	4.02577	5.67898e-05	0.000329677
MA_10036772g0010	10.4774	1.78722	0.638026	2.80118	0.00509166	0.0174178	histone-lysine N-methyltransferase ATXR4
MA_100379g0010	1657.58	1.01787	0.0943319	10.7904	3.82322e-27	4.76252e-25	ATP synthase subunit mitochondrial
MA_10038097g0010	70.6556	4.03744	0.769162	5.24915	1.52805e-07	1.51243e-06	beta- insoluble isoenzyme CWINV1 isoform X1
MA_10039253g0010	68.6218	4.07209	0.679182	5.99557	2.02768e-09	2.83571e-08	tau class glutathione S-transferase
MA_10040248g0010	38.8375	5.26655	0.732361	7.19119	6.42284e-13	1.50752e-11	F-box kelch-repeat At1g67480-like
MA_10040462g0010	39.6981	1.91114	0.600761	3.1812	0.00146668	0.00592965	LRR receptor-like serine threonine- kinase FLS2
MA_10042865g0010	533.687	1.05371	0.21621	4.87354	1.09616e-06	9.24608e-06	arogenate dehydratase
MA_10048467g0010	418.083	4.48122	0.336487	13.3177	1.82728e-40	6.28234e-38	transcription repressor MYB5-like
MA_10050914g0010	581.541	8.13037	0.938075	8.66708	4.43329e-18	2.1193e-16	secoisolariciresinol dehydrogenase-like isoform X2
MA_10051g0010	78.46	5.59782	0.723969	7.73213	1.05765e-14	3.19646e-13	F-box kelch-repeat At1g67480-like
MA_10052810g0010	157.998	2.46531	0.318483	7.74079	9.88008e-15	2.99652e-13	anthocyanidin reductase
MA_10054743g0010	15.6776	1.76618	0.570539	3.09563	0.00196393	0.00766285	unknown
MA_10055167g0010	233.801	2.8983	0.45421	6.38095	1.75989e-10	2.89893e-09	ribonuclease Y-like
MA_10055333g0010	8.56482	3.41331	0.719246	4.74568	2.07803e-06	1.6615e-05	NRT1 PTR FAMILY -like
MA_10055697g0010	273.109	2.15743	0.514282	4.19503	2.72837e-05	0.000170701	cytochrome P450 82C4-like
MA_10060181g0010	12.6628	5.81497	1.51913	3.82784	0.000129273	0.000690228	unknown
MA_10061449g0010	4.6287	5.01804	1.54902	3.23949	0.00119743	0.00497498	receptor kinase At4g00960
MA_10066589g0010	24.2795	1.81146	0.433545	4.17825	2.93764e-05	0.000182308	GABA transporter 1-like
MA_10066818g0010	70.5028	6.79216	0.644087	10.5454	5.33451e-26	5.84837e-24	probable methyltransferase PMT19
MA_10068901g0010	544.679	2.196	0.310248	7.07821	1.46025e-12	3.24486e-11	dirigent
MA_10069323g0010	169.706	1.12237	0.281449	3.98783	6.66804e-05	0.000381173	transcription factor MYB29
MA_10070549g0010	36.0012	1.42153	0.392691	3.61997	0.000294642	0.00143794
MA_10070914g0010	22.1713	3.61969	0.782652	4.6249	3.74781e-06	2.84037e-05	tau class glutathione S-transferase
MA_10078781g0010	45.1708	3.01995	0.39293	7.68574	1.5212e-14	4.49004e-13	sulfate transporter -like
MA_10081221g0010	307.921	3.53823	0.700881	5.04826	4.45851e-07	4.0458e-06	tau class glutathione S-transferase
MA_10083496g0010	33.7173	4.91602	0.93496	5.258	1.45632e-07	1.44777e-06	probable xyloglucan endotransglucosylase hydrolase 7
MA_100852g0010	8.17879	2.95555	1.22535	2.412	0.0158651	0.045729	methylesterase chloroplastic
MA_100853g0010	24.1972	1.84881	0.51588	3.58379	0.000338641	0.00162808	hypothetical protein SELMODRAFT_158336
MA_100868g0010	81.7669	1.79599	0.511971	3.50799	0.000451509	0.00210639	AF085330_1expansin
MA_100931g0020	38.3926	1.95085	0.666106	2.92873	0.00340345	0.0123317	AT-hook motif nuclear-localized 22
MA_100975g0010	9.0788	2.02613	0.798328	2.53796	0.0111499	0.0340109	indole-3-acetic acid-amido synthetase
MA_10099684g0010	2.17098	3.76779	1.55589	2.42163	0.0154511	0.0447095	unknown
MA_10099693g0010	95.8944	2.28779	0.429867	5.3221	1.02578e-07	1.05313e-06	class VII chitinase
MA_100998g0010	33.5011	5.96666	1.22469	4.87198	1.10487e-06	9.314e-06
MA_10101302g0010	90.4551	8.40256	1.51181	5.55794	2.72975e-08	3.10436e-07	tau class glutathione S-transferase
MA_10101g0010	55.029	1.79998	0.561552	3.20536	0.00134893	0.00550694	ABC transporter G family member 22 isoform X1
MA_101024g0010	19.8581	1.15906	0.365189	3.17387	0.00150421	0.0060614	TIR NBS LRR disease resistance
MA_10103038g0010	29099.2	5.34457	0.441066	12.1174	8.54281e-34	1.90226e-31	anti-microbial
MA_10104334g0010	624.2	2.79998	0.509218	5.4986	3.82828e-08	4.24032e-07	tau class glutathione S-transferase
MA_10105835g0010	18.003	1.40397	0.44817	3.13267	0.00173223	0.00686438
MA_101065g0010	29.2189	10.3669	1.3328	7.77831	7.34972e-15	2.28719e-13	purple acid phosphatase 23 isoform X1
MA_10106735g0010	134.66	1.16705	0.249011	4.68672	2.77616e-06	2.16334e-05	2-oxoglutarate-iron(II)-dependent oxygenase
MA_10107572g0010	165.471	3.32253	0.391292	8.49118	2.04552e-17	8.98857e-16	endoglucanase 1-like
MA_10107625g0010	124.235	2.12464	0.311544	6.81972	9.12212e-12	1.84139e-10	serine carboxypeptidase-like 50
MA_10110965g0010	57.4275	1.82688	0.413149	4.42184	9.78646e-06	6.77158e-05	cytochrome P450 90A1-like
MA_10114342g0010	41.2427	3.47926	0.528178	6.58729	4.47939e-11	8.1458e-10	UPF0496 At3g49070
MA_101154g0010	9.7836	2.43117	0.762636	3.18785	0.00143333	0.00580957	RING-H2 finger ATL2-like
MA_10117005g0010	167.655	1.01939	0.202428	5.0358	4.75863e-07	4.29096e-06	inositol 2-dehydrogenase isoform X2
MA_101170g0020	118.387	1.87711	0.400384	4.68826	2.75535e-06	2.1479e-05	probable carboxylesterase 15
MA_101171g0010	159.732	7.12252	1.03547	6.87853	6.04732e-12	1.24827e-10	pectate lyase
MA_10120109g0010	629.5	3.16089	0.559391	5.6506	1.59893e-08	1.89981e-07	tau class glutathione S-transferase
MA_10122399g0010	122.669	1.43938	0.271555	5.30052	1.15473e-07	1.17236e-06	fatty acyl- reductase 3-like
MA_10122875g0010	150.688	1.55401	0.49816	3.1195	0.00181158	0.00713805	Fe(II) ascorbate oxidase
MA_10123953g0010	9.31302	2.69629	0.71686	3.76125	0.000169069	0.000877949	unknown
MA_10126084g0010	345.862	1.76464	0.262258	6.72865	1.71247e-11	3.32258e-10	caffeoylshikimate esterase-like
MA_10127209g0010	10.8017	1.63783	0.572783	2.85943	0.00424403	0.0148867	serine threonine- kinase 38-like
MA_10128792g0010	151.486	3.58884	0.721115	4.9768	6.46438e-07	5.68823e-06	L-ascorbate oxidase
MA_10135085g0010	24.7113	9.18993	2.4783	3.70815	0.000208775	0.00106068	basic 7S globulin-like
MA_10136614g0010	6.03256	4.89289	1.10456	4.42972	9.43558e-06	6.56367e-05	nodulation-signaling pathway 2
MA_101370g0010	356.036	1.69343	0.16486	10.2719	9.42883e-25	9.35828e-23	unknown
MA_10137628g0010	41.5112	7.10374	0.745511	9.52869	1.59287e-21	1.0988e-19	Methyltransf_29 domain-containing
MA_101402g0010	3107.53	1.33876	0.0871774	15.3567	3.19415e-53	2.98417e-50	disulfide isomerase-like 1-4
MA_10142854g0010	46.1937	1.38177	0.279021	4.95219	7.33822e-07	6.38137e-06	probable prolyl 4-hydroxylase 9
MA_10143217g0010	13.7313	3.58616	1.01917	3.5187	0.000433663	0.00203218	ACT domain-containing ACR4-like
MA_10143270g0010	53.3478	1.08913	0.360529	3.02091	0.00252013	0.00952218	7-deoxyloganetin glucosyltransferase-like
MA_10144220g0010	27.4323	6.36476	1.2235	5.20209	1.97062e-07	1.91086e-06	reticuline oxidase-like
MA_10144809g0010	38.51	6.39331	1.17957	5.42005	5.95813e-08	6.37432e-07	glycosyl hydrolase
MA_10145939g0010	39.6901	1.99008	0.609257	3.2664	0.00108924	0.0045656
MA_10146282g0010	876.118	7.31804	0.661713	11.0592	1.97769e-28	2.6982e-26
MA_10147276g0010	947.833	1.01666	0.28579	3.55737	0.000374592	0.00178337	GEM 5
MA_10148174g0010	13.0959	7.07355	1.50745	4.69238	2.70047e-06	2.11048e-05	ASPARTIC PROTEASE IN GUARD CELL 1
MA_10150752g0010	49.6031	2.31185	0.699895	3.30314	0.000956082	0.00407342	hypothetical protein SELMODRAFT_158336
MA_10152173g0010	305.984	2.05772	0.340547	6.0424	1.51842e-09	2.16079e-08
MA_101553g0010	277.09	1.59757	0.207994	7.68086	1.58021e-14	4.65464e-13	phytosulfokine receptor 2
MA_101556g0010	78.2865	1.24769	0.498613	2.50232	0.0123383	0.0370159	unknown
MA_10156973g0010	4.82735	6.81329	1.5098	4.51271	6.40059e-06	4.62073e-05	probable leucine-rich repeat receptor kinase At1g35710
MA_10157944g0010	25.4611	1.79455	0.502628	3.57034	0.000356514	0.00170581	myb
MA_10158313g0010	393.198	3.19252	0.629302	5.07312	3.91346e-07	3.58756e-06	UDP-glycosyltransferase 86A1-like
MA_10160589g0010	11.0627	8.62983	1.38975	6.20961	5.3115e-10	8.13206e-09	unknown
MA_10161075g0010	97.4359	2.31378	0.222532	10.3975	2.54514e-25	2.63566e-23	MLO 4
MA_101612g0010	73.3074	2.26331	0.587082	3.85518	0.000115643	0.000625144	cationic peroxidase 1-like
MA_10162289g0010	2808.41	5.07543	0.439579	11.5461	7.72291e-31	1.3276e-28
MA_101628g0010	7.5489	2.86052	1.20187	2.38006	0.0173097	0.0491479	7-deoxyloganetin glucosyltransferase-like
MA_10163039g0010	58.9712	1.31105	0.295146	4.44203	8.9116e-06	6.22335e-05	nuclear factor subunit C4
MA_101646g0010	7020.54	2.04962	0.182284	11.2441	2.47606e-29	3.72066e-27	phosphoenolpyruvate carboxykinase [ATP]-like
MA_10165689g0010	723.692	1.18751	0.268655	4.42022	9.8601e-06	6.81266e-05	alpha carbonic anhydrase 7-like
MA_101657g0010	595.546	1.65753	0.191897	8.6376	5.74043e-18	2.72296e-16	probable choline kinase 2
MA_10172470g0010	146.68	1.38055	0.175203	7.87971	3.28141e-15	1.06997e-13	kinase chloroplastic
MA_10172523g0010	138.192	1.46894	0.229306	6.40605	1.49342e-10	2.49053e-09	UDP-glucosyltransferase family
MA_10174497g0010	6.74929	7.83351	1.44192	5.43271	5.55045e-08	5.96788e-07	E3 ubiquitin- ligase RHA1B-like
MA_10175544g0010	2094.66	2.80503	0.461141	6.0828	1.18103e-09	1.71414e-08	peroxidase 12-like
MA_10176230g0010	47.2709	1.53129	0.508755	3.00988	0.0026135	0.00981969	unknown
MA_10176945g0010	147.97	1.64672	0.469902	3.50439	0.000457649	0.00213203	HAD-superfamily subfamily variant 3
MA_10177659g0010	34.0247	2.22545	0.492905	4.51497	6.33268e-06	4.57631e-05	caffeoylshikimate esterase
MA_10177719g0010	18.8766	4.76383	0.829854	5.74057	9.43611e-09	1.17408e-07	abscisic acid receptor PYL4-like
MA_10178158g0010	9.68842	6.27324	1.49674	4.19127	2.77402e-05	0.000173229	auxin responsive GH3
MA_10178729g0010	63.9651	2.19311	0.269152	8.14822	3.69322e-16	1.38741e-14	L-arabinokinase-like isoform X2
MA_10181288g0010	110.201	4.00504	0.496283	8.07009	7.02464e-16	2.53052e-14	isoflavone reductase
MA_101812g0010	50.3245	3.2735	0.46479	7.04297	1.8819e-12	4.11377e-11	plasma membrane ATPase 4
MA_101817g0010	64.0076	4.69852	0.548974	8.55873	1.14117e-17	5.24524e-16	LOB domain-containing 29-like
MA_10182116g0010	76.362	1.68604	0.503543	3.34835	0.000812934	0.00353074	unknown
MA_10182290g0010	16.2539	4.18782	0.841912	4.97417	6.55265e-07	5.76236e-06	dehydration-responsive RD22
MA_10182631g0010	321.943	1.26373	0.342987	3.68449	0.000229163	0.00115201	pathogen-related -like
MA_101848g0010	168.714	1.42876	0.15251	9.36829	7.37152e-21	4.78547e-19	acyl-activating enzyme 15
MA_10185385g0010	877.047	2.30377	0.195864	11.7621	6.12017e-32	1.1742e-29	Oligopeptide transporter 4
MA_10186845g0010	28.9327	3.46674	0.400129	8.66407	4.55203e-18	2.17364e-16	CSC1 At4g02900
MA_101873g0010	28.453	6.41043	0.723119	8.86498	7.65169e-19	4.02989e-17	galactomannan galactosyltransferase 1-like
MA_101891g0010	62.4737	3.37089	0.32307	10.4339	1.73556e-25	1.82365e-23	probable polyol transporter 4
MA_101892g0010	12.9988	4.93754	0.816184	6.04954	1.45257e-09	2.07395e-08	2-oxoglutarate (2OG) and Fe(II)-dependent oxygenase superfamily
MA_10193198g0010	102.971	4.25088	0.481852	8.82196	1.12471e-18	5.80956e-17	cysteine-rich repeat secretory 55
MA_10194606g0010	2543.62	3.89961	0.50606	7.70583	1.29992e-14	3.88223e-13
MA_10196428g0010	4760.91	1.56115	0.48804	3.19881	0.00137996	0.00561553	L-ascorbate oxidase homolog
MA_10197506g0010	55.7436	8.97328	1.41227	6.35382	2.10028e-10	3.42289e-09	defensin
MA_10197891g0010	37.2338	3.18165	0.530399	5.9986	1.99031e-09	2.78891e-08	low temprature induced
MA_10198222g0010	77.1784	1.06062	0.260143	4.07705	4.56097e-05	0.000271335	lipoamide acyltransferase component of branched-chain alpha-keto acid dehydrogenase mitochondrial
MA_101987g0010	424.067	3.0857	0.19159	16.1058	2.32432e-58	3.32966e-55	transcription factor AS1-like
MA_10199247g0010	84.7026	5.24229	0.489022	10.7199	8.20612e-27	9.87861e-25	dynein light chain flagellar outer arm-like
MA_10199750g0010	72.9012	6.03763	0.545284	11.0725	1.70663e-28	2.38131e-26	GDSL esterase lipase At1g74460
MA_101997g0010	282.825	2.52314	0.652122	3.86913	0.000109225	0.00059366	7-deoxyloganetin glucosyltransferase-like
MA_10199979g0010	533.105	12.7949	1.23334	10.3742	3.24979e-25	3.34121e-23	kDa proline-rich -like
MA_10200708g0010	2355.04	1.24635	0.272361	4.57608	4.73765e-06	3.52075e-05	unknown
MA_102043g0010	262.199	1.92701	0.478055	4.03094	5.55544e-05	0.000323467	PLANT CADMIUM RESISTANCE 2-like
MA_10204459g0010	1778.41	1.30154	0.325856	3.99421	6.49102e-05	0.000372093	calmodulin-A-like isoform X1
MA_102057g0010	379.215	1.34881	0.363459	3.71104	0.00020641	0.00104966	probable aminotransferase TAT2
MA_10208460g0010	3.49335	3.7246	1.46617	2.54035	0.0110742	0.0338176
MA_10208485g0010	35.2215	2.88694	0.531901	5.42758	5.71224e-08	6.13341e-07	leucine-rich repeat receptor-like serine threonine- kinase At2g24130 isoform X2
MA_10208579g0010	142.57	2.51768	0.312507	8.05639	7.85791e-16	2.80018e-14	RING-H2 finger ATL74-like
MA_10209746g0010	669.45	1.00761	0.156101	6.45486	1.08322e-10	1.84878e-09	acetate butyrate-- ligase peroxisomal
MA_10210452g0010	7.60013	2.32652	0.936221	2.48502	0.0129546	0.0385685	unknown
MA_1021120g0010	22.3332	1.24739	0.445869	2.79765	0.0051476	0.0175895	phenylcoumaran benzylic ether reductase
MA_10211971g0010	42.7948	7.66128	1.77048	4.32723	1.50996e-05	9.99723e-05	thaumatin
MA_10213388g0010	55.167	2.99985	0.626063	4.79161	1.65448e-06	1.34997e-05	L-type lectin-domain containing receptor kinase -like
MA_10216549g0010	209.894	9.10278	0.905938	10.0479	9.38345e-24	8.50766e-22	pathogenesis-related 5-like
MA_10221191g0010	5.57178	2.04802	0.820546	2.49592	0.0125631	0.0375747	DETOXIFICATION 41
MA_10222281g0010	8.44175	2.56769	1.06378	2.41374	0.0157898	0.0455517	salicylate carboxymethyltransferase-like
MA_10222942g0010	215.903	1.02704	0.279738	3.67144	0.000241192	0.00120416	phospholipase A2-alpha
MA_10226232g0010	13.1761	5.94673	1.60902	3.69587	0.000219135	0.00110665	glutamate receptor
MA_10227223g0010	71.9517	2.75863	0.543127	5.07916	3.79108e-07	3.48728e-06	unknown
MA_10227622g0010	330.097	3.78858	0.483781	7.83119	4.83283e-15	1.53849e-13	peroxidase 72-like
MA_10228078g0010	56.5199	1.01033	0.279115	3.61974	0.000294897	0.00143853	probable stress-associated endoplasmic reticulum
MA_10229741g0010	228.86	7.39284	0.589349	12.5441	4.28389e-36	1.13645e-33	TIFY 10a
MA_102298g0010	8.04732	2.95517	1.06242	2.78155	0.00540995	0.0183532	peroxidase 66
MA_10232070g0010	4.08046	4.51254	1.39871	3.22622	0.00125438	0.00517518	expansin A1
MA_10236378g0010	18.0129	2.93394	0.896038	3.27435	0.00105905	0.00445296	dirigent
MA_10236907g0010	220.295	1.23592	0.353183	3.49938	0.000466338	0.00216757	TIR NBS LRR disease resistance
MA_10238540g0010	10.8709	5.77654	1.40675	4.1063	4.02042e-05	0.000241822	WAT1-related At5g07050-like
MA_10243509g0010	229.111	1.62734	0.523267	3.10997	0.00187109	0.0073409	unknown
MA_102456g0010	14.2808	2.16905	0.446493	4.85797	1.18594e-06	9.93923e-06	calcium-dependent kinase 28-like
MA_10245708g0010	4.13836	3.95637	1.1146	3.5496	0.000385815	0.00183294
MA_10250564g0010	33.168	2.93578	0.460859	6.37022	1.88753e-10	3.09376e-09
MA_10250686g0010	15.203	6.80081	1.36382	4.98658	6.14566e-07	5.43449e-06	unknown
MA_10251013g0010	5167.37	1.46748	0.245492	5.97773	2.26269e-09	3.13682e-08	probable xyloglucan endotransglucosylase hydrolase B
MA_10251285g0010	174.702	1.2697	0.227821	5.57324	2.5005e-08	2.86259e-07	unknown
MA_10251g0020	5.06015	2.11562	0.791288	2.67364	0.00750339	0.0243334	Peptidase S9 prolyl oligopeptidase
MA_102522g0010	15.4418	5.84508	1.05038	5.56472	2.62575e-08	2.99559e-07	GDSL esterase lipase 5-like
MA_10253234g0010	22.6108	6.45641	1.42919	4.51753	6.2565e-06	4.52888e-05
MA_10253390g0010	15.5086	2.46233	1.0239	2.40485	0.0161789	0.0464372	sinapyl alcohol
MA_102534g0030	10.5769	4.97	1.46519	3.39205	0.000693728	0.00307228
MA_10254035g0010	55.2915	1.27623	0.369866	3.45052	0.000559498	0.00254849	unknown
MA_10254g0010	993.127	1.37056	0.237441	5.7722	7.82444e-09	9.87846e-08
MA_10254g0020	5964.95	1.21192	0.22509	5.38415	7.27876e-08	7.67072e-07	L-ascorbate oxidase homolog
MA_10255873g0010	11.345	1.43347	0.589793	2.43047	0.0150793	0.0438019	disulfide isomerase-like 1-4
MA_10258501g0010	52.7919	1.92417	0.615078	3.12834	0.00175799	0.00695686	unknown
MA_10258723g0010	5.31725	2.10758	0.823059	2.56066	0.0104473	0.032191	L-type lectin-domain containing receptor kinase -like
MA_10262473g0010	1253.1	7.34847	0.917677	8.00769	1.16886e-15	4.05759e-14	class VII chitinase
MA_10263488g0010	93.0848	5.30684	0.490168	10.8266	2.57647e-27	3.28565e-25	NRT1 PTR FAMILY -like
MA_10263885g0010	29.7118	1.96031	0.444749	4.40768	1.04482e-05	7.17405e-05	unknown
MA_10265000g0010	4576.81	1.96578	0.448621	4.38182	1.17692e-05	7.98663e-05	PR10
MA_10265423g0010	4.22166	4.76538	1.35652	3.51294	0.00044318	0.00207158
MA_10266265g0010	16.4203	1.0938	0.418851	2.61144	0.00901619	0.0284139	acyltransferase chloroplastic isoform X2
MA_10266433g0010	3.21365	5.17666	1.59872	3.238	0.0012037	0.00499711	transcription factor
MA_10267810g0010	305.347	1.6588	0.17982	9.22482	2.84042e-20	1.72659e-18	probable pectinesterase 68
MA_10268127g0010	1049.55	1.12931	0.120149	9.39925	5.49534e-21	3.59464e-19	cytochrome b-c1 complex subunit 7-1
MA_102682g0010	374.378	1.03568	0.362336	2.85833	0.00425875	0.0149322
MA_10270039g0010	23.0132	1.35292	0.373012	3.62702	0.000286707	0.00140256	probable 3-hydroxyisobutyrate mitochondrial isoform X2
MA_10270g0010	403.971	1.69579	0.38196	4.43972	9.00761e-06	6.28631e-05	unknown
MA_10272821g0010	18.2284	1.2984	0.44734	2.90249	0.00370204	0.0132616
MA_10273429g0010	66.3358	1.22278	0.238366	5.12984	2.89982e-07	2.73148e-06
MA_10274785g0010	556.933	1.10562	0.0999439	11.0625	1.9081e-28	2.62828e-26	UDP-glucose 4-epimerase GEPI48
MA_10274845g0010	14.7878	5.08453	0.925022	5.49666	3.87056e-08	4.28273e-07
MA_10274g0010	110.981	4.63884	0.489083	9.48477	2.42928e-21	1.6441e-19	ethylene-responsive transcription factor ERF114-like
MA_10275425g0010	2.51277	4.55135	1.51213	3.0099	0.00261333	0.00981969	cytochrome P450 94B3-like
MA_10276973g0020	14.6479	1.45331	0.554264	2.62205	0.00874021	0.0276679
MA_10277544g0010	7.25671	3.13513	1.09282	2.86883	0.0041199	0.014514
MA_10277941g0010	35.1668	1.25484	0.361404	3.47213	0.000516352	0.00237131	probable serine threonine- kinase DDB_G0291350
MA_102795g0010	1814.15	9.13842	0.619587	14.7492	3.1125e-49	2.19284e-46	pathogenesis-related PR-1-like
MA_102800g0010	313.742	1.64141	0.178629	9.18891	3.96851e-20	2.38199e-18	alpha-xylosidase 1
MA_10280474g0010	32.3627	1.46087	0.436725	3.34506	0.000822642	0.00356672	alpha-mannosidase-like isoform X3
MA_10280796g0010	253.776	1.71603	0.147219	11.6563	2.13027e-31	3.89577e-29	sugar carrier C-like
MA_10280832g0010	11.5265	2.24152	0.747836	2.99735	0.00272342	0.0101855	ABC transporter B family member 9
MA_102838g0010	45.288	1.19973	0.410272	2.92424	0.00345296	0.0124874	unknown
MA_10285571g0010	57.578	8.20288	1.15963	7.07369	1.50867e-12	3.34726e-11	elongation factor 2
MA_10286570g0010	12.541	2.69453	0.692599	3.89046	0.000100054	0.000550003	unknown
MA_10288665g0010	71.5559	1.0099	0.239778	4.21181	2.53327e-05	0.00015961	reticulocalbin-2
MA_10289079g0010	34.5928	6.00553	1.01343	5.92593	3.10538e-09	4.21398e-08	cyclin-U2-1
MA_10289213g0010	7.83148	6.51099	1.3891	4.68721	2.76954e-06	2.15857e-05	calmodulin 3
MA_10289859g0010	3.11437	3.73233	1.54577	2.41454	0.015755	0.0454664	ATP-dependent 6-phosphofructokinase 2
MA_102913g0010	357.892	1.02035	0.19692	5.18152	2.20086e-07	2.11408e-06	molybdopterin cofactor
MA_10292331g0010	5.96071	3.1706	1.05307	3.01082	0.00260542	0.00979712	thaumatin
MA_102930g0010	4.57969	4.12471	1.36741	3.01645	0.00255753	0.00964059	SRC2 homolog
MA_10293443g0010	151.453	12.6245	1.97438	6.39415	1.61444e-10	2.67265e-09	isoflavone reductase
MA_10293471g0010	10.0715	8.25202	1.5311	5.38962	7.06087e-08	7.46673e-07	peroxidase 57-like
MA_10293595g0010	57.7326	1.8953	0.267544	7.08407	1.39986e-12	3.12036e-11	auxin transporter 4
MA_10293821g0010	22.89	1.87526	0.490545	3.82281	0.000131938	0.000703494	7-deoxyloganetin glucosyltransferase-like
MA_10296151g0010	554.469	1.86696	0.336211	5.55295	2.80893e-08	3.18682e-07	probable carboxylesterase 15
MA_10296634g0010	8.18792	4.96195	1.43425	3.4596	0.000540975	0.00247329	DUF4228 domain
MA_10298125g0010	86.1277	1.06634	0.214619	4.96852	6.74671e-07	5.91687e-06	dnaJ P58IPK homolog
MA_10298381g0010	7.956	3.6763	1.11238	3.30489	0.000950151	0.00404975	transcription repressor MYB5-like
MA_102983g0020	41.07	2.66488	0.528004	5.04709	4.48599e-07	4.06558e-06	unknown
MA_10299189g0010	905.564	2.57976	0.292097	8.83187	1.02943e-18	5.33663e-17	expansin 3
MA_103018g0010	75.4924	1.42751	0.21043	6.78379	1.17064e-11	2.33129e-10	PREDICTED: uncharacterized protein LOC109006167
MA_10302927g0010	17.6482	9.24036	1.3169	7.01674	2.27105e-12	4.92187e-11	abscisic acid receptor PYL2-like
MA_10302927g0020	19.1795	9.43995	1.98532	4.75488	1.98566e-06	1.59446e-05	abscisic acid receptor PYR1-like
MA_103035g0010	23.2637	5.22634	1.01161	5.16638	2.38672e-07	2.27937e-06	ethylene-responsive transcription factor LEP-like
MA_10305005g0010	6.04852	2.58742	1.04651	2.47243	0.0134197	0.0397385	mitochondrial phosphate carrier mitochondrial-like
MA_10305178g0010	55.4947	2.25552	0.296466	7.60802	2.7832e-14	7.8951e-13	MLO 4
MA_10305829g0010	8.78846	4.32046	1.04731	4.1253	3.70253e-05	0.000224271	NBS-LRR
MA_10307468g0010	301.509	8.91947	1.56632	5.69454	1.23703e-08	1.49965e-07	HOTHEAD-like isoform X1
MA_10310g0010	147.888	7.58238	1.00789	7.52299	5.35366e-14	1.45567e-12	zinc finger
MA_10312461g0010	29.7996	1.4954	0.416229	3.59272	0.00032724	0.00157839
MA_10313796g0010	17.0745	8.57528	2.61367	3.28093	0.00103464	0.0043644	expansin-B2
MA_10313952g0010	87.3821	1.94288	0.250962	7.74173	9.80705e-15	2.97647e-13	3-oxo-Delta(4,5)-steroid 5-beta-reductase-like
MA_103160g0010	4.31968	3.8211	1.48889	2.56642	0.0102755	0.0317721	auxin-responsive IAA11
MA_10316972g0010	53.1232	1.84544	0.407537	4.52828	5.94662e-06	4.32349e-05	organic cation carnitine transporter 4
MA_103178g0010	319.579	1.44329	0.182819	7.89464	2.91155e-15	9.58093e-14
MA_10318651g0010	13.1897	2.79429	1.14587	2.43858	0.0147451	0.0429852
MA_10319736g0010	25.0985	2.76358	0.667128	4.14251	3.4353e-05	0.000209688	unknown
MA_10320543g0010	101.499	1.55878	0.437179	3.56553	0.000363115	0.0017343
MA_10320g0010	20.8227	2.72447	0.913763	2.98159	0.00286752	0.0106493	myb-related 305-like
MA_103240g0010	507.719	1.52939	0.391498	3.9065	9.36416e-05	0.000517867	copper transporter 5
MA_10325684g0020	20.008	2.42655	0.907513	2.67384	0.00749876	0.024322
MA_10326151g0010	114.443	3.61848	0.298925	12.105	9.94135e-34	2.19097e-31	Glycosyl family 2
MA_103261g0010	250.186	1.1106	0.24639	4.50748	6.56032e-06	4.72572e-05	arogenate dehydrogenase chloroplastic
MA_10328256g0010	123.322	1.74994	0.330706	5.29153	1.21299e-07	1.226e-06	probable LRR receptor-like serine threonine- kinase At1g56140 isoform X2
MA_10328864g0010	15.3475	5.58505	0.988995	5.6472	1.63085e-08	1.93185e-07	polygalacturonase 1 beta 3
MA_10330250g0010	953.158	8.26394	0.861107	9.59688	8.24e-22	5.86295e-20	indole-3-acetic acid-amido synthetase
MA_10330649g0010	57.4977	7.92499	1.86094	4.2586	2.05709e-05	0.000131962	beta-glucosidase 12-like
MA_103310g0010	653.074	1.35246	0.154181	8.77187	1.75717e-18	8.82196e-17	AT-hook motif nuclear-localized 15-like
MA_10333105g0010	219.179	3.95548	0.340388	11.6205	3.24175e-31	5.82918e-29	serine carboxypeptidase-like 45
MA_10333127g0010	238.887	1.97395	0.407045	4.84948	1.23788e-06	1.034e-05	glutathione S-transferase
MA_103368g0010	455.595	1.13423	0.289343	3.92001	8.8546e-05	0.000492029	cytochrome P450 71A1-like
MA_10337257g0010	434.482	5.24633	0.998377	5.25486	1.48136e-07	1.47027e-06	beta 1,3 glucanase
MA_10338407g0010	6.80048	2.81622	1.10476	2.54916	0.0107982	0.0331094	peroxidase 10-like
MA_10339370g0010	4.15975	3.50213	1.29318	2.70815	0.00676599	0.0222793	1-aminocyclopropane-1-carboxylate oxidase-like
MA_10339776g0010	93.571	4.36867	0.539234	8.10162	5.42333e-16	1.97855e-14	germin 2-1
MA_10340614g0010	7.14498	8.27524	1.72631	4.79361	1.63808e-06	1.33812e-05	heterogeneous nuclear ribonucleo 1-like
MA_10343722g0010	122.367	3.21666	0.242924	13.2414	5.05753e-40	1.71144e-37	mini-chromosome maintenance complex-binding
MA_10343755g0010	50.1121	2.17624	0.862082	2.5244	0.0115896	0.0350953	pectinesterase-like
MA_10344118g0010	109.979	8.80458	1.74438	5.04741	4.47849e-07	4.06221e-06	beta-glucosidase 12-like
MA_10344908g0010	35.985	10.4829	1.30929	8.00657	1.17956e-15	4.08813e-14	alpha carbonic anhydrase 7-like
MA_10345692g0010	1138.11	4.68082	0.552171	8.47713	2.30824e-17	1.00404e-15	germin 2-1
MA_10347438g0010	135.8	3.82214	0.262261	14.5738	4.12316e-48	2.60584e-45	hypothetical protein MIMGU_mgv11b016521mg
MA_10349694g0010	6.34592	4.1883	0.957965	4.37208	1.23066e-05	8.3041e-05	UDP-glycosyltransferase 86A1
MA_103524g0010	271.416	5.64923	0.9295	6.07772	1.21907e-09	1.76454e-08	1-aminocyclopropane-1-carboxylate synthase 7-like
MA_10355251g0010	38.2102	9.46259	1.35638	6.97636	3.02918e-12	6.46065e-11	abscisic acid receptor PYL2-like
MA_10359605g0010	104.404	1.47573	0.349585	4.22137	2.42818e-05	0.000153755	stilbene synthase
MA_10366675g0010	8.22022	1.69882	0.582458	2.91665	0.00353814	0.0127488	TIR NBS LRR disease resistance
MA_10368092g0010	11.3955	6.37918	1.41022	4.52355	6.08109e-06	4.41455e-05	ACC synthase
MA_10370615g0020	54.5226	1.82827	0.323553	5.65059	1.59894e-08	1.89981e-07
MA_10372207g0010	11.0953	3.50252	1.07559	3.25638	0.00112844	0.00471567	pectinesterase-like
MA_10372670g0010	12.8583	8.80251	1.37238	6.41403	1.41721e-10	2.37542e-09	peroxidase 57-like
MA_10375359g0010	15.8175	6.73196	1.46618	4.59149	4.40089e-06	3.29041e-05	1-aminocyclopropane-1-carboxylate synthase 7-like
MA_10375590g0010	174.313	1.3999	0.212544	6.5864	4.50615e-11	8.18497e-10	HIPL1 -like
MA_10375806g0010	25.3909	5.70991	1.3139	4.34575	1.38799e-05	9.2711e-05	calcium binding with EF-hand
MA_103762g0010	36.4747	1.24514	0.413641	3.01019	0.00261082	0.00981306	pentatricopeptide repeat-containing At4g02750
MA_10377235g0010	17.941	3.69917	0.781765	4.73181	2.22523e-06	1.76702e-05	expansin A1
MA_10380053g0010	105.987	1.58703	0.250829	6.32713	2.49755e-10	4.02908e-09	cell division cycle cofactor of APC complex-like
MA_10380652g0010	5.9746	7.37873	1.35218	5.45692	4.84455e-08	5.24651e-07	cell wall invertase
MA_10382642g0010	281.831	6.14376	0.47394	12.9632	1.9789e-38	6.11835e-36	hypothetical protein SELMODRAFT_410199
MA_10382669g0010	109.027	1.79575	0.358624	5.00734	5.51882e-07	4.9217e-06	galactinol synthase 1
MA_10383266g0010	5.62206	6.68015	1.94539	3.43384	0.000595087	0.00268865	group beta-lactamase class C family
MA_10384295g0010	39.7715	1.29498	0.480501	2.69506	0.00703762	0.0230262	unknown
MA_10386538g0010	6.10449	8.01523	2.78472	2.87829	0.00399835	0.0141498	germin subfamily 1 member 1
MA_10386g0020	3.45934	5.00606	1.63544	3.06098	0.00220612	0.00848565	auxin-responsive family
MA_10388164g0010	40.495	8.40448	1.60746	5.22843	1.70953e-07	1.67699e-06	abscisic acid receptor PYL9-like
MA_103890g0010	2.3171	3.42592	1.42238	2.40859	0.0160143	0.0460526	TIR NBS LRR disease resistance
MA_10389761g0010	197.553	2.05306	0.616851	3.32829	0.000873818	0.00375998	probable xyloglucan endotransglucosylase hydrolase 23
MA_10392069g0010	22.8576	8.47312	3.44038	2.46284	0.013784	0.0405962	pathogenesis-related PR-1-like
MA_10393694g0010	144.901	1.04621	0.183418	5.70399	1.17037e-08	1.42648e-07
MA_10394370g0010	173.544	9.35012	1.84058	5.08	3.7744e-07	3.47443e-06	beta-glucosidase 12-like
MA_10394814g0010	36.2553	1.45564	0.34984	4.16088	3.17025e-05	0.000194969	metal transporter Nramp6-like
MA_10397774g0020	24.6121	2.43065	0.590794	4.11422	3.88491e-05	0.000234228	pathogen-related -like
MA_104153g0010	7.18969	2.51196	0.865159	2.90347	0.00369054	0.0132281	zinc finger family
MA_104214g0010	114.304	3.28289	0.622802	5.27116	1.35566e-07	1.3566e-06	dehydrin
MA_104215g0010	36.9283	10.3446	1.27056	8.1417	3.89766e-16	1.45657e-14	polyamine oxidase 1 isoform X2
MA_10422g0030	313.133	1.03688	0.34391	3.01497	0.00257008	0.00968109	Phox Bem1p
MA_10424g0010	34.1096	4.18003	0.926922	4.50959	6.49543e-06	4.68054e-05	phenylcoumaran benzylic ether reductase
MA_10425793g0010	109.812	1.01463	0.282866	3.58695	0.000334571	0.00161037	GATA zinc finger domain-containing 13
MA_10425831g0010	132.744	1.32964	0.162822	8.16624	3.18161e-16	1.20407e-14	GPI-anchored LLG1-like
MA_10425856g0010	10.0555	2.89357	0.759336	3.81065	0.000138601	0.000735338	MIZU-KUSSEI 1-like
MA_10425865g0010	258.9	1.00033	0.337832	2.96104	0.00306604	0.0112833	U-box domain-containing 26-like
MA_10425865g0020	148.289	1.72224	0.417735	4.12281	3.74278e-05	0.000226453	TMV resistance N-like
MA_10425886g0010	266.529	2.82757	0.185465	15.2459	1.75428e-52	1.53861e-49	Lysine ketoglutarate reductase trans-splicing related 1
MA_10425925g0010	1480.11	1.69625	0.345167	4.91429	8.91045e-07	7.64342e-06	unknown
MA_10425952g0010	12.7868	1.34205	0.537784	2.49552	0.0125773	0.037612	hydrolase isoform X2
MA_10425958g0010	72.6547	1.21951	0.282529	4.3164	1.58594e-05	0.000104421	kinesin KIN- mitochondrial isoform X1
MA_10425964g0010	245.942	1.08674	0.213731	5.0846	3.68402e-07	3.40117e-06	probable voltage-gated potassium channel subunit beta
MA_10425967g0010	1073.16	1.5273	0.504596	3.02677	0.00247183	0.00936848	basic endochitinase
MA_10425995g0010	369.749	4.82865	0.300548	16.0661	4.40746e-58	5.91922e-55	peroxidase A2-like
MA_10426024g0010	34.9467	1.11135	0.309446	3.59144	0.00032886	0.00158585	LRR repeats and ubiquitin-like domain-containing At2g30105
MA_10426031g0010	1.33939	4.83045	1.79162	2.69613	0.00701494	0.0229572
MA_10426055g0010	9.77632	3.72355	0.691908	5.38156	7.38414e-08	7.77415e-07
MA_10426068g0020	109.099	3.04873	0.345471	8.82485	1.09602e-18	5.66817e-17	7-deoxyloganetin glucosyltransferase-like
MA_10426084g0020	34.647	4.24306	0.592361	7.16296	7.89538e-13	1.82524e-11	GDSL esterase lipase At4g01130-like
MA_10426109g0010	160.849	6.47067	0.549944	11.766	5.8398e-32	1.13562e-29	L-gulonolactone oxidase 3-like
MA_10426135g0010	131.544	4.2642	0.299454	14.2399	5.17739e-46	2.71346e-43	GDP-mannose transporter GONST1-like
MA_10426146g0010	21.8329	1.59284	0.447495	3.55946	0.000371617	0.00177078	tetraspanin-18-like isoform X2
MA_10426153g0010	5.19499	2.64492	1.03188	2.5632	0.0103711	0.032017	nucleic acid binding
MA_10426157g0010	95.1459	1.5466	0.570222	2.71228	0.00668222	0.0220565	AAA-ATPase At4g30250-like
MA_10426177g0010	6.89824	1.94575	0.702745	2.76878	0.00562659	0.0190011
MA_10426186g0010	2301.79	2.81216	0.248309	11.3252	9.84107e-30	1.52682e-27	GDP-mannose 3,5-epimerase 2
MA_10426197g0010	14.7302	1.16279	0.488828	2.37873	0.0173722	0.0492894	heat shock 70 kDa 17
MA_10426202g0010	81.3607	1.91071	0.280367	6.81502	9.42485e-12	1.89982e-10	respiratory burst oxidase homolog H
MA_10426205g0010	164.982	1.64903	0.306147	5.3864	7.18829e-08	7.58654e-07	beta-glucosidase 12-like
MA_10426218g0010	334.626	1.20872	0.229721	5.26167	1.42757e-07	1.42181e-06	glycerophosphodiester phosphodiesterase chloroplastic-like
MA_10426231g0030	5.39092	2.10288	0.818458	2.56932	0.0101897	0.0315385	G-type lectin S-receptor-like serine threonine- kinase At2g19130
MA_10426239g0010	9.33045	3.84337	1.433	2.68205	0.00731721	0.0238104	receptor kinase 1
MA_10426242g0020	22.9264	4.25591	0.918494	4.63358	3.59396e-06	2.74001e-05	L-lactate dehydrogenase B
MA_10426249g0010	779.346	4.70371	0.641561	7.33166	2.27314e-13	5.70956e-12	glutathione S-transferase
MA_10426257g0010	459.416	1.12697	0.234989	4.79582	1.6201e-06	1.32493e-05	STRICTOSIDINE SYNTHASE-LIKE 3
MA_10426276g0010	34.3083	7.40191	1.55574	4.7578	1.95716e-06	1.57304e-05	probable linoleate 9S-lipoxygenase 5
MA_10426300g0010	299.745	1.11735	0.23986	4.65832	3.18803e-06	2.4514e-05
MA_10426313g0010	8.80562	1.63368	0.686278	2.3805	0.0172892	0.0491026	kinesin KIN-14L isoform X1
MA_10426336g0010	9.27437	1.48242	0.614539	2.41224	0.0158549	0.0457025
MA_10426357g0010	998.195	1.34383	0.216431	6.20906	5.33034e-10	8.1551e-09	epidermis-specific secreted glyco EP1-like
MA_10426357g0020	161.592	1.56298	0.313982	4.97792	6.42703e-07	5.66116e-06	epidermis-specific secreted glyco EP1-like
MA_10426389g0010	63.2864	1.73792	0.33332	5.21396	1.84853e-07	1.80101e-06	probable inactive poly [ADP-ribose] polymerase SRO3
MA_10426389g0020	200.201	1.44159	0.181653	7.93598	2.08842e-15	6.99548e-14	probable inactive poly [ADP-ribose] polymerase SRO5
MA_10426391g0010	47.3753	2.13957	0.384052	5.57106	2.53198e-08	2.89631e-07	leucine-rich repeat extensin 4
MA_10426411g0010	475.501	2.09837	0.388227	5.40502	6.48013e-08	6.90186e-07	probable tocopherol O- chloroplastic
MA_10426450g0010	364.157	1.03231	0.133337	7.74211	9.77766e-15	2.97174e-13	C2-DOMAIN ABA-RELATED 11 isoform X1
MA_10426482g0010	13.5627	1.89772	0.517762	3.66524	0.000247109	0.00122999	ABC transporter G family member 28
MA_10426503g0010	7.74139	5.27703	1.0403	5.07259	3.92445e-07	3.5961e-06
MA_10426545g0010	268.403	1.10237	0.341251	3.2304	0.00123618	0.00511124	unknown
MA_10426545g0020	355.949	1.21282	0.309544	3.91809	8.92522e-05	0.000495633	TIFY 10A
MA_10426555g0020	43.7709	1.14318	0.480649	2.37841	0.0173875	0.0493119
MA_10426618g0010	145.502	1.78855	0.215661	8.29335	1.10103e-16	4.41811e-15	DETOXIFICATION 34
MA_10426653g0010	364.457	1.66249	0.657037	2.53029	0.0113967	0.0346163	lipase-like PAD4
MA_10426735g0010	4.49868	7.07949	2.1344	3.31686	0.000910367	0.00390186
MA_10426738g0010	739.011	1.90647	0.380463	5.01091	5.41725e-07	4.83614e-06
MA_10426801g0010	182.63	1.08602	0.162682	6.67571	2.46036e-11	4.64979e-10
MA_10426809g0010	2.97283	3.40745	1.36316	2.49968	0.0124307	0.037241	nodulation-signaling pathway 2
MA_10426822g0020	679.171	1.64846	0.255883	6.44222	1.17736e-10	1.99914e-09	probable pectate lyase 18
MA_10426863g0010	20.2267	3.6589	0.644754	5.67487	1.38791e-08	1.66844e-07
MA_10426863g0030	14.5881	3.00857	0.758873	3.96452	7.35425e-05	0.000416247
MA_10426894g0010	208.007	3.02278	0.192349	15.7151	1.19279e-55	1.42392e-52	B-box zinc finger 21-like
MA_10426894g0020	203.28	2.65353	0.204444	12.9792	1.60473e-38	4.99747e-36	unknown
MA_10426897g0020	41.3669	2.95014	0.675632	4.36649	1.2626e-05	8.49692e-05
MA_10426905g0010	156.204	1.5259	0.592971	2.57331	0.0100732	0.0312342	blue copper -like
MA_10426909g0020	172.281	3.66797	0.46055	7.96431	1.66142e-15	5.66228e-14	probable aquaporin PIP2-8
MA_10426910g0010	6.0635	6.66274	1.43496	4.64315	3.43137e-06	2.62676e-05	plasma membrane H+-ATPase
MA_10426925g0010	24.6266	2.35043	0.436322	5.38691	7.16812e-08	7.56908e-07
MA_10426953g0010	2143.15	2.84679	0.293824	9.68876	3.36588e-22	2.53775e-20	methionine gamma-lyase-like
MA_10427009g0010	278.995	1.47075	0.170928	8.60447	7.66705e-18	3.58151e-16	PREDICTED: uncharacterized protein LOC104586031
MA_10427033g0010	846.329	1.60242	0.398432	4.02182	5.77508e-05	0.000334849	laccase 12
MA_10427065g0010	42.2339	2.40705	0.470481	5.11615	3.11829e-07	2.91901e-06	mannan endo-1,4-beta-mannosidase 6
MA_10427071g0010	301.086	1.20636	0.126591	9.52958	1.5792e-21	1.09112e-19	kinase chloroplastic
MA_10427079g0010	9.35559	2.97855	0.775952	3.83858	0.00012375	0.000664534	3-ketoacyl- synthase 17-like
MA_10427096g0010	152.294	1.76465	0.45581	3.87146	0.000108185	0.000588675	7-deoxyloganetin glucosyltransferase-like
MA_10427109g0010	713.832	3.166	0.297793	10.6315	2.12562e-26	2.42954e-24	chitinase 2-like
MA_10427112g0010	112.509	1.80143	0.317948	5.66581	1.46335e-08	1.75227e-07	EGF domain-specific O-linked N-acetylglucosamine transferase
MA_10427146g0010	36.7282	5.87191	0.736735	7.97017	1.5845e-15	5.42161e-14	disease resistance RPP13 4
MA_10427204g0010	197.459	3.97893	0.672699	5.91488	3.32118e-09	4.47995e-08	acidic mammalian chitinase-like
MA_10427211g0020	8.96585	4.59485	1.12013	4.10208	4.09453e-05	0.000245866	unknown
MA_10427285g0010	186.822	3.12364	0.21679	14.4086	4.5691e-47	2.55015e-44	probable L-gulonolactone oxidase 6
MA_10427339g0010	148.953	1.75692	0.429142	4.09403	4.23941e-05	0.000253856	basic endochitinase
MA_10427345g0010	26661.2	4.83495	0.335261	14.4215	3.79198e-47	2.14426e-44	hypothetical protein
MA_10427349g0010	28.2112	2.28028	0.560258	4.07006	4.70019e-05	0.000278961	tyrosine aminotransferase-like
MA_10427386g0010	25.458	3.33909	0.822924	4.05759	4.95807e-05	0.000292408	abscisic acid receptor PYL8
MA_10427396g0010	65.1656	1.09782	0.304135	3.60965	0.000306612	0.00148976
MA_10427412g0010	111.185	8.68248	1.40665	6.17246	6.72362e-10	1.01245e-08	reticuline oxidase-like
MA_10427440g0010	45.2498	1.72072	0.372988	4.61335	3.96235e-06	2.98643e-05	disease resistance (TIR-NBS-LRR class)
MA_10427452g0010	18.2339	1.41104	0.458569	3.07705	0.00209064	0.00809293	IU_nuc_hydro domain-containing
MA_10427461g0010	3.45856	4.58935	1.84111	2.49271	0.0126773	0.0378664
MA_10427514g0010	13970.3	6.6322	0.629778	10.531	6.21646e-26	6.76351e-24	class IV chitinase
MA_10427520g0010	231.079	1.90198	0.78779	2.41433	0.0157642	0.0454839	premnaspirodiene oxygenase-like
MA_10427561g0010	3037.63	1.0905	0.180006	6.05811	1.37728e-09	1.97696e-08	pleiotropic drug resistance 1-like
MA_10427575g0010	24.7031	6.92969	1.41849	4.88527	1.03289e-06	8.76502e-06	unknown
MA_10427597g0010	29.7971	1.45011	0.423714	3.42238	0.000620761	0.00279002	oligopeptide transporter 4-like
MA_10427602g0010	795.947	2.74503	0.277516	9.8914	4.53619e-23	3.85271e-21	sugar transport 14-like
MA_10427604g0010	3.57106	4.93443	1.47313	3.34962	0.000809212	0.00351777	sugar
MA_10427607g0010	5295.28	1.9845	0.343119	5.78371	7.30689e-09	9.28232e-08	zeaxanthin chloroplastic-like
MA_10427613g0010	5.36264	4.56487	1.29451	3.52633	0.000421362	0.00198101	rust resistance kinase Lr10-like
MA_10427615g0010	250.02	1.76444	0.207348	8.50959	1.74545e-17	7.78136e-16	HIPL1 -like
MA_10427628g0010	7.25253	3.17376	0.781166	4.06286	4.84761e-05	0.000286641	LRR receptor
MA_10427649g0010	26.8134	8.71238	1.20595	7.22452	5.02889e-13	1.19536e-11	kinase PINOID 2
MA_10427649g0020	13.5363	6.77266	1.14133	5.93401	2.9562e-09	4.02553e-08	kinase PINOID 2
MA_10427724g0020	2830.29	4.02644	0.56549	7.12027	1.07714e-12	2.43765e-11	hypothetical protein
MA_10427724g0030	10793	4.95625	0.308126	16.0852	3.24199e-58	4.49444e-55	hypothetical protein
MA_10427724g0040	138.893	4.33078	1.00715	4.30005	1.7076e-05	0.000111681
MA_10427724g0050	2021.06	4.94214	0.278855	17.723	2.78755e-70	7.04692e-67	hypothetical protein
MA_10427773g0010	1640.82	1.04144	0.22936	4.54062	5.60892e-06	4.09808e-05	3-ketoacyl- thiolase peroxisomal
MA_10427844g0020	33.6124	1.45886	0.344161	4.23887	2.24644e-05	0.000143281	aspartic ase PCS1
MA_10427850g0020	4.80475	5.45408	1.29423	4.21415	2.50722e-05	0.000158131	acyl- -binding domain-containing 4-like
MA_10427865g0010	85.0369	2.13627	0.357642	5.97319	2.32654e-09	3.22118e-08	C2 calcium-dependent membrane targeting
MA_10427886g0020	29.5589	1.7559	0.704657	2.49185	0.0127081	0.0379372	unknown
MA_10427895g0010	412.473	2.0864	0.374822	5.56638	2.60091e-08	2.96883e-07	unknown
MA_10427953g0010	101.401	1.01703	0.155106	6.55701	5.48965e-11	9.84244e-10	IU_nuc_hydro domain-containing
MA_10427954g0010	227.566	1.10466	0.165227	6.6857	2.29821e-11	4.37219e-10	cytochrome P450 85A-like
MA_10427973g0010	104.101	1.0961	0.44558	2.45994	0.0138961	0.0408816
MA_10427974g0010	113.839	2.26092	0.26762	8.44825	2.95703e-17	1.26954e-15	hypothetical protein AMTR_s00016p00259380
MA_10428011g0010	211.732	1.09855	0.415638	2.64304	0.00821663	0.0262346	Cysteine-rich receptor kinase 10
MA_10428019g0010	15.9768	2.10212	0.484432	4.33936	1.42898e-05	9.51681e-05	fatty acid amide hydrolase-like
MA_10428063g0010	25.5388	2.11305	0.389825	5.4205	5.94311e-08	6.35984e-07	serine carboxypeptidase 24 isoform X1
MA_10428075g0010	33.0915	10.3874	1.32826	7.82033	5.26833e-15	1.66724e-13	peroxidase 57-like
MA_10428081g0020	313.309	3.40846	0.234526	14.5334	7.44584e-48	4.44434e-45	cell division cycle 48 homolog
MA_10428092g0010	47.9509	2.29373	0.262081	8.752	2.09598e-18	1.04135e-16	TRICHOME BIREFRINGENCE-LIKE 11
MA_10428102g0010	40.7233	1.46668	0.396145	3.70238	0.000213583	0.00108153	uncharacterized protein LOC110007319
MA_10428143g0010	104.503	1.39136	0.380272	3.65887	0.000253333	0.00125704	dirigent
MA_10428143g0020	79.2195	3.13048	0.579403	5.40294	6.55582e-08	6.97556e-07	dirigent
MA_10428171g0010	90.277	1.12657	0.253088	4.45131	8.53467e-06	5.98834e-05	uncharacterized protein LOC111302108
MA_10428213g0010	23.1788	2.15296	0.499899	4.3068	1.65636e-05	0.000108595	probable carboxylesterase 17
MA_10428225g0010	2357.1	1.23058	0.208765	5.89456	3.75687e-09	5.00947e-08	chalcone synthase
MA_10428294g0010	44.6124	5.42236	0.733751	7.38992	1.4692e-13	3.76283e-12	L-type lectin-domain containing receptor kinase -like
MA_10428295g0010	18.1476	2.31888	0.510852	4.53924	5.64566e-06	4.12282e-05	fatty acid amide hydrolase-like isoform X1
MA_10428311g0010	307.842	1.00644	0.155003	6.49302	8.41309e-11	1.46085e-09
MA_10428314g0010	18.6839	2.00606	0.635343	3.15744	0.00159162	0.00637598	lactosylceramide 4-alpha-galactosyltransferase-like
MA_10428315g0010	369.146	2.34647	0.34631	6.77562	1.23873e-11	2.46005e-10	SENSITIVE TO PROTON RHIZOTOXICITY 1
MA_10428373g0030	70.8807	1.07481	0.312752	3.43663	0.000589002	0.00266284	protease Do-like 7 isoform X2
MA_10428385g0010	83.3945	4.29154	0.697892	6.14929	7.78311e-10	1.1586e-08	1,4-dihydroxy-2-naphthoyl- thioesterase 1
MA_10428395g0010	2897.06	1.26803	0.207494	6.11113	9.89291e-10	1.45303e-08	bark storage A
MA_10428402g0010	32.3864	1.7817	0.74903	2.37867	0.0173752	0.0492914	unknown
MA_10428505g0020	72.3943	1.91254	0.59494	3.21468	0.00130592	0.00535374	9-cis-epoxycarotenoid dioxygenase
MA_10428545g0010	122.376	1.05862	0.346666	3.05371	0.00226028	0.00867349	TMV resistance N-like
MA_10428549g0010	2366.91	1.18157	0.194862	6.06361	1.33099e-09	1.91499e-08
MA_10428562g0010	218.817	2.57154	0.181318	14.1825	1.17612e-45	6.01723e-43
MA_10428567g0010	641.107	1.63297	0.24818	6.57979	4.71121e-11	8.53246e-10	DUF679 domain-containing
MA_10428610g0010	77.0488	2.52966	0.473547	5.34195	9.19536e-08	9.51782e-07	probable pectinesterase 53
MA_10428616g0010	589.099	1.89759	0.30105	6.30325	2.91474e-10	4.66185e-09	probable disease resistance At4g33300
MA_10428640g0010	435.225	1.03814	0.187559	5.53503	3.11174e-08	3.49896e-07	probable copper-transporting ATPase HMA5
MA_10428741g0020	10.1693	5.2453	1.45807	3.59743	0.000321378	0.0015543	unknown
MA_10428761g0010	74.4574	1.0146	0.230419	4.40328	1.06628e-05	7.3097e-05	nitrilase 2
MA_10428766g0010	123.527	2.79103	0.484871	5.75622	8.60162e-09	1.07679e-07	C72B2_PINTA ame: Full=Cytochrome P450 720B2 ame: Full=Cytochrome P450 CYPB
MA_10428813g0010	14.9473	1.35533	0.463752	2.92254	0.00347188	0.0125385	dolichyl-phosphate beta-glucosyltransferase
MA_10428843g0010	27.5186	3.29154	0.544654	6.04336	1.50939e-09	2.14864e-08
MA_10428853g0010	64.2391	2.87093	0.540721	5.30945	1.09956e-07	1.12271e-06	receptor kinase 1
MA_10428902g0010	90.8508	2.10963	0.760541	2.77386	0.00553961	0.0187531	Indole-3-acetic acid-induced ARG2
MA_10428919g0010	452.764	1.27448	0.287627	4.43102	9.37892e-06	6.52637e-05	UDP-glycosyltransferase 74F2-like
MA_10428926g0010	21.5706	5.73629	1.20238	4.77077	1.8352e-06	1.4814e-05	F-box GID2
MA_10428957g0010	1440.84	2.72788	0.609463	4.47587	7.61008e-06	5.40491e-05	asparagine synthetase [glutamine-hydrolyzing]
MA_10428986g0010	55.4536	1.23859	0.362274	3.41892	0.000628692	0.00282032	heavy metal-associated isoprenylated plant 20-like
MA_10429026g0010	48.338	2.39334	0.373994	6.39941	1.5598e-10	2.59118e-09	unknown
MA_10429053g0010	5.07897	4.62211	1.42716	3.23867	0.00120089	0.00498692
MA_10429053g0020	36.8275	3.75127	0.703236	5.3343	9.59118e-08	9.89653e-07	receptor kinase 1
MA_10429075g0010	35.0213	3.227	0.551682	5.84938	4.93399e-09	6.45293e-08	transmembrane 45A-like
MA_10429075g0020	22.0709	7.89653	1.41192	5.59274	2.23516e-08	2.58013e-07	transmembrane 45A-like
MA_10429078g0010	10.2539	2.79565	0.855118	3.26931	0.0010781	0.00452596	receptor kinase 1
MA_10429088g0010	75.3298	1.63488	0.232221	7.0402	1.91965e-12	4.18776e-11	regulator of G- signaling 1
MA_10429142g0010	780.592	1.77746	0.417455	4.25785	2.06405e-05	0.000132363	probable LRR receptor-like serine threonine- kinase At3g47570
MA_10429143g0010	1495.03	4.6019	0.520524	8.8409	9.49511e-19	4.94022e-17	late embryogenesis abundant
MA_10429148g0010	11.6146	2.70349	0.902587	2.99526	0.00274208	0.0102479	unknown
MA_10429169g0010	107.31	1.12593	0.225893	4.98436	6.21674e-07	5.49169e-06	small multidrug resistance family-3
MA_10429182g0010	206.07	1.03233	0.214945	4.80274	1.56512e-06	1.28339e-05
MA_10429200g0010	18.8065	3.87513	0.798761	4.85142	1.2258e-06	1.02451e-05	pleiotropic drug resistance 2-like isoform X2
MA_10429262g0010	48.5905	8.71654	1.22391	7.1219	1.06449e-12	2.41413e-11	LATERAL ORGAN BOUNDARIES
MA_10429285g0010	2.2164	3.66632	1.37939	2.65794	0.00786206	0.0253152	cinnamoyl- reductase-like SNL6
MA_10429287g0010	3.9507	3.55469	1.41179	2.51786	0.0118071	0.0356345	membrane of ER body isoform X2
MA_10429316g0010	40.5771	4.62287	0.752872	6.14031	8.23608e-10	1.22137e-08	unknown
MA_10429316g0020	7.11786	3.31521	1.21431	2.73012	0.00633122	0.0210433	unknown
MA_10429369g0010	341.797	1.73235	0.208949	8.29077	1.1252e-16	4.51089e-15	purple acid phosphatase 23
MA_10429415g0010	220.155	1.19986	0.163986	7.31684	2.53885e-13	6.32887e-12	stem-specific TSJT1-like
MA_10429511g0010	120.369	7.89338	1.51396	5.21373	1.85085e-07	1.80245e-06	thaumatin
MA_10429520g0010	1843.21	1.06601	0.101104	10.5436	5.43705e-26	5.94561e-24	jasmonic acid-amido synthetase JAR1-like
MA_10429525g0010	91.4177	2.94678	0.353976	8.32479	8.44798e-17	3.44787e-15	tau class glutathione S-transferase
MA_10429566g0010	2.91746	3.90075	1.50138	2.59811	0.00937389	0.0293927	crocetin chloroplastic-like
MA_10429624g0010	54.3419	3.47228	0.450047	7.71538	1.20621e-14	3.61745e-13	E3 ubiquitin- ligase ATL6-like
MA_10429624g0020	14.8676	2.57782	1.08284	2.38061	0.0172839	0.0490908	L-type lectin-domain containing receptor kinase -like
MA_10429626g0010	822.718	1.22581	0.180275	6.79964	1.04882e-11	2.10136e-10	tropinone reductase
MA_10429649g0010	71.4946	10.9258	1.21191	9.01538	1.96197e-19	1.09789e-17	stearoyl-[acyl-carrier- ] 9- chloroplastic
MA_10429670g0010	18.0659	2.08351	0.566741	3.6763	0.000236637	0.00118432	nucleosome assembly 1 3
MA_10429676g0010	14.2793	1.38729	0.442768	3.13323	0.00172895	0.00685371	CDK5RAP3
MA_10429687g0010	99.5434	1.9348	0.256288	7.54931	4.37576e-14	1.20392e-12	proline transporter 2-like
MA_10429691g0010	21.5328	4.43521	0.522125	8.49453	1.98738e-17	8.75995e-16	Purple acid phosphatase
MA_10429703g0020	43.0374	2.61654	0.771381	3.39202	0.000693794	0.00307228	dirigent
MA_10429716g0010	32.4759	2.55764	0.503392	5.08081	3.75827e-07	3.46154e-06	alcohol dehydrogenase
MA_10429721g0010	562.165	1.57107	0.162974	9.63999	5.41936e-22	3.9542e-20	dynein light chain cytoplasmic
MA_10429740g0010	53.4637	2.99569	0.38187	7.8448	4.33632e-15	1.38556e-13	probable LRR receptor-like serine threonine- kinase At3g47570
MA_10429779g0010	8.94642	6.97162	2.81539	2.47625	0.013277	0.0393755	O-acyltransferase WSD1-like
MA_10429792g0020	226.183	1.87707	0.231353	8.11344	4.92072e-16	1.80438e-14	respiratory burst oxidase homolog H
MA_10429799g0010	101.64	2.06422	0.338222	6.10316	1.03995e-09	1.5212e-08	cytochrome P450
MA_10429814g0010	16.603	3.00686	1.00058	3.00511	0.00265482	0.00996189	cytochrome P450 94A1-like
MA_10429814g0020	56.8055	3.2275	0.728903	4.42789	9.51584e-06	6.61094e-05	cytochrome P450 94A1-like
MA_10429814g0030	11.2989	2.84442	0.908685	3.13026	0.00174652	0.00691583	cytochrome P450 94A1-like
MA_10429855g0010	32.304	3.77571	0.723367	5.21964	1.79276e-07	1.74985e-06	cationic amino acid transporter chloroplastic
MA_10429865g0010	20.7928	2.29672	0.675963	3.3977	0.000679543	0.00301976	disease resistance RPP13 4
MA_10429865g0020	75.3493	2.48178	0.556674	4.45823	8.26382e-06	5.82397e-05	disease resistance RPP13 4
MA_10429866g0030	259.295	1.06679	0.406814	2.6223	0.00873394	0.0276521	60S ribosomal L23
MA_10429870g0020	149.477	11.2802	1.6673	6.76552	1.32834e-11	2.62227e-10	extradiol ring-cleavage dioxygenase
MA_10429888g0010	61.5728	1.34736	0.267899	5.02935	4.92141e-07	4.42844e-06	PWWP domain
MA_10429901g0010	117.399	3.3791	0.30004	11.2622	2.01741e-29	3.07447e-27	SRG1
MA_10429923g0030	630.694	1.56271	0.307194	5.08705	3.63683e-07	3.36266e-06	dirigent
MA_10429938g0010	17.5203	2.41347	0.626387	3.85299	0.000116682	0.000630284	probable galactinol--sucrose galactosyltransferase 2
MA_10429938g0030	34.5427	1.90797	0.43938	4.34243	1.40917e-05	9.39649e-05	raffinose synthase
MA_10429938g0040	65.4449	2.291	0.321184	7.13297	9.82232e-13	2.23938e-11	raffinose synthase
MA_10429943g0020	3.03566	5.31438	1.70177	3.12285	0.00179107	0.00706562	leucine-rich repeat extensin 4
MA_10429961g0010	51.5165	5.74672	0.800291	7.18079	6.93116e-13	1.61976e-11	glucan endo-1,3-beta- basic
MA_10429985g0010	151.763	1.72901	0.365013	4.73684	2.17073e-06	1.72918e-05	phosphoenolpyruvate carboxylase kinase 1-like
MA_10429999g0010	302.189	1.08068	0.153583	7.03649	1.97142e-12	4.29633e-11
MA_10429999g0020	1109.63	1.03226	0.111123	9.28935	1.55229e-20	9.6823e-19	PREDICTED: uncharacterized protein LOC103719104
MA_10430018g0010	86.0242	1.277	0.248288	5.1432	2.701e-07	2.55791e-06
MA_10430021g0010	37.9667	1.82705	0.523119	3.49261	0.000478317	0.00221701	potassium channel AKT1-like
MA_10430027g0010	255.703	1.64396	0.24395	6.73892	1.59564e-11	3.10571e-10	glutathione peroxidase
MA_10430056g0020	832.732	1.00924	0.0734322	13.7438	5.54478e-43	2.40699e-40	PTI1-like tyrosine- kinase 3 isoform X2
MA_10430133g0010	51.088	2.51267	0.85272	2.94665	0.00321234	0.0117366	phospholipase A1- chloroplastic-like
MA_10430145g0030	10.7117	3.77217	1.28202	2.94238	0.00325703	0.0118768	probable pectate lyase 8
MA_10430207g0010	59.2811	1.44926	0.274834	5.27322	1.34047e-07	1.34347e-06	metal transporter Nramp6-like
MA_10430227g0010	4.00306	5.26032	2.00065	2.62931	0.00855585	0.0271643	(RS)-norcoclaurine 6-O-methyltransferase
MA_10430246g0010	237.889	4.25917	0.376631	11.3086	1.18973e-29	1.83261e-27	NRT1 PTR FAMILY -like
MA_10430263g0010	28.0649	1.4713	0.603202	2.43915	0.0147217	0.0429284	QUIRKY
MA_10430268g0010	60.9979	2.14437	0.522058	4.10753	3.99908e-05	0.000240673	sugar transporter ERD6-like 16
MA_10430271g0040	18.8014	4.1944	0.716825	5.85135	4.87598e-09	6.38678e-08	phosphoenolpyruvate carboxykinase (ATP)-like
MA_10430302g0010	54.6101	6.63986	0.670119	9.90848	3.82418e-23	3.26736e-21	reticuline oxidase-like
MA_10430341g0010	31.2257	1.76256	0.407804	4.32209	1.54561e-05	0.000102018	Mycolic acid cyclopropane synthase
MA_10430409g0010	41.9191	1.85982	0.782929	2.37547	0.0175268	0.0496554	lipase-like PAD4
MA_10430419g0020	137.135	7.68812	0.942543	8.15678	3.44071e-16	1.29709e-14	plant basic secretory (BSP) family
MA_10430424g0010	1361.46	5.70294	0.58864	9.68833	3.3801e-22	2.53957e-20	class IV chitinase
MA_10430435g0010	43.405	1.74029	0.353818	4.9186	8.71656e-07	7.48756e-06	probable tyrosine- phosphatase At1g05000
MA_10430435g0020	81.9496	1.62659	0.25165	6.4637	1.02171e-10	1.74796e-09	probable tyrosine- phosphatase At1g05000
MA_10430436g0010	35.761	1.23297	0.327221	3.76801	0.000164555	0.0008571
MA_10430437g0010	108.072	2.08907	0.321195	6.50406	7.81794e-11	1.36412e-09	BRICK 1
MA_10430442g0010	76.1475	3.65007	0.408783	8.92913	4.29356e-19	2.32822e-17	peroxidase 45
MA_10430443g0010	104.304	1.13555	0.220883	5.14098	2.73314e-07	2.58778e-06
MA_10430454g0020	13.2965	3.15744	0.805228	3.92117	8.81187e-05	0.000489908	hypothetical protein 0_6799_01, partial
MA_10430469g0020	560.959	1.10312	0.114743	9.6139	6.98543e-22	5.00343e-20	proteasome subunit alpha type-1-B
MA_10430472g0010	18.7768	3.72967	0.668038	5.58302	2.36373e-08	2.71759e-07	probable flavin-containing monooxygenase 1
MA_10430532g0010	3.63216	5.18784	1.36535	3.79964	0.000144905	0.000765511	E3 ubiquitin- ligase HERC2-like
MA_10430573g0010	8634.09	2.32451	0.34133	6.81014	9.75004e-12	1.96078e-10	flavonoid 3 ,5 -hydroxylase 2-like
MA_10430578g0010	71.907	4.26277	1.0716	3.97794	6.95138e-05	0.000395948	peroxidase 4-like
MA_10430583g0010	16.7932	2.42451	0.991196	2.44605	0.0144433	0.0422239	unknown
MA_10430588g0010	23.1328	2.07732	0.739355	2.80964	0.00495977	0.0170466	alcohol dehydrogenase-like 4
MA_10430613g0010	2513.73	2.33921	0.341032	6.85922	6.92377e-12	1.41761e-10	Plant peroxidase
MA_10430628g0010	56.0762	1.41452	0.35334	4.00328	6.24694e-05	0.000359588	purple acid phosphatase
MA_10430638g0010	1119.63	1.03028	0.112832	9.13108	6.782e-20	3.97089e-18
MA_10430659g0010	11.4093	2.29299	0.747513	3.0675	0.00215858	0.00832536	water deficit inducible LP3
MA_10430662g0010	126.237	1.1384	0.315354	3.60991	0.000306301	0.00148842	aspartic ase Asp1-like
MA_10430675g0010	18.2905	2.15293	0.815772	2.63913	0.0083118	0.0264893	unknown
MA_10430743g0010	24.1403	3.52092	0.522662	6.73652	1.62228e-11	3.15471e-10
MA_10430744g0010	13.8423	1.46461	0.430198	3.4045	0.000662862	0.00295391
MA_10430744g0030	30.0057	1.35228	0.303575	4.45452	8.40826e-06	5.9122e-05	Serine Threonine-kinase
MA_10430750g0010	538.875	1.53192	0.193181	7.92995	2.19236e-15	7.32651e-14	root cap late embryogenesis
MA_10430770g0010	17.0225	2.25928	0.516248	4.37635	1.20682e-05	8.16507e-05	epoxide hydrolase
MA_10430777g0010	1335.39	3.80849	0.503182	7.56882	3.76635e-14	1.04562e-12	dirigent pDIR8
MA_10430798g0010	34.0901	2.47939	0.527693	4.69855	2.62018e-06	2.05109e-05	AAA-ATPase mitochondrial-like
MA_10430810g0010	75.7112	2.75504	0.277893	9.91403	3.6174e-23	3.09684e-21	S-adenosyl-L-methionine-dependent methyltransferase
MA_10430828g0010	638.865	1.03325	0.149292	6.92097	4.48547e-12	9.3987e-11	membralin isoform X2
MA_10430843g0010	88.2183	1.57173	0.352924	4.45346	8.4499e-06	5.93565e-05	auxin-responsive IAA16
MA_10430843g0020	181.188	1.67548	0.336013	4.98637	6.15232e-07	5.43813e-06	auxin-responsive IAA16-like
MA_10430864g0010	50.0165	1.80769	0.356702	5.0678	4.02441e-07	3.68455e-06	VQ motif-containing 22-like
MA_10430873g0010	26.119	1.28957	0.482757	2.67126	0.00755669	0.0244712	hypothetical protein SELMODRAFT_450850
MA_10430887g0010	126.919	2.47774	0.498378	4.97162	6.63974e-07	5.82941e-06	hydroquinone glucosyltransferase-like
MA_10430887g0020	164.642	1.79738	0.476407	3.77279	0.00016143	0.000842762	hydroquinone glucosyltransferase-like
MA_10430918g0010	12.5743	7.67092	1.26813	6.04899	1.45754e-09	2.07828e-08	cysteine-rich receptor kinase 2
MA_10430921g0010	12.5421	4.21263	1.24696	3.37832	0.000729301	0.00321	Glutamate receptor
MA_10430929g0010	969.09	1.75692	0.560053	3.13705	0.00170657	0.00678023	peroxidase
MA_10430933g0010	1085.36	1.26739	0.159952	7.92354	2.30836e-15	7.67833e-14	hypersensitive-induced response 1
MA_10430942g0040	4.69978	2.28602	0.929685	2.45892	0.0139358	0.0409747	vacuolar amino acid transporter 1
MA_10430963g0010	7.14918	3.90162	1.48662	2.62449	0.00867787	0.0274969	ascorbate oxidase
MA_10430975g0010	101.389	1.04059	0.19959	5.21364	1.85167e-07	1.80284e-06	CBS domain-containing CBSX6
MA_10431004g0010	128.473	1.55636	0.284085	5.47851	4.28923e-08	4.6988e-07	unknown
MA_10431036g0010	16.5409	3.81818	0.628231	6.07767	1.21944e-09	1.76454e-08	MIZU-KUSSEI 1
MA_10431043g0010	366.065	3.34527	0.431016	7.76135	8.40318e-15	2.58323e-13	aldehyde dehydrogenase family 2 member mitochondrial-like
MA_10431045g0030	1131.03	3.15968	0.237117	13.3254	1.64726e-40	5.70907e-38	clavaminate synthase At3g21360
MA_10431045g0040	49.9594	3.68105	0.377702	9.74591	1.92045e-22	1.51437e-20	clavaminate synthase At3g21360
MA_10431068g0010	130.084	1.74164	0.286542	6.07812	1.21599e-09	1.76133e-08	patatin 6
MA_10431085g0010	480.413	1.20129	0.11103	10.8195	2.78322e-27	3.52837e-25	endoplasmic reticulum oxidoreductin-1
MA_10431093g0030	668.376	1.06691	0.144142	7.40177	1.34385e-13	3.46868e-12	auxin-responsive IAA8
MA_10431125g0010	2.84194	3.6787	1.29931	2.83128	0.00463625	0.0160839
MA_10431125g0020	39.736	1.82665	0.301166	6.06525	1.3175e-09	1.89622e-08
MA_10431153g0010	92.3949	1.10105	0.212511	5.18115	2.20522e-07	2.1178e-06	mitochondrial isoform X1
MA_10431161g0010	24.9131	1.57789	0.491579	3.20985	0.00132805	0.00543407	RING-H2 finger ATL77-like
MA_10431194g0010	93.6133	1.74137	0.252792	6.88854	5.6367e-12	1.168e-10	PAN domain-containing At5g03700
MA_10431199g0010	70.0361	4.5562	0.537827	8.47149	2.42269e-17	1.04957e-15	alcohol
MA_10431210g0020	112.736	2.74403	0.236561	11.5997	4.13665e-31	7.28592e-29	GDP-mannose transporter GONST3-like
MA_10431230g0010	62.7093	2.27218	0.506524	4.48582	7.26337e-06	5.17749e-05	gibberellin 3-beta-dioxygenase 4
MA_10431230g0020	223.267	6.0929	1.04599	5.825	5.71139e-09	7.40207e-08	probable 2-oxoglutarate-dependent dioxygenase At3g111800
MA_10431234g0010	31.9498	4.2677	0.842158	5.06758	4.02912e-07	3.6873e-06	aldehyde oxidase GLOX-like
MA_10431273g0010	9.36027	5.22144	1.80861	2.88699	0.0038895	0.0138202	calmodulin 3
MA_10431279g0010	92.3324	2.63627	0.573318	4.59827	4.26017e-06	3.19242e-05	C72B2_PINTA ame: Full=Cytochrome P450 720B2 ame: Full=Cytochrome P450 CYPB
MA_10431299g0020	40.408	1.62279	0.478251	3.39319	0.000690847	0.0030618	1-aminocyclopropane-1-carboxylate oxidase 5
MA_10431332g0010	90.8925	3.03857	0.493082	6.16241	7.16447e-10	1.07357e-08	peroxidase 72-like
MA_10431338g0010	43.3993	1.02174	0.364472	2.80335	0.00505747	0.017327	universal stress A
MA_10431339g0010	5.09493	3.70766	1.28523	2.88483	0.0039163	0.0139074	L-ascorbate oxidase-like
MA_10431378g0010	845.667	7.65791	0.670512	11.421	3.28489e-30	5.32723e-28	class VII chitinase
MA_10431378g0020	21.712	8.1718	1.31375	6.22019	4.96542e-10	7.65127e-09	class VII chitinase
MA_10431388g0020	75.5185	2.1242	0.397436	5.34476	9.05361e-08	9.38013e-07	E3 ubiquitin- ligase ATL6-like
MA_10431388g0030	5.78415	4.73733	1.41743	3.3422	0.000831161	0.00359827	unknown
MA_10431401g0010	45.8735	1.24364	0.515746	2.41134	0.015894	0.0457846
MA_10431424g0020	4.08506	4.37433	1.51048	2.89599	0.00377965	0.013489	hypothetical protein 0_8573_01, partial
MA_10431440g0010	308.859	2.68551	0.331081	8.11136	5.0057e-16	1.83397e-14	COBRA 1
MA_10431455g0010	23.7794	2.43635	0.521701	4.67001	3.01185e-06	2.3255e-05	galactinol synthase 1
MA_10431505g0010	4.19611	5.07801	1.34389	3.77858	0.000157727	0.000825437
MA_10431505g0020	119.476	3.05353	0.618607	4.93613	7.9687e-07	6.88921e-06
MA_10431506g0010	187.022	3.43286	0.420402	8.16566	3.19692e-16	1.20836e-14	peroxidase 11-like
MA_10431507g0020	49.5311	4.88152	0.656926	7.43085	1.07905e-13	2.81733e-12	peroxidase 66
MA_10431507g0030	8.9096	4.20292	1.00106	4.19849	2.68702e-05	0.000168334	peroxidase 66
MA_10431527g0020	80.1658	2.05759	0.26103	7.88257	3.20719e-15	1.04736e-13	LRR receptor-like serine threonine- kinase FEI 2
MA_10431574g0020	16.7291	7.73089	1.759	4.39505	1.10745e-05	7.56297e-05	O-acyltransferase WSD1-like
MA_10431590g0010	4.51636	4.96699	1.64001	3.02864	0.00245658	0.00931643	bidirectional sugar transporter SWEET3-like
MA_10431594g0010	1.94488	4.86389	1.60574	3.02906	0.0024532	0.0093069	unknown
MA_10431597g0010	650.958	1.07829	0.186315	5.78743	7.14729e-09	9.09302e-08	probable polygalacturonase isoform X2
MA_10431605g0010	693.049	3.03714	0.285735	10.6292	2.17953e-26	2.48454e-24	auxin-responsive IAA11
MA_10431609g0010	65.0631	4.96381	0.849138	5.84571	5.04427e-09	6.58913e-08	glucan endo-1,3-beta-glucosidase-like
MA_10431618g0010	193.994	2.17286	0.280843	7.73692	1.01852e-14	3.08253e-13	UDP-glycosyltransferase 92A1-like
MA_10431627g0010	477.12	1.23501	0.164154	7.52348	5.33379e-14	1.45171e-12	aldehyde dehydrogenase family 3 member H1
MA_10431629g0010	221.221	1.42973	0.449759	3.17888	0.00147843	0.00597097	ubiquinol oxidase mitochondrial-like
MA_10431629g0020	45.2008	1.90095	0.701713	2.70901	0.00674838	0.0222321	unknown
MA_10431694g0020	478.374	2.64024	0.272168	9.70076	2.99257e-22	2.29659e-20	DJ-1 homolog B-like
MA_10431696g0010	53.9582	1.9059	0.285292	6.68054	2.38061e-11	4.51098e-10	arogenate dehydratase
MA_10431701g0010	29.9568	3.13781	0.399862	7.84724	4.25306e-15	1.36709e-13	histidine kinase 5
MA_10431706g0010	139.889	2.00204	0.508289	3.93877	8.18988e-05	0.00045883	ethylene-responsive element binding factor
MA_10431715g0010	125.254	7.59039	1.22243	6.20925	5.32389e-10	8.14814e-09	cytochrome P450 94B3
MA_10431722g0010	135.75	1.59612	0.264687	6.03022	1.63735e-09	2.3208e-08	transcription factor FER-LIKE IRON DEFICIENCY-INDUCED TRANSCRIPTION FACTOR
MA_10431727g0010	2281.31	3.21536	0.279734	11.4944	1.40813e-30	2.38252e-28	inositol oxygenase 1
MA_10431743g0010	5.51414	4.30781	1.22646	3.5124	0.000444075	0.00207554	LURP-one-related 8-like
MA_10431783g0010	18.761	1.45546	0.565421	2.57412	0.0100496	0.0311745
MA_10431804g0010	168.299	1.50312	0.1599	9.40037	5.43738e-21	3.56573e-19	unknown
MA_10431811g0010	101.873	9.20078	1.19202	7.71866	1.17561e-14	3.53803e-13	transcription factor FER-LIKE IRON DEFICIENCY-INDUCED TRANSCRIPTION FACTOR-like
MA_10431814g0010	218.903	1.22349	0.195148	6.26956	3.6207e-10	5.71861e-09	major facilitator superfamily
MA_10431815g0020	385.244	1.13061	0.214491	5.27114	1.35578e-07	1.3566e-06	ABC transporter B family member 19
MA_10431856g0010	850.189	1.40803	0.224533	6.27093	3.58905e-10	5.67487e-09	leucine-rich repeat receptor-like serine threonine- kinase BAM1
MA_10431874g0010	20.696	2.25526	0.550065	4.09998	4.13191e-05	0.000247972
MA_10431882g0010	6.61706	5.23915	1.51754	3.45239	0.000555645	0.00253228	ethylene-responsive transcription factor ERF017-like
MA_10431918g0010	100.678	3.49202	0.465976	7.494	6.68048e-14	1.7899e-12	endoglucanase 23-like
MA_10431921g0010	182.482	1.49334	0.561292	2.66055	0.00780135	0.0251441	cytochrome P450 12
MA_10431936g0010	6.00172	4.52457	1.16799	3.87381	0.000107148	0.00058392	hypothetical protein SELMODRAFT_413878
MA_10431954g0010	15.6867	1.02698	0.400734	2.56274	0.0103849	0.0320459	solute carrier family 35 member G3 isoform X1
MA_10431970g0010	1819.43	1.43997	0.243188	5.92122	3.19563e-09	4.32145e-08	flavanone 3-
MA_10431994g0010	32.5707	2.41654	0.751356	3.21624	0.00129884	0.00532774	unknown
MA_10432020g0010	28.5147	4.10555	1.07223	3.82897	0.000128681	0.000687494	pinosylvin O-methyltransferase 2-5
MA_10432020g0020	45.0151	4.2952	0.806751	5.32407	1.01469e-07	1.04274e-06	anthranilate N-methyltransferase
MA_10432033g0010	3.23264	3.94196	1.29461	3.0449	0.00232756	0.00889624	peroxidase
MA_10432033g0020	165.637	4.46919	0.45483	9.82607	8.69459e-23	7.17196e-21	peroxidase 12-like
MA_10432049g0010	1473.69	1.68809	0.317144	5.32279	1.02188e-07	1.04938e-06	unknown
MA_10432060g0010	41.006	3.31673	0.589536	5.62601	1.84426e-08	2.16614e-07	transcription factor bHLH041
MA_10432084g0010	73.7887	1.75128	0.242078	7.23439	4.67625e-13	1.12084e-11	reticulon B16
MA_10432110g0010	781.838	3.2935	0.32649	10.0876	6.26736e-24	5.77996e-22	sinapyl alcohol
MA_10432136g0010	335.141	2.31247	0.334802	6.90697	4.95116e-12	1.03192e-10	dihydroflavonol 4-reductase
MA_10432169g0010	24.0057	2.10722	0.522284	4.03461	5.46923e-05	0.000319009	ABC transporter B family member 4-like
MA_10432169g0020	8.99218	1.99522	0.725176	2.75136	0.00593477	0.019898	ABC transporter B family member 11-like
MA_10432193g0010	2.4522	6.13388	1.58972	3.85847	0.000114099	0.000617649	mannan endo-1,4-beta-mannosidase 7
MA_10432234g0010	125	1.35386	0.191248	7.07907	1.45128e-12	3.22994e-11	GDP-mannose transporter GONST3-like
MA_10432249g0010	749.393	1.10687	0.185742	5.95918	2.53503e-09	3.48179e-08	aspartate-semialdehyde dehydrogenase
MA_10432280g0010	57.166	1.34747	0.360161	3.7413	0.00018307	0.000943249	unnamed protein product, partial
MA_10432283g0010	159.067	4.83829	0.566028	8.54779	1.25464e-17	5.7378e-16
MA_10432300g0010	36.6368	1.24129	0.308044	4.0296	5.58724e-05	0.000325091	xanthine uracil permease
MA_10432303g0020	1144.75	6.85475	0.339657	20.1814	1.42662e-90	1.02184e-86	probable tocopherol O- chloroplastic
MA_10432308g0010	163.799	3.18113	0.423661	7.50868	5.97277e-14	1.61032e-12	ATP-dependent 6-phosphofructokinase 2
MA_10432337g0010	35.5789	1.48664	0.311274	4.77598	1.78835e-06	1.44766e-05
MA_10432342g0010	50.9728	2.69474	0.853399	3.15766	0.00159042	0.00637233	NDR1 HIN1-Like 3-like
MA_10432342g0020	109.616	3.74108	1.00611	3.71837	0.000200512	0.00102293	NDR1 HIN1-Like 3-like
MA_10432379g0020	59.3088	2.26681	0.705224	3.2143	0.00130762	0.00535915	peroxidase 4-like
MA_10432390g0010	937.499	1.60164	0.364061	4.39936	1.0857e-05	7.42627e-05	C75A1_PINTA ame: Full=Cytochrome P450 750A1 ame: Full=Cytochrome P450 CYPC
MA_10432395g0010	163.422	2.2367	0.254261	8.79687	1.40685e-18	7.1806e-17	nitrate regulatory gene2 -like
MA_10432398g0010	13.9954	2.4459	0.583272	4.19342	2.74778e-05	0.000171765
MA_10432409g0020	6.79231	3.03241	0.922201	3.28823	0.0010082	0.00426544	probable LRR receptor-like serine threonine- kinase At4g26540
MA_10432413g0010	49.5512	3.78883	0.470857	8.04666	8.50845e-16	3.00954e-14	indole-3-acetic acid-amido synthetase
MA_10432413g0020	1107.7	7.53975	0.601856	12.5275	5.27968e-36	1.39202e-33	indole-3-acetic acid-amido synthetase
MA_10432434g0010	738.395	1.18083	0.213189	5.53889	3.04401e-08	3.42908e-07	phospholipase A1- chloroplastic
MA_10432446g0030	384.234	1.03858	0.397292	2.61415	0.00894507	0.0282084	cytochrome P450 CYP76AA26
MA_10432461g0010	473.537	1.3982	0.0941368	14.8528	6.66958e-50	5.21149e-47	hydroxyproline O-arabinosyltransferase 3
MA_10432489g0010	15.2651	7.89141	1.39688	5.64929	1.61112e-08	1.91216e-07	DUF642 domain-containing
MA_10432500g0010	90.8296	2.05118	0.405701	5.05589	4.28384e-07	3.89882e-06	hypothetical protein 0_9197_01, partial
MA_10432548g0010	634.284	1.0238	0.153176	6.68384	2.3276e-11	4.42419e-10	ATP-citrate synthase beta chain 2
MA_10432576g0020	333.352	3.28255	0.35053	9.36456	7.63709e-21	4.9504e-19	WAT1-related At2g37460-like
MA_10432589g0010	31.573	3.78058	0.698489	5.41251	6.21482e-08	6.64068e-07	multicopper oxidase LPR1-like
MA_10432594g0020	78.3251	2.0695	0.580206	3.56684	0.000361307	0.00172643	alpha carbonic anhydrase 7-like
MA_10432620g0020	34.8784	1.17632	0.480581	2.44771	0.0143768	0.0420739	disease resistance RGA3 isoform X2
MA_10432621g0010	17.8505	1.0825	0.442406	2.44684	0.0144116	0.0421471	ABC transporter ATP-binding
MA_10432631g0010	29.6357	2.68967	0.649828	4.13905	3.48741e-05	0.000212559
MA_10432631g0020	40.1387	3.72707	0.443666	8.40062	4.44146e-17	1.88055e-15
MA_10432644g0010	166.071	1.15249	0.226889	5.07953	3.78376e-07	3.48203e-06	stem-specific TSJT1
MA_10432649g0010	5.25202	3.55424	1.33127	2.66981	0.00758939	0.0245585	probable LRR receptor-like serine threonine- kinase At4g26540
MA_10432675g0010	654.695	1.3934	0.335335	4.15526	3.24924e-05	0.000199286	unknown
MA_10432713g0010	311.76	1.73725	0.346065	5.02003	5.1664e-07	4.62758e-06	phosphoenolpyruvate carboxylase kinase 1-like
MA_10432716g0010	5112.99	6.69167	0.581464	11.5083	1.19797e-30	2.03493e-28	beta 1,3 glucanase
MA_10432716g0020	1840.49	1.40141	0.191494	7.31833	2.51074e-13	6.26605e-12	glycosyl hydrolase
MA_10432716g0030	108.336	3.6071	0.442715	8.14768	3.70982e-16	1.39243e-14	beta 1,3 glucanase
MA_10432744g0010	136.324	2.78362	0.301609	9.22922	2.72616e-20	1.66184e-18	DETOXIFICATION 29-like
MA_10432747g0010	9.54509	2.13274	0.843825	2.52746	0.011489	0.0348376	probable L-type lectin-domain containing receptor kinase
MA_10432763g0010	21.7752	1.29909	0.396182	3.27902	0.00104168	0.00438895	methylesterase 17-like
MA_10432795g0010	23.2738	6.49995	1.23433	5.26597	1.39452e-07	1.39148e-06	unknown
MA_10432795g0020	4.51389	6.92587	1.46696	4.72125	2.34402e-06	1.85178e-05
MA_10432809g0010	521.633	9.59569	1.17139	8.19169	2.57581e-16	9.92809e-15	peroxidase 21-like
MA_10432822g0010	47.1169	1.62534	0.441088	3.68485	0.00022884	0.00115079	unknown
MA_10432837g0010	362.511	2.13494	0.393368	5.42733	5.72018e-08	6.13809e-07	probable leucine-rich repeat receptor kinase At5g49770
MA_10432859g0010	40.5837	2.09398	0.713668	2.93411	0.00334507	0.012155	cation H(+) antiporter 20-like
MA_10432864g0010	13.0097	2.15088	0.542714	3.96319	7.39547e-05	0.000418414	unknown
MA_10432865g0010	554.059	2.87412	0.56022	5.13033	2.89228e-07	2.72585e-06	peroxidase 12
MA_10432865g0020	3375.08	2.59332	0.438693	5.91147	3.3907e-09	4.56655e-08	peroxidase 12
MA_10432868g0010	31.5622	2.05275	0.367043	5.59266	2.23615e-08	2.58058e-07	3-epi-6-deoxocathasterone 23-monooxygenase-like isoform X2
MA_10432877g0010	114.995	12.1979	1.31678	9.26341	1.97998e-20	1.22258e-18	cytokinin dehydrogenase 7
MA_10432900g0010	470.288	1.15739	0.136528	8.47726	2.3056e-17	1.00391e-15	zf-C3HC4_3 domain-containing
MA_10432903g0010	155.909	1.16615	0.240678	4.84529	1.26426e-06	1.05436e-05	myb
MA_10432914g0010	65.5572	1.84147	0.342134	5.38231	7.35377e-08	7.74407e-07	probable WRKY transcription factor 14
MA_10432922g0010	163.685	3.71618	0.281311	13.2102	7.66402e-40	2.55325e-37	ABC transporter B family member 15-like
MA_10432946g0010	1738.63	1.09106	0.105241	10.3672	3.49467e-25	3.58442e-23	ubiquinol-cytochrome c reductase complex kDa
MA_10432971g0010	222.831	1.2496	0.401895	3.10927	0.00187551	0.00735641	probable metal-nicotianamine transporter YSL7
MA_10432971g0020	324.322	1.3918	0.375036	3.71111	0.000206355	0.00104951	metal-nicotianamine transporter YSL3-like
MA_10433003g0010	45.0475	2.71303	0.689482	3.93488	8.32368e-05	0.000465597	TMV resistance N-like
MA_10433003g0020	91.8996	1.21634	0.358451	3.39333	0.000690478	0.00306075	TIR NBS LRR disease resistance
MA_10433003g0040	33.8919	1.13138	0.379332	2.98257	0.00285839	0.0106205	TMV resistance N-like
MA_10433004g0010	470.588	1.31296	0.527174	2.49055	0.0127544	0.0380621	transcription factor bHLH113
MA_10433004g0020	92.507	1.5266	0.561942	2.71665	0.00659472	0.0218062	transcription factor bHLH113
MA_10433031g0010	135.314	1.40181	0.177816	7.88347	3.18405e-15	1.04059e-13
MA_10433033g0020	57.2027	1.09031	0.332467	3.27947	0.00104004	0.0043846	myosin-12 isoform X1
MA_10433038g0020	6.88529	3.05406	1.03536	2.94976	0.00318026	0.0116309	basic 7S globulin-like
MA_10433057g0010	3.40538	5.10704	1.59177	3.2084	0.00133476	0.00545788
MA_10433057g0020	13.3851	7.60641	1.42881	5.32358	1.01744e-07	1.04532e-06
MA_10433083g0020	42.899	2.11694	0.639506	3.31028	0.000932032	0.00398201	SAM-dependent methyltransferase
MA_10433094g0010	5.22703	4.59222	1.73043	2.6538	0.00795904	0.0255641	ethylene-responsive transcription factor ERF017-like
MA_10433111g0010	46.775	1.11457	0.313539	3.55481	0.000378254	0.00179921	uncharacterized protein LOC18434450
MA_10433117g0010	3486.5	4.60251	0.164882	27.914	1.80258e-171	7.74679e-167	auxin induced cell wall
MA_10433117g0020	56.4829	5.25299	0.453573	11.5814	5.12321e-31	8.9502e-29	argonaute 10-like
MA_10433124g0010	6.7802	2.47022	0.820476	3.01071	0.00260635	0.00979885	probable aldo-keto reductase 1
MA_10433143g0010	14.8843	1.81627	0.529769	3.42842	0.000607115	0.0027358	CC-NBS-LRR
MA_10433179g0020	26.8019	1.076	0.329345	3.26709	0.00108661	0.00455545
MA_10433213g0010	73.4126	1.61169	0.226481	7.11624	1.1091e-12	2.50604e-11	arabinosyltransferase XEG113 isoform X2
MA_10433230g0010	830.237	1.03102	0.246158	4.18846	2.80856e-05	0.000175258	arogenate dehydratase prephenate dehydratase chloroplastic-like
MA_10433252g0010	155.173	1.15123	0.16969	6.78432	1.16635e-11	2.32384e-10	probable pectate lyase 8
MA_10433252g0020	37.252	2.24904	0.337912	6.6557	2.81959e-11	5.28224e-10	probable pectate lyase 5
MA_10433268g0010	9.71653	2.64441	0.641129	4.12461	3.71358e-05	0.000224908	galactinol synthase 1
MA_10433327g0010	169.867	1.81141	0.44525	4.06829	4.73586e-05	0.000280768	unknown
MA_10433341g0010	100.768	2.29906	0.379562	6.05713	1.38574e-09	1.98777e-08	ammonium transporter AMT2
MA_10433361g0010	8.68535	3.064	0.894112	3.42686	0.0006106	0.0027492	bifunctional epoxide hydrolase 2-like
MA_10433368g0010	14.88	1.77783	0.63931	2.78086	0.00542146	0.0183835	calcium uniporter mitochondrial-like
MA_10433391g0020	86.686	2.61166	0.356156	7.33293	2.25175e-13	5.66244e-12	protease Do-like 7
MA_10433455g0010	12.3709	1.46062	0.530584	2.75285	0.00590789	0.0198269
MA_10433458g0010	186.053	5.28584	0.836289	6.32059	2.60561e-10	4.19081e-09	thaumatin
MA_10433458g0020	202.466	5.35022	0.913046	5.85975	4.63562e-09	6.0961e-08	thaumatin
MA_10433473g0010	92.5443	3.35798	0.658863	5.09663	3.45759e-07	3.21006e-06	receptor kinase 1
MA_10433474g0010	45.0735	1.29726	0.421846	3.07521	0.00210357	0.00813503	Hydroxyproline-rich glyco family isoform 2
MA_10433476g0010	6.44829	2.70785	0.910857	2.97286	0.00295042	0.0109176	probable leucine-rich repeat receptor kinase At1g35710
MA_10433477g0020	889.107	1.99064	0.256137	7.77177	7.73956e-15	2.39637e-13	UDP-glycosyltransferase 74B1-like
MA_10433486g0010	76.7228	3.4405	0.449797	7.64901	2.02529e-14	5.90896e-13	water-stress inducible
MA_10433491g0010	28.1392	1.56202	0.338889	4.60923	4.0416e-06	3.03816e-05	N-lysine methyltransferase METTL21A
MA_10433500g0010	586.999	7.50976	0.628563	11.9475	6.69008e-33	1.39569e-30	serine type endopeptidase inhibitor
MA_10433559g0020	950.337	6.85363	0.408864	16.7626	4.58089e-63	8.94856e-60	expansin-A11-like
MA_10433564g0020	59.4558	6.29281	1.41196	4.45678	8.32012e-06	5.85885e-05	peroxidase 5-like
MA_10433576g0020	102.422	1.02353	0.21223	4.82274	1.41597e-06	1.17047e-05	Ca2+-activated K+ channel alpha subunit
MA_10433602g0010	265.936	2.83705	0.372004	7.6264	2.41397e-14	6.92081e-13	hydroquinone glucosyltransferase-like
MA_10433606g0010	197.277	2.30519	0.412017	5.59489	2.20759e-08	2.55311e-07	late embryogenesis abundant LEA3-1
MA_10433613g0010	19.6728	2.1545	0.652053	3.30417	0.000952572	0.00405967	MYB transcription factor MYB5
MA_10433681g0010	2.78103	4.08136	1.53767	2.65425	0.00794859	0.025542	amino-acid permease BAT1 homolog isoform X2
MA_10433682g0010	136.418	1.11767	0.414903	2.69381	0.00706394	0.0230965
MA_10433684g0010	91.7746	1.03553	0.245106	4.22484	2.39108e-05	0.000151674	probable inactive purple acid phosphatase 1 isoform X1
MA_10433693g0010	268.824	3.59889	0.326979	11.0065	3.55587e-28	4.77554e-26	Glycosyl family 2
MA_10433724g0010	422.714	7.22215	0.333174	21.6768	3.39425e-104	4.86238e-100	Glycosyltransferase AER61
MA_10433729g0010	4.60901	6.76559	1.61114	4.19926	2.67789e-05	0.000167836	probable inositol transporter 2
MA_10433732g0010	179.201	1.22833	0.229656	5.34859	8.86437e-08	9.20626e-07	DETOXIFICATION 27-like isoform X2
MA_10433784g0010	143.432	1.48218	0.334019	4.4374	9.10502e-06	6.34811e-05	clavaminate synthase At3g21360
MA_10433790g0010	20.3107	1.31432	0.553392	2.37503	0.0175476	0.0497019
MA_10433791g0030	5.23235	4.34261	1.6571	2.62061	0.00877715	0.0277579	probable leucine-rich repeat receptor kinase At1g35710
MA_10433795g0010	116.324	2.06407	0.327177	6.30873	2.81339e-10	4.50311e-09	cyclin-dependent kinase inhibitor SMR1
MA_10433807g0010	42.2889	2.79792	0.930959	3.00541	0.00265222	0.00995429	L-ascorbate oxidase
MA_10433815g0010	6.98949	1.90481	0.699719	2.72224	0.00648403	0.0214897	probable nucleoredoxin 3
MA_10433856g0010	69.8259	1.07209	0.242519	4.42065	9.84037e-06	6.80367e-05	Pyrimidine-specific ribonucleoside hydrolase
MA_10433895g0010	217.605	1.24092	0.155553	7.97748	1.49348e-15	5.11832e-14	arabinosyltransferase XEG113
MA_10433898g0020	3.36337	5.43092	1.44668	3.75407	0.000173987	0.000901309	PIK-related FAT
MA_10433908g0010	900.163	1.92355	0.564954	3.40479	0.000662159	0.00295166	xyloglucan endotransglycosylase
MA_10433910g0010	26.781	2.8108	0.659799	4.26008	2.04349e-05	0.000131292	unknown
MA_10433942g0010	31.5226	1.54521	0.558552	2.76646	0.00566686	0.0191281	purple acid phosphatase 3-like
MA_10433945g0010	406.13	6.12285	0.86506	7.07795	1.46306e-12	3.24944e-11	hypothetical protein
MA_10433982g0020	590.852	1.22096	0.20949	5.82824	5.60151e-09	7.27502e-08	subtilisin inhibitor 1
MA_10433999g0010	88.2839	1.40784	0.408718	3.44452	0.000572072	0.00259687	leucine-rich repeat receptor-like serine threonine- kinase At2g24130
MA_10434011g0010	93.6665	1.1527	0.211318	5.45479	4.90299e-08	5.30757e-07	unknown
MA_10434025g0010	99.0985	1.73118	0.363447	4.76323	1.90515e-06	1.53325e-05
MA_10434037g0010	1153.38	3.092	0.393021	7.86727	3.62464e-15	1.17475e-13	tau class glutathione S-transferase
MA_10434037g0020	811.364	1.09814	0.259443	4.23269	2.30915e-05	0.000146954	tau class glutathione S-transferase
MA_10434058g0010	157.819	1.51988	0.171768	8.84845	8.87468e-19	4.63425e-17	hydroxyproline O-arabinosyltransferase 3
MA_10434084g0010	520.098	1.36112	0.27823	4.89208	9.9778e-07	8.48953e-06	Pectinesterase
MA_10434089g0020	1314.76	6.99666	0.737803	9.4831	2.46833e-21	1.66529e-19	7-deoxyloganetin glucosyltransferase-like
MA_10434094g0010	47.4854	1.86	0.442059	4.20758	2.58118e-05	0.00016239	probable leucine-rich repeat receptor kinase At5g49770
MA_10434112g0010	5.13635	3.52877	1.14633	3.07832	0.0020817	0.00806411
MA_10434125g0010	201.186	11.7849	1.47886	7.96888	1.60113e-15	5.46982e-14	purple acid phosphatase 23 isoform X1
MA_10434131g0010	2.20427	5.13023	1.68053	3.05275	0.00226752	0.00869305	glucuronosyltransferase PGSIP8
MA_10434148g0010	153.499	1.05401	0.190289	5.539	3.04196e-08	3.42767e-07	peroxisomal (S)-2-hydroxy-acid oxidase GLO4-like isoform X1
MA_10434153g0010	1343.85	1.02253	0.249942	4.09108	4.29367e-05	0.00025682	probable xyloglucan endotransglucosylase hydrolase B
MA_10434155g0010	13.4073	1.81557	0.536121	3.38649	0.000707932	0.00312715	YLS3-like isoform X2
MA_10434167g0010	20.8831	1.44883	0.478432	3.02829	0.00245945	0.00932568	Glycosyl hydrolase family 10
MA_10434174g0010	16008.5	5.64532	0.419902	13.4444	3.32263e-41	1.22046e-38	pathogenesis-related PR-4-like
MA_10434187g0020	3671.87	1.80949	0.240581	7.52136	5.42108e-14	1.47267e-12	phosphoethanolamine N-methyltransferase 1
MA_10434249g0010	1946.96	2.63563	0.38921	6.77173	1.27255e-11	2.52373e-10	unknown
MA_10434262g0010	314.591	1.04008	0.154329	6.73938	1.59065e-11	3.0974e-10	unknown
MA_10434290g0010	59.5952	1.44974	0.339655	4.26828	1.9699e-05	0.000126924	F-box kelch-repeat At1g80440
MA_10434290g0020	36.2609	2.43627	0.389367	6.25701	3.92441e-10	6.17785e-09	F-box
MA_10434352g0010	15.7282	4.80055	1.60179	2.99699	0.00272661	0.0101957
MA_10434427g0010	47.3051	2.69483	0.827664	3.25595	0.00113015	0.00472235	HOTHEAD-like isoform X1
MA_10434439g0010	6.27752	2.63455	0.994605	2.64884	0.00807688	0.0258749	threonine dehydratase chloroplastic-like
MA_10434456g0010	13.5708	3.56951	0.93697	3.80963	0.000139176	0.000737965	inorganic phosphate transporter 1-4-like
MA_10434457g0010	10.3368	4.84872	1.52465	3.18022	0.00147162	0.00594792	A Chain Structure Of A Three-Domain Sesquiterpene Synthase: A Prospective Target For Advanced Biofuels Production
MA_10434498g0010	301.663	1.15607	0.224435	5.15102	2.59078e-07	2.46167e-06	L-type lectin-domain containing receptor kinase -like
MA_10434505g0010	157.544	1.13071	0.388633	2.90946	0.00362048	0.0130084	Blue copper
MA_10434509g0010	6.08212	5.40329	1.19209	4.53263	5.82525e-06	4.24459e-05	methylesterase chloroplastic
MA_10434521g0010	35.1305	1.92945	0.710103	2.71714	0.0065848	0.0217784	glutamate receptor -like
MA_10434527g0010	1393.71	1.0346	0.128453	8.0543	7.99366e-16	2.84384e-14	IAA-amino acid hydrolase ILR1-like 6
MA_10434540g0020	503.188	5.48168	0.343193	15.9726	1.98326e-57	2.58281e-54	probable glutamate carboxypeptidase 2
MA_10434576g0010	442.852	2.24806	0.417365	5.38631	7.19184e-08	7.58843e-07	UDP-glycosyltransferase 86A1-like
MA_10434590g0010	270.117	1.25638	0.118453	10.6065	2.77853e-26	3.10964e-24	Alcohol dehydrogenase
MA_10434639g0010	1665.85	2.04231	0.282461	7.23042	4.81507e-13	1.1509e-11	auxin down-regulated
MA_10434666g0010	185.059	1.50739	0.287891	5.23598	1.64113e-07	1.61616e-06	hypothetical protein CL4080Contig1_02, partial
MA_10434668g0010	71.7172	2.32911	0.32518	7.16254	7.91976e-13	1.82989e-11
MA_10434673g0010	460.256	1.30776	0.259596	5.03767	4.71238e-07	4.25371e-06	receptor-like kinase
MA_10434684g0010	618.477	1.05094	0.166302	6.31947	2.62465e-10	4.21927e-09
MA_10434712g0010	110.888	2.13469	0.355336	6.00752	1.88379e-09	2.64568e-08	probable galactinol--sucrose galactosyltransferase 2
MA_10434729g0020	246.245	2.39534	0.857374	2.79382	0.00520901	0.0177654	scopoletin glucosyltransferase
MA_10434734g0010	138.961	1.03272	0.297498	3.47133	0.000517882	0.00237758	TMV resistance N
MA_10434759g0010	65.0437	1.50643	0.346177	4.35161	1.35139e-05	9.04634e-05	E3 ubiquitin- ligase RHA1B-like
MA_10434763g0010	114.131	1.93837	0.225289	8.6039	7.70516e-18	3.59541e-16	DETOXIFICATION 29-like
MA_10434772g0010	3660.26	6.06596	0.298097	20.349	4.74176e-92	4.07564e-88	indole-3-acetic acid-amido synthetase
MA_10434785g0010	25.2473	3.64079	0.824277	4.41695	1.00105e-05	6.90323e-05
MA_10434835g0010	42.1989	1.73549	0.284371	6.10291	1.04152e-09	1.52246e-08
MA_10434848g0010	568.534	2.25361	0.720679	3.12706	0.00176563	0.00698257	flavonoid 3 -monooxygenase
MA_10434848g0020	183.813	3.05371	0.820245	3.72292	0.000196932	0.00100718	cytochrome P450 98A2-like
MA_10434904g0020	71.5877	2.42485	0.569372	4.2588	2.05524e-05	0.000131869	UDP-glycosyltransferase 86A1
MA_10434905g0010	2.02214	4.23657	1.60288	2.6431	0.00821517	0.0262339	copper transporter 6-like
MA_10434918g0010	294.78	2.76017	0.301601	9.15173	5.60266e-20	3.31225e-18	DETOXIFICATION 16-like
MA_10434923g0010	14.9741	3.73811	0.645126	5.79438	6.85738e-09	8.74749e-08
MA_10434948g0010	94.1089	1.98713	0.41805	4.75333	2.00092e-06	1.60491e-05	probable carboxylesterase 17
MA_10434953g0010	77.3542	4.27662	0.374516	11.4191	3.35854e-30	5.42619e-28	NRT1 PTR FAMILY -like
MA_10434976g0010	321.882	1.80126	0.288214	6.24975	4.11099e-10	6.43856e-09	probable WRKY transcription factor 71
MA_10434985g0010	170.115	1.42175	0.171849	8.27323	1.30377e-16	5.16691e-15	probable acyl-activating enzyme chloroplastic
MA_10435025g0010	131.862	4.89766	0.637532	7.68222	1.56354e-14	4.6087e-13	uncharacterized protein LOC18427550
MA_10435034g0010	72.2749	1.45908	0.308108	4.73561	2.18397e-06	1.73811e-05	zeatin O-glucosyltransferase-like
MA_10435049g0010	12.7267	1.4025	0.426687	3.28695	0.00101279	0.00428191	long chain acyl- synthetase peroxisomal-like
MA_10435049g0020	37.8399	1.43103	0.332456	4.30441	1.67433e-05	0.000109639	long chain acyl- synthetase peroxisomal-like
MA_10435107g0010	60.4999	3.94645	1.16453	3.38887	0.000701812	0.00310395	late embryogenesis abundant
MA_10435157g0010	44.7184	1.05595	0.300539	3.51354	0.000442184	0.00206737	aspartyl protease APCB1
MA_10435168g0020	153.08	1.44449	0.367255	3.93321	8.38201e-05	0.000468372	cyclin-U2-1-like
MA_10435180g0010	313.876	2.08842	0.252569	8.26869	1.35438e-16	5.35967e-15	uncharacterized membrane At3g27390
MA_10435213g0010	44.2313	2.03248	0.341632	5.94932	2.69256e-09	3.68245e-08	unknown
MA_10435213g0020	240.512	1.09213	0.294633	3.70674	0.000209943	0.00106574	unknown
MA_10435215g0010	18.6743	4.90316	0.800972	6.12151	9.26925e-10	1.36563e-08	GDSL esterase lipase At4g01130-like
MA_10435231g0010	8.47736	2.7511	0.886312	3.10398	0.00190934	0.00746981	transcription factor ICE1-like
MA_10435238g0010	223.016	1.74499	0.187415	9.31082	1.26846e-20	8.00488e-19	peroxisomal membrane PMP22
MA_10435252g0010	46.0168	3.31229	0.328185	10.0928	5.94739e-24	5.49666e-22	polygalacturonase 1 beta 3
MA_10435276g0010	2.63893	5.42035	1.48695	3.64528	0.000267102	0.0013176
MA_10435294g0010	563.727	1.15233	0.0971247	11.8645	1.81051e-32	3.61959e-30	GDP-mannose transporter GONST4
MA_10435298g0010	4.35146	2.62629	0.985534	2.66484	0.00770251	0.0248721
MA_10435304g0010	15038.4	1.07819	0.201617	5.34769	8.90831e-08	9.24519e-07	naringenin,2-oxoglutarate 3-dioxygenase
MA_10435379g0010	506.607	1.38668	0.181091	7.65735	1.89807e-14	5.55284e-13	probable UDP-N-acetylglucosamine--peptide N-acetylglucosaminyltransferase SEC
MA_10435394g0020	10.2002	4.64688	1.39421	3.33297	0.000859238	0.00370526	methylesterase chloroplastic
MA_10435402g0020	105.877	3.79795	0.427564	8.88277	6.5216e-19	3.47733e-17	probable leucine-rich repeat receptor kinase At1g35710
MA_10435417g0010	2.97614	3.99038	1.57098	2.54006	0.0110835	0.0338387	uncharacterized protein LOC110094577
MA_10435417g0020	6.51772	3.78457	1.21018	3.12728	0.00176434	0.0069789	unknown
MA_10435420g0030	85.8729	3.60321	0.659138	5.46654	4.58895e-08	4.99911e-07	tryptophan aminotransferase-related 4-like
MA_10435422g0010	240.289	1.03008	0.133037	7.74278	9.72628e-15	2.95822e-13	probable cinnamyl alcohol dehydrogenase 1
MA_10435424g0010	3.35391	2.99543	0.95945	3.12202	0.00179612	0.00708232	O-glucosyltransferase 1-like
MA_10435424g0020	169.285	4.28838	0.366001	11.7168	1.04502e-31	1.97845e-29	O-glucosyltransferase rumi homolog
MA_10435438g0020	5.77101	2.59306	0.991285	2.61586	0.0089004	0.028086	(+)-3-carene synthase
MA_10435458g0010	127.107	1.6248	0.199791	8.1325	4.20519e-16	1.56334e-14	glycerophosphodiester phosphodiesterase GDPD6
MA_10435462g0010	624.023	7.31267	0.688109	10.6272	2.22697e-26	2.52523e-24	glucan endo-1,3-beta- basic isoform-like
MA_10435471g0040	7.64444	3.23786	0.928623	3.48673	0.000488963	0.00226124	cytochrome P450 734A1-like
MA_10435488g0010	402.375	13.9269	1.61357	8.63106	6.0787e-18	2.87391e-16	peroxidase 5-like
MA_10435488g0020	12.8178	8.44067	1.64991	5.11583	3.12366e-07	2.92276e-06	peroxidase 5-like
MA_10435495g0010	233.677	1.6813	0.157304	10.6882	1.15541e-26	1.34932e-24	RING-H2 finger ATL13-like
MA_10435524g0020	29.2822	1.384	0.395141	3.50255	0.000460829	0.00214475	uncharacterized protein LOC110602205
MA_10435536g0010	631.612	4.23954	0.700305	6.05384	1.41434e-09	2.02406e-08	trans-cinnamate 4-monooxygenase
MA_10435550g0030	263.904	1.21842	0.335599	3.6306	0.000282767	0.00138597	cytochrome P450 CYP82D47-like
MA_10435565g0020	24.6994	4.67808	0.741296	6.31068	2.77813e-10	4.44998e-09	EXORDIUM-like 2
MA_10435570g0010	690.055	3.65218	0.369784	9.87652	5.26282e-23	4.45226e-21	acid phosphatase 1
MA_10435595g0020	346.373	1.1983	0.235134	5.09623	3.46475e-07	3.21462e-06	short-chain type dehydrogenase reductase-like
MA_10435635g0010	81.7482	1.23777	0.184023	6.72614	1.74225e-11	3.37224e-10	predicted protein
MA_10435651g0010	76.7563	6.21674	0.52177	11.9147	9.92041e-33	2.03019e-30	PREDICTED: uncharacterized protein LOC103991640
MA_10435691g0010	14.5017	2.85553	0.46132	6.18993	6.01924e-10	9.13429e-09
MA_10435694g0010	33.2379	4.58966	0.860894	5.33127	9.75268e-08	1.00583e-06	polyamine oxidase 1
MA_10435706g0010	562.529	6.54231	1.07192	6.10333	1.0388e-09	1.52003e-08	A Chain Structure Of A Three-Domain Sesquiterpene Synthase: A Prospective Target For Advanced Biofuels Production
MA_10435707g0040	95.3091	2.50905	0.696779	3.60093	0.000317077	0.00153558	Lipase 1
MA_10435724g0020	11.6601	1.43756	0.550702	2.61041	0.00904334	0.0284869	carboxypeptidase SOL1 isoform X1
MA_10435734g0010	530.185	1.04322	0.154225	6.76425	1.33997e-11	2.6428e-10	probable carboxylesterase 12
MA_10435739g0010	316.863	1.0002	0.155806	6.41949	1.36733e-10	2.299e-09
MA_10435757g0010	840.301	2.795	0.278815	10.0245	1.18917e-23	1.0714e-21	serine carboxypeptidase-like enzyme
MA_10435779g0020	198.965	1.1951	0.397949	3.00315	0.00267202	0.0100203	ABC transporter C family member 15
MA_10435811g0020	187.704	1.88266	0.274791	6.85126	7.32038e-12	1.49383e-10	protease Do-like 7 isoform X2
MA_10435829g0020	511.434	1.2798	0.144338	8.86669	7.53507e-19	3.97334e-17	delta(24)-sterol reductase
MA_10435831g0010	593.101	1.00651	0.208612	4.8248	1.40145e-06	1.16025e-05	isoflavone reductase homolog
MA_10435835g0010	123.632	1.50772	0.429769	3.50821	0.000451138	0.00210489	calcium binding with EF-hand
MA_10435854g0010	68.0509	1.62503	0.475816	3.41525	0.000637235	0.00285536	cysteine-rich receptor kinase 2
MA_10435862g0010	63.2829	1.66879	0.501792	3.32566	0.000882082	0.00379197	plant intracellular Ras-group-related LRR 6-like
MA_10435867g0010	91.674	3.6627	0.441271	8.30033	1.03819e-16	4.16984e-15	alcohol
MA_10435904g0010	24.9637	1.62255	0.465807	3.48331	0.000495262	0.00228619	probable endo-1,3(4)-beta-glucanase ARB_01444
MA_10435908g0010	24.4319	2.9269	0.954457	3.06656	0.00216536	0.00834533
MA_10435915g0010	61.1239	1.6848	0.442338	3.80885	0.000139613	0.0007401	UPF0553 -like
MA_10435917g0010	1751.42	1.65089	0.281798	5.85841	4.67307e-09	6.13783e-08	leucoanthocyanidin dioxygenase
MA_10435917g0020	2979.55	1.48158	0.310643	4.7694	1.84773e-06	1.49067e-05	leucoanthocyanidin dioxygenase
MA_10435919g0010	569.984	1.55209	0.150608	10.3055	6.65484e-25	6.69785e-23	phospholipase A(1) LCAT3 isoform X1
MA_10435923g0020	48.0369	1.02123	0.220583	4.62968	3.66231e-06	2.78585e-05	glyceraldehyde-3-phosphate dehydrogenase chloroplastic-like
MA_10435924g0010	6.08273	2.04099	0.795484	2.56572	0.0102961	0.0318237	GDSL esterase lipase EXL3-like
MA_10435926g0010	19.4933	2.49456	0.541215	4.60919	4.04249e-06	3.0383e-05	respiratory burst oxidase homolog A
MA_10435974g0010	254.913	1.03172	0.140309	7.35323	1.93481e-13	4.90562e-12	glycerol-3-phosphate dehydrogenase mitochondrial
MA_10435976g0010	157.38	1.26377	0.284473	4.44251	8.89147e-06	6.21232e-05	cationic peroxidase 1-like
MA_10435979g0010	7.33157	3.1933	0.849377	3.75958	0.000170197	0.000883381	calcium uniporter mitochondrial-like
MA_10435979g0020	11.5246	2.61582	0.665128	3.93281	8.39597e-05	0.000469092	calcium uniporter mitochondrial
MA_10436004g0010	53.9349	3.10575	0.586849	5.29225	1.20824e-07	1.22177e-06	tryptophan aminotransferase-related 4-like
MA_10436004g0020	105.34	2.66307	0.619707	4.29731	1.72887e-05	0.000112935	tryptophan aminotransferase-related 4-like
MA_10436006g0010	63.6215	2.77267	0.854669	3.24414	0.00117805	0.0049033	unknown
MA_10436019g0020	69.4779	5.12286	1.82756	2.80312	0.00506108	0.0173348	dirigent 11-like
MA_10436027g0020	13.2969	5.61875	1.4875	3.77731	0.000158529	0.000829029	hypothetical protein 0_5630_02, partial
MA_10436039g0010	154.686	3.99207	0.254111	15.7099	1.29304e-55	1.50188e-52	GDP-mannose transporter GONST1 isoform X2
MA_10436047g0010	3.8602	4.59264	1.5248	3.01196	0.00259568	0.00976812	GATA transcription factor 15-like
MA_10436051g0010	23.891	3.35979	1.18838	2.8272	0.00469563	0.0162637	probable WRKY transcription factor 31
MA_10436068g0010	8440.85	1.01773	0.0745489	13.6518	1.96834e-42	7.90575e-40	malate dehydrogenase
MA_10436100g0010	25.7995	1.85207	0.562601	3.29198	0.000994843	0.00421724	probable linoleate 9S-lipoxygenase 5
MA_10436108g0010	417.515	7.34001	0.718762	10.212	1.75189e-24	1.69953e-22	serine type endopeptidase inhibitor
MA_10436125g0020	142.784	1.08721	0.201469	5.39639	6.79958e-08	7.20283e-07	Histone H1
MA_10436135g0010	316.722	1.89547	0.172413	10.9938	4.09397e-28	5.48107e-26	unknown
MA_10436137g0010	101.922	1.15572	0.220861	5.23279	1.66969e-07	1.6409e-06	homeobox-leucine zipper ATHB-15
MA_10436170g0010	189.222	1.57135	0.169067	9.29425	1.48249e-20	9.27385e-19	phospholipase A(1) LCAT3 isoform X1
MA_10436173g0020	31.2594	1.04791	0.345999	3.02865	0.00245649	0.00931643	cytochrome c oxidase subunit mitochondrial
MA_104361g0010	6.07516	2.77207	0.816592	3.39469	0.000687071	0.00304747	scopoletin glucosyltransferase
MA_10436203g0020	468.299	1.29176	0.145897	8.85389	8.45201e-19	4.42968e-17	arsenite transporter
MA_10436205g0010	53.3693	1.59143	0.344665	4.61734	3.88696e-06	2.93372e-05	Condensation domain
MA_10436212g0010	35.5257	7.47922	1.07577	6.95245	3.5899e-12	7.58503e-11	cyclin D4
MA_10436239g0010	104.539	1.20602	0.38592	3.12507	0.00177765	0.00701848	TIR NBS LRR disease resistance
MA_10436267g0010	12.3138	3.50314	0.731815	4.78691	1.69365e-06	1.37826e-05	phospholipase A(1) chloroplastic-like
MA_10436269g0010	40.2358	1.18412	0.360712	3.28272	0.00102811	0.00433867
MA_10436315g0010	31.3019	1.85112	0.622371	2.97431	0.00293649	0.0108736	AP2 ERF and B3 domain-containing transcription repressor RAV2-like
MA_10436322g0010	3161.41	1.09471	0.103497	10.5773	3.79928e-26	4.20819e-24	3-ketoacyl- thiolase peroxisomal
MA_10436323g0010	6.51252	2.91421	0.899232	3.24078	0.00119204	0.00495541	disease resistance RGA2-like
MA_10436357g0010	114.378	1.08201	0.292089	3.70437	0.000211915	0.00107422	diacylglycerol kinase theta
MA_10436370g0010	206.624	1.33728	0.155362	8.60753	7.46517e-18	3.491e-16	cell number regulator 6
MA_10436376g0010	560.799	1.26954	0.112571	11.2777	1.69166e-29	2.59646e-27	dihydroceramide fatty acyl 2-hydroxylase FAH1-like
MA_10436386g0020	9.25189	1.90578	0.727973	2.61793	0.0088465	0.0279405
MA_10436390g0010	249.62	2.40907	0.424563	5.67423	1.39318e-08	1.67352e-07	C72B2_PINTA ame: Full=Cytochrome P450 720B2 ame: Full=Cytochrome P450 CYPB
MA_10436441g0020	5.72304	6.9173	1.59478	4.33746	1.44138e-05	9.59346e-05	LRR receptor
MA_10436443g0010	386.17	1.86718	0.212837	8.77281	1.74268e-18	8.76973e-17
MA_10436458g0010	182.556	1.15374	0.227952	5.06134	4.16324e-07	3.80032e-06	Major facilitator superfamily isoform 1
MA_10436472g0010	504.988	1.4185	0.178618	7.94149	1.9976e-15	6.70169e-14	isoflavone reductase homolog
MA_10436472g0020	80.071	1.55031	0.239461	6.47415	9.53481e-11	1.63907e-09	isoflavone reductase homolog
MA_10436483g0010	302.605	6.80901	0.986861	6.89966	5.21256e-12	1.08377e-10	peroxidase A2-like
MA_10436516g0010	19.6926	2.25003	0.534816	4.20712	2.58647e-05	0.000162683	histone H2B
MA_10436519g0020	39.2816	6.8076	0.988547	6.88648	5.71915e-12	1.18337e-10	alcohol dehydrogenase-like 4
MA_10436535g0010	199.221	4.60729	0.516456	8.92098	4.62195e-19	2.49226e-17	21 kDa
MA_10436535g0030	7.84725	3.29415	0.594173	5.5441	2.95465e-08	3.33629e-07	21 kDa -like
MA_10436563g0010	6.87366	1.76976	0.702387	2.51963	0.0117477	0.035495	BRO1 domain-containing BROX homolog isoform X2
MA_10436563g0030	51.3088	1.04412	0.327389	3.18922	0.00142657	0.00578379	Interleukin-3 receptor class 2 subunit beta
MA_10436590g0030	48.462	2.90899	0.572151	5.08429	3.68997e-07	3.40593e-06
MA_10436601g0010	93.6208	1.2425	0.221713	5.60412	2.09317e-08	2.43191e-07	iron-sulfur assembly -like mitochondrial
MA_10436602g0020	496.949	1.45441	0.438983	3.31314	0.00092255	0.00394895	G-type lectin S-receptor-like serine threonine- kinase SD2-5
MA_10436609g0010	51.5487	2.20849	0.596723	3.70103	0.00021473	0.00108675	germin subfamily 2 member 1
MA_10436625g0010	242.57	2.1896	0.225875	9.69384	3.20242e-22	2.42866e-20
MA_10436632g0010	1174.64	1.00215	0.153696	6.52036	7.01398e-11	1.23741e-09	pleiotropic drug resistance 1-like
MA_10436640g0010	32.5169	3.13022	1.1531	2.71462	0.00663526	0.0219284
MA_10436640g0020	20.9239	6.24855	1.62193	3.85255	0.000116896	0.000631198
MA_10436640g0030	2.92604	4.9431	1.60158	3.08638	0.00202609	0.00787567
MA_10436658g0010	535.017	1.32036	0.262957	5.02122	5.13438e-07	4.60178e-06	DUF1677 domain-containing
MA_10436662g0010	173.279	2.98309	0.19397	15.3792	2.25855e-53	2.20599e-50	phospholipase D Z
MA_10436724g0010	488.046	1.08131	0.114011	9.48427	2.44087e-21	1.64935e-19	#NAME?
MA_10436732g0030	79.5499	3.5952	1.44435	2.48915	0.012805	0.0381815	Neuronal PAS domain-containing 4
MA_10436738g0020	35.796	1.75652	0.365361	4.80761	1.52745e-06	1.25562e-05	respiratory burst oxidase homolog H
MA_10436774g0010	75.6296	2.20578	0.349479	6.31161	2.76156e-10	4.42509e-09	ABC transporter G family member 11
MA_10436829g0010	90.9017	1.06481	0.238123	4.47168	7.7607e-06	5.49916e-05	lactosylceramide 4-alpha-galactosyltransferase-like
MA_10436834g0010	159.115	1.49872	0.196723	7.61843	2.56788e-14	7.32784e-13	calmodulin-binding heat-shock
MA_10436843g0030	54.14	5.75933	0.510819	11.2747	1.7497e-29	2.67598e-27	DUF4228 domain-containing
MA_10436860g0030	8.02666	2.77156	0.712465	3.8901	0.000100203	0.000550611
MA_10436873g0020	4.31754	2.54773	0.860393	2.96113	0.00306515	0.0112816	hydroxyproline O-arabinosyltransferase 3-like
MA_10436904g0010	1701.03	3.53073	0.506205	6.97489	3.061e-12	6.52205e-11	CO(2)-response secreted protease
MA_10436904g0020	462.976	3.79212	0.445288	8.51613	1.6498e-17	7.39329e-16	CO(2)-response secreted protease-like
MA_10436912g0010	130.824	1.26402	0.190954	6.61953	3.60341e-11	6.63212e-10	tetraspanin-19 isoform X1
MA_10436915g0010	70.4141	1.37908	0.251675	5.47961	4.26271e-08	4.67332e-07	random slug 5
MA_10436925g0010	48.3945	2.42572	0.749269	3.23745	0.00120604	0.00500586	unc-45 B
MA_10436943g0010	186.221	1.05032	0.174113	6.03241	1.61533e-09	2.29187e-08	unknown
MA_10436948g0010	952.333	2.30117	0.145448	15.8212	2.22081e-56	2.7269e-53	probable leucine-rich repeat receptor kinase At2g33170
MA_10436958g0010	717.587	2.34852	0.129819	18.0907	3.77337e-73	1.24742e-69	probable methyltransferase PMT11
MA_10436984g0050	856.572	1.69073	0.352974	4.78996	1.66816e-06	1.3601e-05	dirigent pDIR6
MA_10436986g0020	171.313	1.25586	0.36106	3.47827	0.000504661	0.00232383	glycerophosphodiester phosphodiesterase chloroplastic-like
MA_10436994g0010	283.756	5.85735	0.930477	6.295	3.07401e-10	4.90018e-09	asparagine synthetase [glutamine-hydrolyzing]
MA_10436994g0040	202.588	3.47775	0.284189	12.2375	1.96057e-34	4.41139e-32	potassium channel AKT1-like
MA_10437001g0010	165.562	1.10698	0.278416	3.97601	7.00816e-05	0.000398725	aquaporin TIP1-1
MA_10437001g0020	118.131	3.91097	0.688187	5.68301	1.32343e-08	1.59763e-07	aquaporin TIP1-1
MA_10437004g0010	76.5648	1.16689	0.27188	4.29191	1.77146e-05	0.000115436	probable folate-biopterin transporter 2 isoform X2
MA_10437028g0010	123.774	1.84702	0.203997	9.05419	1.37583e-19	7.85231e-18	3-oxo-Delta(4,5)-steroid 5-beta-reductase-like
MA_10437028g0020	1834.35	1.36821	0.137897	9.92192	3.34253e-23	2.88451e-21	3-oxo-Delta(4,5)-steroid 5-beta-reductase-like
MA_10437038g0010	420.482	2.32382	0.633527	3.66806	0.000244399	0.00121819	beta-D-glucan exohydrolase family
MA_10437040g0010	334.806	1.41447	0.147937	9.56127	1.16326e-21	8.18203e-20	glycerophosphodiester phosphodiesterase GDPD6
MA_10437061g0010	123.873	9.90215	1.09631	9.03222	1.68221e-19	9.49995e-18	stearoyl-[acyl-carrier- ] 9- chloroplastic
MA_10437071g0010	480.45	1.11073	0.132865	8.35978	6.28342e-17	2.60401e-15	SNF1-related kinase regulatory subunit gamma-1-like
MA_10437090g0010	100.983	1.18899	0.245726	4.83868	1.30707e-06	1.08684e-05	3-hydroxy-3-methylglutaryl-coenzyme A reductase 1
MA_10437098g0010	324.803	3.6949	0.348428	10.6045	2.84004e-26	3.17022e-24	endoglucanase 6
MA_10437124g0010	16.5284	9.12278	1.40095	6.51184	7.42355e-11	1.30165e-09	TMV resistance N-like
MA_10437126g0010	75.0011	1.0152	0.26121	3.88654	0.000101684	0.000557823	solute carrier family 40 member 2-like
MA_10437143g0010	166.334	1.46963	0.271849	5.40607	6.44209e-08	6.86474e-07	CPD photolyase
MA_10437146g0010	228.881	1.55491	0.467096	3.32889	0.000871922	0.0037528	unknown
MA_10437168g0010	262.632	1.55013	0.147934	10.4786	1.08364e-25	1.1556e-23	permeases of the drug metabolite transporter
MA_10437176g0010	1.58319	4.99823	1.99169	2.50955	0.0120887	0.0363607	cytochrome P450 86B1
MA_10437233g0030	53.5385	3.03985	1.01462	2.99606	0.00273497	0.0102242	aldehyde oxidase GLOX-like
MA_10437246g0020	12.2322	1.25497	0.477616	2.62757	0.00859975	0.0272823	unknown
MA_1043967g0010	11.6042	2.45283	0.694068	3.53399	0.000409334	0.00193038
MA_104546g0010	7.48816	5.53243	1.42135	3.89237	9.92702e-05	0.000546113	zinc finger ZIC 5
MA_1045991g0010	2.0347	5.10298	1.67087	3.05408	0.0022575	0.00866389
MA_104647g0010	7.21683	4.29719	1.52517	2.81751	0.00483973	0.0166941	unknown
MA_104671g0010	112.978	1.50337	0.41841	3.59306	0.000326816	0.0015767	alpha carbonic anhydrase 7-like
MA_104819g0010	32.6124	1.32804	0.340439	3.90096	9.58123e-05	0.000528443	U-box domain-containing 1-like
MA_105065g0010	114.871	2.03152	0.74811	2.71553	0.00661695	0.0218713	probable calcium-binding CML25
MA_10507g0010	64.2199	2.51289	0.581005	4.32507	1.52481e-05	0.000100862	F-box
MA_105236g0010	48.6932	5.78606	1.25304	4.61761	3.88188e-06	2.93143e-05	unknown
MA_105339g0010	13.7876	7.13321	1.29837	5.49397	3.92992e-08	4.33947e-07
MA_105414g0010	61.2199	3.27467	1.26554	2.58757	0.00966542	0.0301876	C75A1_PINTA ame: Full=Cytochrome P450 750A1 ame: Full=Cytochrome P450 CYPC
MA_105458g0010	57.7282	3.93319	0.435165	9.03839	1.59e-19	9.01478e-18	AT-hook motif nuclear-localized 22
MA_105476g0010	1300.29	1.88716	0.259631	7.26861	3.63204e-13	8.84366e-12	pleiotropic drug resistance 2
MA_105533g0010	13.2979	2.42984	0.663821	3.66038	0.000251841	0.00125079	RING-H2 finger ATL74-like
MA_10561g0010	103.834	7.23837	0.750979	9.63858	5.49427e-22	4.00206e-20
MA_105671g0010	4.93453	7.87203	3.03348	2.59505	0.00945767	0.0296205
MA_105671g0020	65.7309	11.4908	2.24449	5.11958	3.06222e-07	2.87295e-06
MA_105802g0010	284.557	3.68673	0.625353	5.89543	3.73712e-09	4.98932e-08	2-methylene-furan-3-one reductase isoform X2
MA_106058g0010	88.728	3.32951	0.393433	8.46271	2.61235e-17	1.12493e-15	MIZU-KUSSEI 1
MA_106068g0010	2.66368	6.1883	2.15789	2.86775	0.00413405	0.0145543	histone-lysine N- H3 lysine-9 specific SUVH6-like
MA_106166g0010	504.607	1.75394	0.190869	9.18922	3.95687e-20	2.37833e-18	lysine histidine transporter 1-like
MA_106169g0010	52.2023	1.94023	0.328346	5.90911	3.43951e-09	4.62794e-08	metacaspase 9
MA_106330g0010	213.072	5.07251	0.376664	13.4669	2.44772e-41	9.14724e-39	lipid-transfer DIR1
MA_106402g0010	141.363	2.86445	0.547876	5.22828	1.71091e-07	1.67784e-06	probable N-acetyltransferase HLS1
MA_106428g0010	133.063	1.53709	0.533278	2.88235	0.00394719	0.0139997	probable leucine-rich repeat receptor kinase At1g35710
MA_106551g0010	263.227	2.81367	0.754212	3.73061	0.000191017	0.000980316	DUF2236 domain-containing
MA_10692g0010	43.0451	8.84511	1.4672	6.02854	1.65443e-09	2.34192e-08	unknown
MA_10702g0010	1067.17	4.3936	0.410163	10.7119	8.95506e-27	1.07201e-24	chitinase 2-like
MA_107221g0010	178.926	3.25544	0.294302	11.0616	1.92677e-28	2.6371e-26	sugar carrier C-like
MA_107283g0010	253.402	1.51232	0.248447	6.0871	1.14978e-09	1.67104e-08	zinc finger 6-like
MA_107408g0010	3.15302	4.55114	1.52529	2.98379	0.00284706	0.0105843	unknown
MA_107438g0010	13.557	8.72234	1.45395	5.99907	1.98445e-09	2.78159e-08	shikimate O-hydroxycinnamoyltransferase-like
MA_107648g0010	135.293	1.10405	0.165938	6.65343	2.86349e-11	5.35514e-10	V-type proton ATPase subunit F
MA_10772g0010	95.8729	1.26486	0.446108	2.83532	0.00457793	0.0159086	methylesterase 17
MA_107765g0010	144.841	3.34546	0.293552	11.3964	4.35523e-30	6.93223e-28	E3 ubiquitin- ligase ATL6
MA_107776g0010	8.08953	1.93494	0.697588	2.77376	0.00554125	0.0187571	predicted protein
MA_107895g0010	4.47304	2.58241	0.955535	2.70258	0.00688043	0.0225772
MA_108077g0010	3.08309	3.93884	1.50318	2.62034	0.00878412	0.0277762	histone
MA_108080g0010	233.227	1.45425	0.145491	9.99548	1.59515e-23	1.42227e-21	probable inactive purple acid phosphatase 28 isoform X1
MA_108099g0010	2274.7	6.7341	0.465317	14.4721	1.8191e-47	1.05645e-44	hypothetical protein
MA_108494g0010	243.421	4.08655	0.80498	5.07658	3.84284e-07	3.5296e-06	dirigent pDIR2
MA_108549g0010	1335.27	1.03067	0.0868703	11.8645	1.8108e-32	3.61959e-30	uncharacterized isomerase BH0283-like
MA_10859g0010	20.911	5.51271	0.945275	5.83186	5.48127e-09	7.12532e-08	transcription factor RAX3-like
MA_108718g0010	74.3006	6.89497	0.537692	12.8233	1.21479e-37	3.55147e-35	transcription factor bHLH93-like
MA_108793g0010	56.0563	5.50891	0.455685	12.0893	1.20324e-33	2.6383e-31	ABC transporter G family member 29-like
MA_10883g0010	59.7837	2.79122	0.857981	3.25325	0.00114095	0.00476144	EXORDIUM-like 2
MA_108847g0010	25.6579	6.95143	0.949654	7.31996	2.48045e-13	6.19407e-12	hypothetical protein 2_8995_01, partial
MA_108928g0010	276.6	1.0021	0.196313	5.10461	3.31485e-07	3.08419e-06	elicitor-responsive 3
MA_109050g0010	10.62	8.8858	2.7832	3.19265	0.00140972	0.00572467	short-chain dehydrogenase reductase 2a-like
MA_109104g0010	39.9581	3.80723	0.393833	9.66711	4.15951e-22	3.08738e-20	probable WRKY transcription factor 14
MA_109119g0010	3078.08	1.39195	0.247929	5.61432	1.97336e-08	2.3058e-07	4-coumarate-- ligase 2
MA_109497g0010	33.4327	9.91073	1.29375	7.66048	1.85241e-14	5.43038e-13	DUF239 domain-containing DUF4409 domain-containing
MA_109804g0010	961.149	1.04254	0.217009	4.80414	1.55417e-06	1.2749e-05	auxin down-regulated
MA_110033g0010	160.577	12.1527	1.59065	7.64009	2.17074e-14	6.30763e-13	unknown
MA_110148g0010	2298.7	1.24669	0.110869	11.2447	2.45938e-29	3.70858e-27	GDP-mannose 4,6 dehydratase 1
MA_110200g0010	36.2603	2.03122	0.512691	3.96189	7.43601e-05	0.000420376	unknown
MA_11025g0010	36.7984	4.34577	0.516994	8.40583	4.24845e-17	1.80417e-15	probable polygalacturonase
MA_110379g0010	58.4804	1.05365	0.212588	4.95631	7.1843e-07	6.26019e-06	unknown
MA_11043g0030	170.12	1.95148	0.316766	6.16063	7.24542e-10	1.08457e-08	probable linoleate 9S-lipoxygenase 5
MA_110462g0010	218.302	7.2045	0.675653	10.663	1.51615e-26	1.74687e-24	cinnamoyl- reductase 1
MA_11057g0020	6.91949	1.85573	0.7754	2.39326	0.0166995	0.0476924	probable inositol transporter 2 isoform X2
MA_11057g0040	46.649	1.4669	0.3301	4.44379	8.83877e-06	6.18179e-05	threonine dehydratase chloroplastic
MA_110603g0010	131.126	1.64223	0.288286	5.69654	1.2226e-08	1.48341e-07	receptor 12
MA_11072g0010	108.792	2.02865	0.471202	4.30526	1.66793e-05	0.000109253	probable WRKY transcription factor 72
MA_111005g0010	1650.24	3.16347	0.591701	5.34641	8.97176e-08	9.30431e-07	UDP-glycosyltransferase 86A1 isoform X2
MA_111037g0010	153.44	1.93189	0.407371	4.74234	2.11264e-06	1.68697e-05	probable inactive purple acid phosphatase 27
MA_111103g0010	162.593	4.91819	0.934	5.26572	1.39639e-07	1.39302e-06	beta- insoluble isoenzyme CWINV1
MA_111351g0010	26.9456	5.57763	1.55416	3.58885	0.000332144	0.00160079	LURP-one-related 8-like
MA_111469g0010	5.50986	5.44466	1.39555	3.90144	9.56214e-05	0.000527526	growth-regulating factor 4-like
MA_11150g0010	46.0906	1.03881	0.371996	2.79253	0.00522982	0.0178237	proline transporter 1
MA_111590g0010	403.642	3.84277	0.597445	6.432	1.25935e-10	2.13077e-09
MA_11177g0010	63.6988	2.02042	0.476677	4.23854	2.24975e-05	0.000143459	probable xyloglucan endotransglucosylase hydrolase 26
MA_111857g0010	14.8777	1.88852	0.498974	3.78482	0.000153823	0.000806772	unknown
MA_111906g0010	397.514	3.80997	0.332964	11.4426	2.56153e-30	4.16986e-28	mannan endo-1,4-beta-mannosidase 7
MA_112271g0010	3.75371	4.79644	1.86858	2.56689	0.0102616	0.0317336	peroxidase 12
MA_112343g0010	2.81799	6.0151	1.68908	3.56116	0.000369218	0.00176032
MA_112360g0010	36.4022	3.60892	0.463936	7.77893	7.3139e-15	2.2777e-13	transcription repressor OFP17
MA_112555g0010	162.797	1.42769	0.367885	3.88082	0.000104107	0.000569657	WAT1-related At4g08300-like
MA_1125743g0010	31.7992	1.00665	0.358652	2.80676	0.00500419	0.0171759	ribosome maturation SBDS
MA_112703g0010	37.5136	6.18157	0.747033	8.27484	1.28631e-16	5.1044e-15	NPF family transporter
MA_11273g0020	26.0319	2.07289	0.610288	3.39658	0.000682332	0.0030287	scopoletin glucosyltransferase-like
MA_112910g0010	21.8167	9.91518	2.06917	4.79187	1.65231e-06	1.34897e-05	Glycosyl transferase
MA_112910g0020	24.4702	10.0849	1.41658	7.11918	1.08573e-12	2.45452e-11	Glycosyl transferase
MA_11292g0010	32.1826	1.12136	0.355999	3.1499	0.00163325	0.0065251	mitotic spindle checkpoint MAD2
MA_112931g0010	2.3328	5.67424	1.85024	3.06676	0.00216392	0.00834052	unknown
MA_113024g0010	75.5728	1.05181	0.312514	3.36565	0.000763624	0.00334327	salicylate carboxymethyltransferase-like
MA_113071g0010	17.006	1.98255	0.760733	2.60611	0.00915768	0.0288154	chaperone dnaJ chloroplastic-like
MA_113087g0010	387.108	1.13385	0.106003	10.6964	1.05854e-26	1.25668e-24	UDP-glucose 4-epimerase GEPI48
MA_113423g0010	368.163	2.06044	0.212669	9.68852	3.37379e-22	2.53926e-20	sucrose synthase
MA_113484g0010	241.367	2.08978	0.415885	5.02488	5.03734e-07	4.51952e-06	bark storage A
MA_113501g0010	99.5616	4.22017	0.310454	13.5936	4.3718e-42	1.72369e-39	LOB domain-containing 12
MA_11351g0010	49.3203	1.20719	0.336697	3.58541	0.000336555	0.00161878	serine carboxypeptidase-like 45
MA_113542g0010	161.525	2.0928	0.760868	2.75055	0.00594959	0.0199368	cysteine-rich repeat secretory 55
MA_113590g0010	55.0372	1.03571	0.30572	3.38777	0.000704621	0.00311381	PREDICTED: uncharacterized protein LOC104612806 isoform X1
MA_113625g0010	130.269	6.14879	0.468502	13.1244	2.38774e-39	7.60115e-37	AP2-like ethylene-responsive transcription factor BBM
MA_113675g0010	36.0693	4.0984	0.557961	7.34531	2.05278e-13	5.18942e-12
MA_113766g0010	80.1694	7.4676	0.82822	9.01645	1.94285e-19	1.0886e-17	cysteine-rich repeat secretory 38
MA_113784g0020	59.8923	1.05196	0.237829	4.42318	9.72597e-06	6.73732e-05	beta-galactosidase
MA_113838g0010	109.387	1.54078	0.316599	4.86667	1.13494e-06	9.545e-06	histone
MA_114098g0010	521.831	1.47041	0.141084	10.4222	1.96312e-25	2.05773e-23	zinc finger 6
MA_114301g0010	2079.68	1.35786	0.191821	7.07878	1.45426e-12	3.23491e-11	DETOXIFICATION 41-like
MA_114482g0010	12.3726	1.38959	0.466639	2.97788	0.00290253	0.0107645
MA_114524g0010	16.3001	7.29605	1.29924	5.61563	1.95845e-08	2.29024e-07	ABC transporter G family member 26
MA_11456g0020	131.12	1.2099	0.155605	7.77544	7.51849e-15	2.33802e-13	CDPK-related kinase 3-like
MA_114720g0010	907.178	3.15631	0.401027	7.87055	3.53084e-15	1.14695e-13
MA_114815g0010	9.13902	3.42075	1.11965	3.05519	0.00224917	0.00863502	probable L-gulonolactone oxidase 6
MA_114934g0010	784.477	7.52904	0.992133	7.58874	3.23022e-14	9.0852e-13	class VII chitinase
MA_115059g0010	16.3628	9.58801	3.43659	2.78998	0.00527113	0.0179482	peroxidase 3-like
MA_115155g0010	129.948	1.39777	0.240192	5.81937	5.90702e-09	7.63259e-08	probable serine threonine- kinase kinX
MA_115173g0010	157.41	2.00406	0.665404	3.0118	0.00259703	0.00977063	unknown
MA_11527g0010	114.314	10.1009	1.28569	7.8564	3.95341e-15	1.2765e-13	heat stress transcription factor B-4b-like
MA_11537g0010	74.4898	10.7003	1.282	8.34655	7.02849e-17	2.89881e-15	unknown
MA_115380g0010	188.25	2.67713	0.765659	3.4965	0.000471401	0.00218968
MA_11574g0010	169.444	2.53579	0.580022	4.37189	1.23173e-05	8.31004e-05	unknown
MA_11600g0010	93.7548	3.01035	0.364545	8.25784	1.48333e-16	5.84304e-15	DETOXIFICATION 16-like
MA_116185g0010	24.9578	2.21627	0.817303	2.71168	0.00669426	0.022086	ERF2 transcription factor
MA_11628g0010	9.94379	7.51462	1.64551	4.56675	4.95347e-06	3.6634e-05	unknown
MA_1164682g0010	25.6605	3.41404	0.569813	5.9915	2.07909e-09	2.90227e-08	probable pectate lyase 5
MA_116716g0010	47.925	1.66195	0.332169	5.00332	5.63504e-07	5.0191e-06	WUSCHEL-related homeobox 13-like
MA_1167174g0010	32.7336	4.89691	1.14303	4.28414	1.8345e-05	0.000119147
MA_1168797g0010	54.6945	9.37363	3.03623	3.08726	0.00202012	0.00785317	gamma-tocopherol methyltransferase
MA_116906g0010	1603.81	1.33786	0.158186	8.45749	2.732e-17	1.17411e-15	unknown
MA_117056g0010	43.7309	1.77768	0.489097	3.63462	0.000278389	0.00136638
MA_117218g0010	33.9503	1.40793	0.337177	4.17565	2.97131e-05	0.000184105	Copper transport ATX1
MA_11721g0010	8.83054	3.49968	1.19704	2.92361	0.00346003	0.012504	cell wall integrity and stress response component 1
MA_11721g0020	5.91971	3.24304	1.26366	2.56638	0.0102765	0.0317729	cell wall integrity and stress response component 1
MA_117567g0010	332.938	1.03496	0.32358	3.19848	0.00138155	0.00562141	glutathione S-transferase
MA_117686g0010	42.119	1.03393	0.24439	4.23065	2.33019e-05	0.000148158	fatty acid amide
MA_117730g0010	7.83589	7.02098	1.71529	4.09319	4.25487e-05	0.000254711	peroxidase 66
MA_11774g0010	87.2782	2.84188	0.312893	9.08262	1.05991e-19	6.12238e-18	high-affinity nitrate transporter -like
MA_11775g0010	4.56119	4.7626	1.68942	2.81908	0.00481612	0.0166247	heavy metal-associated isoprenylated plant 21
MA_11792g0010	574.708	2.41675	0.347029	6.96411	3.30483e-12	7.0172e-11	(R)-mandelonitrile lyase-like
MA_11792g0020	2089.71	2.28389	0.319968	7.13789	9.47767e-13	2.16886e-11	(R)-mandelonitrile lyase-like
MA_11806g0010	15.6833	1.72556	0.501329	3.44196	0.000577505	0.0026172	pathogen-related
MA_118262g0010	33.63	7.26871	0.968484	7.50525	6.13112e-14	1.64888e-12	DETOXIFICATION 54
MA_1183448g0010	16.018	1.50858	0.507117	2.97482	0.00293163	0.0108593	beta-D-glucosyl crocetin beta-1,6-glucosyltransferase-like
MA_118524g0010	44.0192	2.15638	0.410062	5.25866	1.45111e-07	1.44291e-06	raffinose synthase
MA_118542g0020	13.0566	4.14625	0.668527	6.20207	5.57267e-10	8.50618e-09	unknown
MA_118564g0010	180.055	1.25801	0.1651	7.61968	2.54314e-14	7.27172e-13	PREDICTED: uncharacterized protein LOC104610391
MA_118687g0010	125.312	1.05612	0.256344	4.11991	3.79015e-05	0.000228997	5-formyltetrahydrofolate cycloligase
MA_118809g0010	3887.13	1.35928	0.186854	7.27455	3.47585e-13	8.50189e-12	Chalcone isomerase
MA_118970g0010	69.5029	1.85289	0.21992	8.42529	3.59858e-17	1.5419e-15	unknown
MA_118976g0010	8.49196	6.46862	1.45695	4.43984	9.00245e-06	6.28373e-05
MA_119005g0010	171.901	1.84107	0.429579	4.28575	1.82125e-05	0.000118376	glycoside hydrolase family 1
MA_119111g0010	32.3271	4.85285	0.963292	5.03778	4.70963e-07	4.25213e-06	trichome birefringence-like 36
MA_119164g0010	377.486	8.93852	0.751876	11.8883	1.36163e-32	2.76026e-30	probable beta-1,3-galactosyltransferase 16
MA_1192303g0010	5.32616	3.96326	1.51083	2.62323	0.00871001	0.0275865
MA_119297g0010	31.8301	1.46992	0.59541	2.46875	0.0135585	0.0400721	7-deoxyloganetin glucosyltransferase-like
MA_119324g0010	4.97338	3.30231	1.30835	2.52403	0.0116019	0.0351253	transcription factor bHLH101-like
MA_11935g0010	3.79365	5.34548	1.56541	3.41474	0.000638423	0.0028592
MA_11949g0020	303.083	1.04199	0.347513	2.99843	0.00271372	0.0101519	fiber Fb25
MA_119695g0010	34.6895	2.57891	0.456438	5.65007	1.6038e-08	1.904e-07	unknown
MA_11969g0010	317.349	3.01838	0.356507	8.46654	2.52799e-17	1.09079e-15
MA_119781g0010	59.7553	10.4296	2.26637	4.60192	4.18616e-06	3.14024e-05	patatin 2
MA_119796g0010	1525.28	1.62897	0.366574	4.44378	8.83914e-06	6.18179e-05	peroxidase 73-like
MA_119799g0010	84.2011	1.19903	0.212848	5.63325	1.7684e-08	2.08501e-07	glycosyltransferase belonging to CAZy family GT61
MA_119865g0010	301.86	5.61722	0.228881	24.5421	5.25092e-133	1.12832e-128	cAMP-regulated phospho
MA_119918g0010	117.707	1.63092	0.57084	2.85705	0.00427593	0.0149814	calcium binding with EF-hand
MA_119933g0010	3.6499	4.94548	1.45263	3.40449	0.00066287	0.00295391	wall-associated
MA_120049g0020	155.087	1.02564	0.40936	2.50548	0.0122284	0.0367246	R2R3-MYB transcription factor MYB6
MA_120084g0010	123.927	1.95611	0.737444	2.65256	0.00798851	0.0256415	disease resistance (TIR-NBS-LRR class)
MA_12014g0010	129.645	4.11866	0.401066	10.2693	9.69402e-25	9.59931e-23	unknown
MA_1201g0010	9.48045	3.6672	1.10273	3.32556	0.000882417	0.00379303	myb-related Myb4-like
MA_120403g0010	1534.47	1.55586	0.205402	7.57472	3.59904e-14	1.00241e-12	ripening-related -like
MA_12044g0010	1482.06	1.41052	0.193758	7.27981	3.34299e-13	8.21336e-12
MA_120471g0010	14.0562	3.88923	1.01116	3.84632	0.000119904	0.000645736
MA_120531g0010	310.228	1.37296	0.251911	5.45019	5.03169e-08	5.43321e-07	ethylene-responsive transcription factor 4
MA_12056g0010	7.49779	3.16421	0.981892	3.22256	0.00127051	0.00523001	expansin-A8-like
MA_12058g0010	46.4639	1.20525	0.288523	4.17731	2.94974e-05	0.000182953	cytokinin riboside 5 -monophosphate phosphoribohydrolase LOG3
MA_12061g0010	7886.57	1.2446	0.132149	9.41817	4.59037e-21	3.03501e-19	auxin down-regulated
MA_120753g0010	2698.6	1.14268	0.201381	5.67421	1.3933e-08	1.67352e-07	bifunctional epoxide hydrolase 2-like
MA_12077g0010	462.655	1.16662	0.151345	7.70835	1.27452e-14	3.80902e-13	glutaredoxin-C4
MA_120807g0010	1522.31	1.38301	0.121289	11.4026	4.05934e-30	6.48528e-28	unknown
MA_120817g0010	33.5298	2.19733	0.895521	2.45369	0.01414	0.0414798
MA_120841g0010	194.657	2.05109	0.189014	10.8516	1.96057e-27	2.53026e-25
MA_121134g0010	52.8747	5.08792	0.591573	8.60067	7.9252e-18	3.69407e-16	probable serine threonine- kinase fhkE
MA_121432g0010	96.776	1.09442	0.184809	5.92191	3.18225e-09	4.30605e-08	root UVB sensitive chloroplastic
MA_121533g0010	263.629	1.37082	0.371483	3.69012	0.000224145	0.00112942	transcription factor RAX3-like
MA_12160g0010	22.5898	1.46513	0.444812	3.29381	0.000988393	0.0041932	LOB domain-containing 15
MA_12174g0010	368.713	4.46788	0.307982	14.507	1.09441e-47	6.44295e-45	homeobox-leucine zipper HAT22-like
MA_12178g0010	53.8416	6.10189	0.663785	9.19257	3.8357e-20	2.31196e-18	low temprature induced
MA_121816g0010	13.615	1.98873	0.566632	3.50975	0.000448536	0.00209434	aluminum-activated malate transporter 12-like
MA_121826g0010	135.605	4.50282	0.557348	8.07901	6.52952e-16	2.36206e-14	receptor kinase 1
MA_121907g0010	274.109	1.63634	0.190044	8.61031	7.28634e-18	3.41481e-16	mavicyanin-like
MA_122095g0010	4.04793	4.83174	1.49361	3.23494	0.0012167	0.00504331
MA_12220g0010	44.3953	1.27298	0.417872	3.04635	0.0023164	0.0088591	calcium uniporter mitochondrial-like
MA_12232g0010	146.532	7.34786	0.596097	12.3266	6.5117e-35	1.58106e-32	AT-hook motif nuclear-localized 20
MA_122499g0010	7.81052	2.91714	0.817258	3.56943	0.000357762	0.0017112	clathrin assembly At4g40080
MA_122595g0010	1088.98	1.06827	0.311309	3.43155	0.000600141	0.00270892	LOB domain-containing 37
MA_122699g0020	29.6447	1.78211	0.38954	4.57491	4.76419e-06	3.53864e-05	aspartyl protease family 2
MA_122815g0010	25.3796	8.11076	1.21871	6.65521	2.82896e-11	5.29518e-10
MA_12282g0010	24.3814	5.91705	0.877006	6.74688	1.51054e-11	2.95212e-10
MA_122910g0010	426.129	1.25262	0.181014	6.92001	4.51619e-12	9.45847e-11	bark storage A
MA_122974g0010	8.92832	4.24734	1.13986	3.72619	0.000194398	0.000995762	C75A1_PINTA ame: Full=Cytochrome P450 750A1 ame: Full=Cytochrome P450 CYPC
MA_122974g0020	9.32933	7.59397	1.31331	5.78233	7.36718e-09	9.35338e-08	C75A1_PINTA ame: Full=Cytochrome P450 750A1 ame: Full=Cytochrome P450 CYPC
MA_122993g0010	1509.08	1.17978	0.288428	4.09038	4.30664e-05	0.000257488	flavanone 3-hydroxylase
MA_123133g0010	6370.45	1.03877	0.13846	7.50228	6.27156e-14	1.68454e-12	subtilisin-like protease
MA_12320g0010	1902.93	9.93227	1.02428	9.69687	3.10896e-22	2.36898e-20	hypothetical protein
MA_123211g0010	184.903	3.57149	0.270975	13.1801	1.14178e-39	3.74575e-37	probable xyloglucan 6-xylosyltransferase 5
MA_123274g0010	17.4907	2.14574	0.462232	4.64212	3.44845e-06	2.6393e-05	glycoside hydrolase family 71
MA_123274g0020	64.8712	7.48482	0.949972	7.87899	3.30037e-15	1.07533e-13	glycoside hydrolase family 71
MA_123298g0010	20.8208	3.49456	0.837271	4.17375	2.99631e-05	0.000185466	unknown
MA_12334g0020	42.6888	1.75538	0.631222	2.78092	0.00542055	0.0183825	TMV resistance N-like
MA_123573g0010	17.88	2.55897	0.822299	3.11196	0.00185847	0.00729735	zinc finger 4-like
MA_12361g0010	33.3458	2.90726	0.444497	6.54056	6.12873e-11	1.09063e-09	nuclear pore complex NUP98A isoform X1
MA_12364g0010	681.832	1.39673	0.152253	9.17371	4.57015e-20	2.73929e-18	probable calcium-binding CML25
MA_123947g0010	667.904	2.53584	0.3751	6.76044	1.37576e-11	2.70718e-10	probable linoleate 9S-lipoxygenase 5
MA_124460g0010	191.012	2.57261	0.668296	3.84951	0.000118355	0.000638114	cellulose synthase H1
MA_124501g0010	252.987	4.01358	0.31154	12.883	5.60882e-38	1.70954e-35	probable methyltransferase PMT2
MA_124563g0010	27.4404	2.97613	0.768381	3.87324	0.000107398	0.000585136	hydroquinone glucosyltransferase-like
MA_124753g0010	282.372	1.70905	0.192675	8.8701	7.30805e-19	3.86311e-17
MA_124998g0010	130.255	1.52474	0.210959	7.22769	4.91262e-13	1.17226e-11	6,7-dimethyl-8-ribityllumazine chloroplastic isoform X1
MA_125040g0020	50.8618	4.38304	0.38142	11.4914	1.45811e-30	2.4574e-28	peroxidase A2-like
MA_125113g0010	194.807	1.90694	0.362091	5.26646	1.39082e-07	1.38908e-06	glutathione peroxidase
MA_125308g0010	118.449	1.25305	0.428264	2.92589	0.00343478	0.0124321	GDSL esterase lipase At4g10955-like
MA_12554g0020	39.1354	1.1183	0.315828	3.54086	0.000398828	0.00188705	probable polygalacturonase
MA_125599g0010	294.239	1.86287	0.211496	8.80807	1.27323e-18	6.54526e-17	uncharacterized acetyltransferase At3g50280-like
MA_125602g0010	3.1696	4.24734	1.19728	3.54751	0.000388894	0.00184614	O-acyltransferase WSD1-like
MA_125869g0010	61.3733	1.15653	0.465658	2.48364	0.0130047	0.0386991	receptor kinase HSL1
MA_125869g0020	62.0745	1.44136	0.497414	2.89771	0.00375894	0.0134251	receptor kinase HAIKU2
MA_125929g0010	46.3284	2.2017	0.653295	3.37015	0.000751269	0.00329623	unknown
MA_12619g0010	203.374	1.26141	0.218427	5.77498	7.69615e-09	9.72794e-08	unknown
MA_126229g0010	18.2193	7.1338	1.39216	5.12426	2.98704e-07	2.80777e-06	L-ascorbate oxidase
MA_126229g0020	36.8272	6.78125	1.31168	5.16989	2.34231e-07	2.24045e-06	L-ascorbate oxidase-like
MA_126273g0010	379.161	1.04118	0.296618	3.51017	0.000447819	0.00209145	probable WRKY transcription factor 57
MA_12634g0010	77.7572	1.24051	0.500587	2.47811	0.0132081	0.0392172	GATA zinc finger
MA_126501g0010	7.99829	3.85612	0.851572	4.52824	5.94778e-06	4.32361e-05	vignain precursor
MA_126621g0010	245	9.77105	0.765926	12.7572	2.84353e-37	8.20157e-35
MA_126635g0010	21.4566	4.69308	0.884193	5.30775	1.10986e-07	1.13242e-06	acidic mammalian chitinase-like
MA_126777g0010	3.49969	6.16851	1.83945	3.35345	0.000798109	0.00347478	expansin-like B1
MA_126994g0010	16.9777	8.91855	1.42305	6.26721	3.67563e-10	5.80109e-09	uncharacterized protein LOC110630454
MA_12747g0010	17.7394	6.43012	0.935154	6.876	6.15583e-12	1.26884e-10	Alpha beta hydrolase fold-1
MA_127500g0010	100.53	1.38607	0.365729	3.78989	0.000150716	0.00079285	3-oxoacyl-[acyl-carrier- ] synthase chloroplastic-like
MA_12760g0020	532.041	1.41972	0.187909	7.55534	4.17777e-14	1.1524e-12	auxin-responsive IAA16
MA_127666g0010	172.916	1.03518	0.173595	5.96321	2.47331e-09	3.40464e-08	glucose-1-phosphate adenylyltransferase large subunit 1-like
MA_1277g0020	19.0756	2.12147	0.581743	3.64675	0.000265577	0.001311	Glycoside hydrolase
MA_127832g0020	24.7205	4.72708	1.42805	3.31016	0.000932418	0.00398287	cytochrome P450 94A2-like
MA_127879g0010	7.7215	3.31571	0.818158	4.05266	5.06389e-05	0.000297832	unknown
MA_128023g0010	112.511	1.10339	0.343993	3.2076	0.00133848	0.00547	dCTP pyrophosphatase 1-like
MA_128094g0010	6765.11	6.93439	0.699165	9.9181	3.47308e-23	2.99116e-21	endoglucanase 17-like
MA_12809g0010	35.4338	1.1434	0.354214	3.228	0.00124657	0.00514776
MA_128422g0010	13.7403	2.74914	1.09116	2.51947	0.011753	0.0355028
MA_12866g0010	24.8563	1.43616	0.578937	2.48069	0.013113	0.0389834	homeobox-leucine zipper ATHB-51
MA_128829g0010	3.44398	4.84709	1.79498	2.70035	0.00692664	0.0227063	UDP-glycosyltransferase 84B1
MA_128880g0010	108.148	1.27912	0.224022	5.7098	1.13107e-08	1.38369e-07	probable aldo-keto reductase 1 isoform X2
MA_12902g0010	48.1051	1.30329	0.290914	4.48	7.46415e-06	5.31004e-05
MA_129331g0010	303.333	1.6742	0.246691	6.78662	1.14793e-11	2.29138e-10	zinc C3HC4 type (RING finger)
MA_129465g0010	608.895	1.28737	0.21285	6.04828	1.46402e-09	2.08614e-08	probable aldo-keto reductase 2
MA_12952g0010	25.4524	1.15412	0.376287	3.06712	0.0021613	0.00833338	UDP-glycosyltransferase 74E2-like
MA_12996g0010	116.697	2.01443	0.427245	4.71492	2.41802e-06	1.90498e-05	probable glutamate carboxypeptidase LAMP1
MA_130040g0010	245.519	2.62927	0.590368	4.45361	8.44389e-06	5.93434e-05	WAT1-related At5g07050-like
MA_130111g0010	172.63	4.44182	0.352879	12.5874	2.47802e-36	6.74022e-34	gibberellin 20-oxidase
MA_130300g0010	461.413	1.27214	0.304015	4.18446	2.85849e-05	0.000178038	unknown
MA_13068g0010	13.087	8.92092	3.37795	2.64093	0.00826786	0.0263649	uncharacterized protein LOC18439617
MA_130810g0010	5281.21	1.185	0.273866	4.32694	1.51194e-05	0.000100088	sugar transport 13
MA_130823g0010	2357.07	12.0027	1.02719	11.685	1.52165e-31	2.80662e-29	basic blue
MA_130852g0010	7.9029	2.75049	0.879476	3.12742	0.00176347	0.0069766	probable peptide nitrate transporter At3g43790
MA_130855g0010	1823.88	1.34622	0.282228	4.76996	1.84259e-06	1.48709e-05	dehydrin
MA_130858g0010	56.7794	3.63838	0.599049	6.07359	1.25082e-09	1.8069e-08	pectinesterase-like
MA_130946g0010	7.27415	5.6185	1.26898	4.42757	9.53018e-06	6.61983e-05	dirigent pDIR2
MA_131024g0010	1670.01	1.05212	0.262364	4.01013	6.06858e-05	0.000350542	probable galactinol--sucrose galactosyltransferase 2
MA_131122g0020	5.49637	3.32474	1.02963	3.22906	0.00124199	0.00513101	unknown
MA_131178g0010	20.9887	6.25897	0.808457	7.74186	9.79692e-15	2.97549e-13	taxadiene 5-alpha hydroxylase
MA_131205g0010	19.1477	2.50563	0.54862	4.56715	4.94391e-06	3.65696e-05	PREDICTED: uncharacterized protein LOC103699511
MA_131290g0010	245.21	3.79785	0.708618	5.35952	8.34426e-08	8.70184e-07	C72B1_PINTA ame: Full=Abietadienol abietadienal oxidase Short= ame: Full=Cytochrome P450 720B1 ame: Full=Cytochrome P450 CYPA
MA_131574g0010	802.686	10.0284	1.12633	8.90358	5.40732e-19	2.90119e-17	auxin transporter 2
MA_131585g0010	4389.84	1.18083	0.152112	7.76287	8.30264e-15	2.55781e-13	STRICTOSIDINE SYNTHASE-LIKE 4 isoform X2
MA_131602g0010	14.3986	1.95762	0.634024	3.08762	0.00201768	0.00784508	autophagy-related 2 isoform X1
MA_13167g0010	282.951	3.1201	0.20803	14.9983	7.52951e-51	6.10544e-48	serine threonine- kinase CDL1
MA_131805g0010	107.278	3.33636	0.491422	6.78919	1.12768e-11	2.2541e-10	LOB domain-containing 11-like
MA_13199g0010	71.4303	2.90963	0.370361	7.8562	3.95976e-15	1.27759e-13	calcium-binding CML42
MA_132034g0010	154.456	1.73119	0.4614	3.75205	0.000175395	0.000908057	G-type lectin S-receptor-like serine threonine- kinase At1g34300
MA_132127g0010	175.3	2.27466	0.792903	2.86877	0.00412072	0.0145155	unknown
MA_132265g0010	29.645	2.51079	0.798304	3.14515	0.00165999	0.00661902	heavy metal-associated isoprenylated plant 39 isoform X2
MA_132427g0010	15.9592	5.93874	1.02512	5.79322	6.90487e-09	8.80182e-08	ethylene-responsive transcription factor ERF091-like
MA_13253g0010	85.4159	9.40384	1.24296	7.56571	3.85746e-14	1.06954e-12	indole-3-acetate O-methyltransferase 1
MA_132614g0010	2822.96	1.98047	0.285069	6.94732	3.72298e-12	7.85463e-11	plant defensin SPI1B
MA_132682g0010	18.8261	7.78695	1.31201	5.93511	2.9365e-09	3.99997e-08	two-component response regulator ARR9-like
MA_132746g0010	16.5521	3.3148	1.2809	2.58787	0.00965711	0.030166	TIFY 9-like
MA_1327504g0010	567.569	7.18269	0.596952	12.0323	2.40492e-33	5.16769e-31	chitinase 6-
MA_132768g0010	203.263	2.44694	0.165003	14.8297	9.41852e-50	7.10124e-47	syntaxin-related KNOLLE
MA_13282g0010	376.192	11.961	1.33166	8.98202	2.65849e-19	1.47042e-17	polygalacturonase
MA_132880g0010	61.5583	1.21623	0.27875	4.36315	1.28202e-05	8.61548e-05	peptidase M23
MA_132958g0020	115.658	1.10463	0.325765	3.39088	0.000696695	0.00308369	peroxidase 19
MA_133060g0010	188.689	1.03797	0.186398	5.56858	2.5682e-08	2.9354e-07	probable inactive purple acid phosphatase 1
MA_133281g0010	246.639	2.40437	0.219119	10.9729	5.15886e-28	6.864e-26	Uncharacterized protein TCM_007002
MA_133473g0010	44.7893	4.37239	0.788911	5.54231	2.98515e-08	3.36808e-07	probable polygalacturonase At1g80170
MA_13385g0010	25.4937	1.26619	0.449008	2.81998	0.00480272	0.0165878	unknown
MA_133919g0010	52.8277	4.14907	0.962366	4.31132	1.62283e-05	0.000106624	pectinesterase-like
MA_133943g0010	2.88302	3.73306	1.56714	2.38208	0.0172151	0.0489256
MA_133g0010	1261.64	1.44412	0.316822	4.55815	5.16051e-06	3.80408e-05
MA_134006g0010	189.373	1.52521	0.234943	6.49185	8.47912e-11	1.47172e-09	transcription repressor OFP7
MA_134293g0010	627.851	1.6984	0.501498	3.38665	0.000707507	0.0031256	unknown
MA_134492g0010	190.855	1.81826	0.34273	5.30524	1.12525e-07	1.14513e-06	probable choline kinase 2
MA_134559g0010	9.25128	3.45378	1.12003	3.08365	0.00204477	0.00793895	transcription factor WRKY
MA_134669g0010	224.511	1.60582	0.408137	3.93453	8.33614e-05	0.000466173	salicylate carboxymethyltransferase-like
MA_13470g0010	259.289	1.20186	0.353029	3.40442	0.000663041	0.00295436	vegetative cell wall gp1
MA_13511g0010	14.0572	3.33841	1.34382	2.48428	0.0129815	0.0386405
MA_13521g0010	7.92471	6.33947	1.52769	4.1497	3.32913e-05	0.000203894	GDSL esterase lipase At4g01130
MA_135328g0010	277.577	9.6524	1.52821	6.31614	2.68185e-10	4.307e-09	PR10
MA_13544g0010	6.81372	3.54404	0.925396	3.82976	0.000128268	0.000685627	leucine-rich repeat receptor-like serine threonine- kinase BAM1
MA_135505g0010	21.5506	1.15734	0.437755	2.6438	0.00819807	0.026186
MA_1356g0010	112.667	2.28239	0.454157	5.02555	5.01991e-07	4.50575e-06	probable L-gulonolactone oxidase 6
MA_135948g0010	163.903	1.59854	0.393597	4.06135	4.87902e-05	0.000288221	GDSL esterase lipase At1g74460
MA_136167g0010	30.7889	1.14973	0.310378	3.70428	0.000211995	0.0010745	transmembrane 53
MA_13618g0010	104.85	1.87236	0.257488	7.27164	3.55148e-13	8.67206e-12	glycine-rich domain-containing 2
MA_136214g0010	5.06977	3.36023	1.2333	2.72458	0.00643831	0.0213547	dnaJ homolog 1-like
MA_136227g0010	11.7121	4.28131	1.6018	2.67281	0.00752187	0.0243828	phospholipase A1- chloroplastic
MA_136308g0010	74.146	1.33579	0.316774	4.21684	2.47752e-05	0.000156487	methionine-S-oxide reductase
MA_136337g0010	18.3061	1.31415	0.437833	3.00149	0.00268661	0.0100689	unknown
MA_136426g0010	9.73046	4.02708	0.970586	4.14913	3.33744e-05	0.000204316	unknown
MA_136551g0010	54.3154	6.5217	0.762972	8.54776	1.25501e-17	5.7378e-16	probable WRKY transcription factor 65
MA_136684g0010	997.184	2.27836	0.922301	2.4703	0.0135001	0.0399436	EXORDIUM-like 2
MA_13673g0010	22.6386	1.03453	0.41406	2.49849	0.0124722	0.0373419	ABC transporter C family member 2-like
MA_136773g0010	165.473	3.59652	0.296954	12.1114	9.19247e-34	2.03637e-31	transcription factor bHLH147-like
MA_136804g0010	84.1566	1.50641	0.251059	6.00024	1.97024e-09	2.76257e-08	myosin heavy cardiac muscle isoform-like isoform X1
MA_136863g0010	1396.65	3.36152	0.167256	20.098	7.67869e-90	4.71428e-86	RICE SALT SENSITIVE 3-like isoform X1
MA_136990g0010	151.801	4.71024	0.344374	13.6777	1.38029e-42	5.81563e-40	auxin-responsive IAA33
MA_137064g0010	64.9723	8.71885	1.95108	4.46873	7.86848e-06	5.57093e-05	HOTHEAD-like isoform X1
MA_13710g0010	7.46652	2.38834	0.922075	2.59018	0.00959263	0.0299929	actin-related 8
MA_13722g0010	85.4369	11.0253	1.88949	5.83508	5.37636e-09	7.00377e-08	peroxidase 51
MA_13724g0020	37.4848	1.51263	0.379707	3.98368	6.78549e-05	0.000387269	probable proline transporter 2
MA_137400g0010	12.1427	2.1903	0.603643	3.62847	0.000285102	0.00139598	GDP-mannose 3,5-epimerase 2
MA_137804g0010	648.84	1.24811	0.1649	7.56886	3.76517e-14	1.04562e-12	paired mesoderm homeobox 2A-like
MA_137928g0010	24.0428	2.13111	0.515759	4.132	3.59621e-05	0.000218446	dnaJ homolog subfamily B member 14
MA_137994g0010	26.3015	6.21733	0.876559	7.09288	1.31351e-12	2.94008e-11	F-box kelch-repeat At1g67480-like
MA_1381631g0010	30.3807	1.03374	0.408934	2.52789	0.0114751	0.0348013	receptor like kinase
MA_138189g0010	54.37	9.0768	1.62278	5.59338	2.22693e-08	2.57201e-07	NRT1 PTR FAMILY -like
MA_138293g0010	98.12	3.67921	0.717022	5.13124	2.87844e-07	2.71459e-06	12-oxophytodienoate reductase 11
MA_138328g0010	1856.71	1.0926	0.165022	6.62089	3.57049e-11	6.58529e-10	uncharacterized protein LOC8085386
MA_138348g0010	23.1422	8.15501	1.30501	6.24899	4.13106e-10	6.46133e-09	exocyst complex component EXO70A1-like
MA_138461g0010	26.0253	10.0684	2.93679	3.42838	0.000607189	0.00273585	BEARSKIN2
MA_138591g0010	59.2744	9.47525	1.2114	7.82172	5.21057e-15	1.65018e-13	dirigent
MA_138670g0010	3.42024	6.19551	1.67507	3.69867	0.000216736	0.00109603	unknown
MA_138671g0010	12.4089	4.83632	1.47687	3.27471	0.00105769	0.00444813	(R)-mandelonitrile lyase-like
MA_138753g0010	20.0331	1.89855	0.70319	2.69991	0.00693574	0.0227309
MA_138777g0010	20.0059	2.90953	0.918583	3.16741	0.00153801	0.00618429	unknown
MA_138894g0010	292.745	1.51375	0.321149	4.71356	2.43426e-06	1.91602e-05	ABC transporter B family member 4-like
MA_139360g0010	3.28211	7.24527	2.68426	2.69916	0.00695142	0.0227771	NRT1 PTR FAMILY -like
MA_139470g0010	90.5226	1.14787	0.304194	3.77348	0.000160983	0.000840736	non-specific lipid-transfer At2g13820
MA_139595g0010	429.517	2.44946	0.699731	3.50057	0.000464265	0.0021591	late embryogenesis abundant
MA_13968g0020	1319.42	1.09433	0.0954532	11.4646	1.98687e-30	3.27405e-28	xyloglucan galactosyltransferase MUR3
MA_1400g0010	124.489	1.03573	0.176322	5.87409	4.2517e-09	5.62026e-08	late embryogenesis abundant D-34-like
MA_140137g0010	228.441	1.63842	0.222075	7.37777	1.60958e-13	4.10282e-12	UNC93 1
MA_140299g0010	311.387	1.50973	0.171466	8.80485	1.31024e-18	6.72748e-17
MA_140482g0010	63.0575	1.66797	0.571598	2.91808	0.00352192	0.0126968	DETOXIFICATION 27-like
MA_140535g0010	28.4185	2.58037	0.856129	3.014	0.00257825	0.00970934
MA_140579g0010	134.643	1.16001	0.358102	3.23932	0.00119814	0.0049769	myb-related 308-like
MA_140596g0010	968.453	4.29086	0.67839	6.32506	2.53131e-10	4.07742e-09	peroxidase 72-like
MA_140700g0010	187.716	1.14916	0.292308	3.93134	8.44738e-05	0.000471657	zinc finger family
MA_140843g0010	20.0831	7.73856	1.30044	5.95072	2.66973e-09	3.65513e-08
MA_140902g0010	1147.11	3.24029	0.979057	3.3096	0.000934286	0.00399005	probable 1-deoxy-D-xylulose-5-phosphate synthase chloroplastic
MA_14092g0010	158.743	8.7556	1.36404	6.41886	1.37298e-10	2.30669e-09	pinene synthase
MA_140995g0010	111.102	4.07888	0.504967	8.07752	6.6095e-16	2.38898e-14	unknown
MA_14140g0010	82.0327	1.23672	0.336023	3.68045	0.000232822	0.00116726	zerumbone synthase isoform X2
MA_141996g0010	288.826	7.52156	0.649989	11.5718	5.72506e-31	9.96114e-29	anthocyanidin reductase
MA_14217g0010	72.2178	1.82274	0.268734	6.78268	1.17963e-11	2.34703e-10	unknown
MA_1421g0010	53.4105	2.41069	0.584805	4.12222	3.75245e-05	0.000226974	probable 2-oxoglutarate-dependent dioxygenase At5g05600
MA_1422909g0010	83.6935	5.18485	1.38137	3.7534	0.00017445	0.000903518	caffeic acid O-methyl transferase
MA_14277g0010	993.104	1.80934	0.241062	7.50573	6.10874e-14	1.64389e-12	dCTP pyrophosphatase 1-like
MA_14280g0010	9.23027	8.63185	2.68361	3.21651	0.00129759	0.00532467	auxin-responsive IAA11
MA_14282g0020	24.2534	1.06349	0.375866	2.82944	0.00466295	0.0161635	regulatory NPR1
MA_14283g0010	18.5967	1.41904	0.529806	2.67841	0.00739718	0.0240379	unknown
MA_1431939g0010	56.9328	2.79116	0.62332	4.47788	7.53866e-06	5.35861e-05	Arogenate dehydratase
MA_143248g0010	3.08906	3.69883	1.46101	2.53169	0.0113513	0.0345002	peroxidase 56-like
MA_14341g0010	9.7375	5.50019	0.919406	5.98233	2.19973e-09	3.05545e-08	senescence-associated family
MA_14420g0010	1532.15	14.98	1.78922	8.37232	5.64929e-17	2.35712e-15	trypsin inhibitor 3
MA_145059g0010	42.8892	3.40618	0.901864	3.77682	0.000158841	0.00083056	dirigent
MA_14515g0010	3.5521	5.00759	1.6631	3.011	0.00260385	0.00979371	unknown
MA_14570g0010	120.972	1.45928	0.392439	3.7185	0.000200412	0.00102255	cytochrome P450 86A22-like
MA_14570g0020	76.8229	1.30927	0.424677	3.08297	0.00204945	0.00795281	cytochrome P450 86A8
MA_14593g0010	360.022	2.48393	0.172694	14.3834	6.57637e-47	3.62341e-44	2-phosphoglycerate kinase-related family
MA_14604g0010	78.1966	8.99459	1.47072	6.11579	9.60775e-10	1.41308e-08	endoglucanase 17-like
MA_14667g0010	69.7276	3.81209	0.579996	6.57262	4.94383e-11	8.91591e-10
MA_14711g0010	380.627	1.46847	0.255288	5.75219	8.80965e-09	1.09995e-07	DETOXIFICATION 16-like
MA_14711g0020	69.1879	3.12507	0.582132	5.36833	7.94684e-08	8.32172e-07	DETOXIFICATION 16-like
MA_1472889g0010	60.4863	1.44236	0.331497	4.35106	1.35483e-05	9.06796e-05	serine threonine- kinase UCNL-like
MA_147493g0010	4.03667	3.1787	1.13608	2.79796	0.00514273	0.0175743	unknown
MA_14774g0010	915.438	4.71225	0.803164	5.86711	4.43464e-09	5.84672e-08	beta-galactosidase 8
MA_14830g0010	1680.78	1.11434	0.274912	4.05345	5.04669e-05	0.000296902	CASP 1E2
MA_14850g0010	35.0343	8.38798	1.09826	7.63752	2.21446e-14	6.41747e-13
MA_1489g0010	10470.3	1.44531	0.221842	6.51507	7.26559e-11	1.27708e-09	defensin 4
MA_149004g0010	4.33369	5.13862	1.46505	3.50746	0.00045241	0.00210968	peroxidase 56-like
MA_14925g0010	1521.42	1.82522	0.27079	6.74036	1.58e-11	3.07806e-10	glutathione S-transferase
MA_14940g0020	468.034	2.87529	0.400884	7.17238	7.37066e-13	1.71593e-11	tau class glutathione S-transferase
MA_149859g0010	7.55732	1.96569	0.805996	2.43883	0.014735	0.0429613	phenylcoumaran benzylic ether reductase
MA_1500g0010	17.8363	4.72116	1.19441	3.95273	7.72652e-05	0.00043514
MA_15016g0020	16.6947	5.31208	0.973041	5.45926	4.78126e-08	5.18585e-07
MA_151916g0010	5.87127	4.02425	1.19449	3.36903	0.00075434	0.00330902	F-box At1g61340-like
MA_152325g0010	50.9275	7.18886	1.44194	4.98556	6.17828e-07	5.45996e-06	A Chain Structure Of A Three-Domain Sesquiterpene Synthase: A Prospective Target For Advanced Biofuels Production
MA_1523487g0010	15.3642	1.52773	0.544108	2.80778	0.00498843	0.0171287	SENSITIVE TO PROTON RHIZOTOXICITY 1
MA_152538g0010	434.466	1.24501	0.300261	4.14641	3.37724e-05	0.000206576	scopoletin glucosyltransferase-like
MA_15254g0010	36.9592	7.72237	1.25117	6.1721	6.73877e-10	1.01367e-08	transcription factor TCP2-like
MA_152637g0010	68.6157	1.10284	0.334818	3.29386	0.000988221	0.00419289	phenylcoumaran benzylic ether reductase
MA_15276g0010	71.4003	1.53649	0.282995	5.4294	5.65428e-08	6.07647e-07	plasma membrane-associated cation-binding 1
MA_15278g0010	283.293	3.25503	0.870712	3.73835	0.000185232	0.000953129
MA_15308g0010	8.67256	5.90419	1.40167	4.21225	2.52842e-05	0.000159351	unknown
MA_1531973g0010	29.2079	7.23657	1.07977	6.70196	2.05642e-11	3.93835e-10	glycoside hydrolase family 71
MA_15372g0010	98.1544	10.5595	1.22912	8.59109	8.61468e-18	4.0111e-16	TIFY 9
MA_1541g0010	9.04606	2.93534	0.898079	3.26847	0.00108131	0.00453594
MA_1542g0010	218.735	1.01129	0.173585	5.82594	5.67908e-09	7.36463e-08	cold shock domain-containing 3-like
MA_154457g0010	19.0635	3.3228	0.841264	3.94977	7.82269e-05	0.000439922	unknown
MA_15445g0010	245.301	3.05937	0.681497	4.48919	7.14959e-06	5.10909e-05	zinc finger
MA_15506g0010	28.7582	1.12222	0.347407	3.23027	0.00123673	0.00511253	serine threonine- kinase RUNKEL
MA_15539g0010	1393.24	1.26289	0.499514	2.52823	0.011464	0.0347765
MA_155791g0010	108.484	9.95717	1.81008	5.50097	3.77708e-08	4.19117e-07	D-arabinono-1,4-lactone oxidase
MA_15580g0010	2238.37	1.31934	0.105529	12.5021	7.27197e-36	1.89406e-33	malate mitochondrial
MA_1558499g0010	76.4156	1.73561	0.683162	2.54056	0.0110675	0.0338052	3-hydroxy-3-methylglutaryl reductase
MA_155947g0010	17.1295	2.9079	1.11215	2.61466	0.00893171	0.0281786	TIFY 9
MA_156003g0010	8.33105	7.92151	1.29547	6.11477	9.66989e-10	1.42174e-08	beta- insoluble isoenzyme CWINV1
MA_156041g0010	3.20178	3.93105	1.3671	2.87547	0.00403422	0.0142533	probable arginine N-methyltransferase 3
MA_1562240g0010	6.78809	3.32162	0.856943	3.87613	0.00010613	0.000579032	unknown
MA_15634g0010	21.2487	5.87773	0.641283	9.16558	4.92804e-20	2.93741e-18	HOTHEAD-like isoform X1
MA_1564152g0010	1.92735	4.9712	1.59039	3.12578	0.00177333	0.00700594
MA_1567g0010	1264.01	14.5807	1.35841	10.7337	7.07219e-27	8.56154e-25	kDa proline-rich -like
MA_15687g0010	10.9876	6.10265	1.43095	4.26476	2.00115e-05	0.000128816	transcription factor MYB108-like
MA_157506g0010	168.498	1.49434	0.187972	7.94979	1.86825e-15	6.30714e-14	unknown
MA_15755g0030	27.2746	1.41235	0.547915	2.57769	0.00994645	0.030917	aspartic ase nepenthesin-1
MA_15792g0010	43.8809	2.29365	0.511188	4.48691	7.22646e-06	5.15628e-05	probable carboxylesterase 15
MA_158224g0010	52.192	3.80942	0.994044	3.83224	0.00012698	0.000679332
MA_158236g0010	5.05457	3.29889	1.0409	3.16927	0.00152824	0.00614671	cytochrome P450 710A1-like
MA_158309g0010	96.0753	7.94035	0.821636	9.66407	4.28493e-22	3.16758e-20	DETOXIFICATION 27-like
MA_15838g0010	765.297	1.31556	0.199649	6.58939	4.41644e-11	8.03901e-10	heavy metal-associated isoprenylated plant 37-like
MA_158416g0010	67.3958	1.9356	0.283047	6.83843	8.00674e-12	1.62694e-10	Alpha-L-arabinofuranosidase B
MA_15852g0010	2549.7	1.41616	0.298482	4.74455	2.0897e-06	1.66989e-05	phenylalanine ammonia-lyase-like
MA_158566g0010	18.5705	3.04502	0.789087	3.85891	0.000113894	0.000616697	glucan endo-1,3-beta-glucosidase 12-like
MA_158586g0010	143.42	3.13352	0.287719	10.8909	1.27345e-27	1.65341e-25	probable aquaporin NIP5-1
MA_158751g0010	322.097	7.11678	0.530838	13.4067	5.52558e-41	2.01243e-38
MA_158806g0010	181.837	2.12297	0.227137	9.34666	9.04629e-21	5.80259e-19	aquaporin NIP1-1
MA_158847g0010	16.1192	2.07388	0.504179	4.11338	3.89901e-05	0.000235045	Zinc finger AN1 domain-containing stress-associated 12
MA_15884g0010	36.4921	1.75033	0.318301	5.49897	3.82012e-08	4.23351e-07	white-brown complex homolog 30
MA_15892g0010	47.8283	1.45835	0.368194	3.9608	7.46977e-05	0.000421896	caffeic acid 3-O-methyltransferase
MA_158953g0010	260.279	4.02362	0.832206	4.83488	1.33223e-06	1.10614e-05
MA_159244g0020	232.076	2.0919	0.736189	2.84153	0.0044898	0.0156453	class IV chitinase
MA_15943g0010	1009.79	4.97987	0.287133	17.3434	2.21216e-67	5.28164e-64	aldose 1-epimerase
MA_15951g0010	35.524	10.5099	1.24963	8.41046	4.08393e-17	1.73946e-15	probable linoleate 9S-lipoxygenase 5
MA_15954g0010	345.806	6.4866	0.644967	10.0573	8.53352e-24	7.76984e-22	cytochrome P450 734A1
MA_160117g0010	46.3012	2.15709	0.297143	7.25943	3.88719e-13	9.43286e-12	21 kDa
MA_160196g0010	2202.05	6.26424	0.441918	14.1751	1.30636e-45	6.60494e-43	hypothetical protein AXG93_2752s1500
MA_160206g0010	40.4159	1.45079	0.443855	3.26862	0.00108074	0.00453442	auxin down-regulated
MA_160382g0020	26.8835	1.69319	0.693107	2.4429	0.0145699	0.0425455	probable LRR receptor-like serine threonine- kinase At3g47570
MA_160618g0010	29.9091	5.01652	0.90348	5.55245	2.81701e-08	3.1943e-07	SRG1-like
MA_16065g0010	11.1251	1.70685	0.564624	3.02299	0.00250293	0.00946382
MA_160708g0010	38.0873	3.54975	0.619406	5.73088	9.99083e-09	1.23665e-07	tau class glutathione S-transferase
MA_160937g0010	19.5484	3.54511	0.671641	5.27827	1.30408e-07	1.30974e-06	beta- insoluble isoenzyme CWINV1 isoform X1
MA_160977g0010	2.70843	4.46681	1.63906	2.72522	0.00642583	0.0213199	Primary amine oxidase
MA_16141g0020	39.7005	8.64825	1.38336	6.25163	4.06202e-10	6.36972e-09	blue copper -like
MA_161552g0010	23.7573	3.11695	0.713522	4.36841	1.25156e-05	8.42927e-05	dehydration-responsive RD22
MA_16166g0010	1.66715	5.31755	1.89419	2.80729	0.00499601	0.0171506	Aspartic peptidase
MA_16198g0010	366.498	1.51302	0.29199	5.18176	2.19802e-07	2.1123e-06	probable nucleoredoxin 1
MA_16234g0010	199.35	4.65053	0.9463	4.91443	8.90413e-07	7.63953e-06	3-hydroxy-3-methylglutaryl-coenzyme A reductase 1-like
MA_162555g0010	36.9162	1.87588	0.491594	3.81592	0.000135676	0.000721102	TMV resistance N-like
MA_162630g0010	308.82	1.22112	0.170418	7.16548	7.75171e-13	1.79492e-11	GDP-L-galactose phosphorylase 2
MA_162773g0010	18.367	2.97815	0.610274	4.88001	1.06078e-06	8.96877e-06	reticuline oxidase-like
MA_1627931g0010	35.9532	3.70829	1.4826	2.50121	0.0123768	0.0371029
MA_162831g0010	9.03	2.64019	1.08812	2.42637	0.0152508	0.0442193	1-aminocyclopropane-1-carboxylate synthase 7-like
MA_1632g0010	5.05498	2.32552	0.903507	2.57388	0.0100564	0.0311933	acyltransferase chloroplastic
MA_163467g0010	21.8809	2.00195	0.561002	3.56853	0.000358988	0.00171649	L-type lectin-domain containing receptor kinase -like
MA_163547g0010	9.80207	2.71439	0.913966	2.9699	0.00297892	0.0110051	water deficit inducible LP3
MA_16371g0010	213.098	1.23447	0.331426	3.72472	0.000195532	0.00100113	hypothetical protein 0_14883_01, partial
MA_164016g0010	399.68	4.75053	0.353337	13.4447	3.30584e-41	1.22046e-38	F-box GID2
MA_164598g0010	15.588	4.33869	0.84547	5.13168	2.87162e-07	2.70934e-06	cytochrome P450 12
MA_16477g0010	1299.09	1.02716	0.0912236	11.2598	2.07208e-29	3.14663e-27
MA_165259g0010	46.8101	2.19779	0.341483	6.43603	1.22643e-10	2.07835e-09	wall-associated receptor kinase-like 14
MA_16583g0010	72.0707	1.60155	0.255899	6.25853	3.88624e-10	6.12224e-09	dihydrofolate reductase
MA_1659g0010	316.17	1.41632	0.14599	9.70151	2.97073e-22	2.2839e-20	fumarate hydratase mitochondrial
MA_166159g0010	14.2794	2.25413	0.475536	4.7402	2.13511e-06	1.7027e-05	Ras-related 2
MA_166367g0020	145.099	12.1213	1.45814	8.31286	9.34207e-17	3.77335e-15	beta- insoluble isoenzyme CWINV1 isoform X1
MA_16642g0010	2204.19	1.04334	0.117659	8.86746	7.48312e-19	3.95079e-17	unknown
MA_166433g0010	24.2133	3.89057	1.0183	3.82065	0.0001331	0.000709072	probable phosphatase 2C 25
MA_166753g0010	54.5337	3.95133	0.736433	5.36549	8.07296e-08	8.44102e-07	3-oxo-Delta(4,5)-steroid 5-beta-reductase-like
MA_166764g0010	494.335	11.6555	0.948397	12.2896	1.02953e-34	2.43104e-32	expansin-B3-like
MA_166782g0010	3.23982	6.14173	1.68821	3.63802	0.000274746	0.00135097	probable L-type lectin-domain containing receptor kinase
MA_16687g0010	6.72364	6.5485	1.64929	3.97049	7.17237e-05	0.000407025
MA_16687g0020	10.8933	4.63613	0.913275	5.07638	3.84695e-07	3.53186e-06
MA_16704g0010	3.10553	4.72665	1.72643	2.73782	0.00618484	0.0206184	transcription factor TCP2-like
MA_1672269g0010	28.7701	9.95479	1.81223	5.49312	3.94889e-08	4.35706e-07	cysteine-rich repeat secretory 55-like
MA_1673060g0010	32.3646	2.91927	0.621033	4.70066	2.5932e-06	2.03182e-05	glycosyl hydrolase
MA_16731g0010	495.14	3.47486	0.296809	11.7074	1.16812e-31	2.18265e-29	cytochrome P450 CYP76AA26
MA_16736g0010	560.709	1.15747	0.212854	5.43787	5.39213e-08	5.80055e-07	alpha-L-fucosidase 1-like
MA_167373g0010	7.05403	1.59217	0.66721	2.38631	0.0170184	0.0484584	replication factor C subunit 2
MA_167669g0010	26.1326	2.67765	0.693861	3.85906	0.000113822	0.000616385	unknown
MA_167766g0010	22.1902	1.30849	0.417252	3.13596	0.00171291	0.00680098
MA_167774g0010	89.997	1.31826	0.283554	4.64906	3.33445e-06	2.55795e-05	7-deoxyloganetin glucosyltransferase-like
MA_16777g0010	951.679	5.79604	0.321029	18.0546	7.26231e-73	2.22932e-69	indole-3-acetic acid-amido synthetase
MA_167942g0010	31.0993	2.12475	0.369339	5.75285	8.77516e-09	1.09692e-07	unknown
MA_168219g0010	4.38755	4.95096	1.61409	3.06733	0.00215977	0.00832825
MA_168700g0010	3.38576	4.07407	1.66638	2.44487	0.0144904	0.0423401
MA_169045g0010	71.9632	4.447	0.520281	8.54732	1.25983e-17	5.75371e-16	non-specific lipid transfer GPI-anchored 2-like
MA_169267g0010	101.614	1.15848	0.402147	2.88073	0.00396751	0.0140602	unknown
MA_169317g0010	699.071	1.81576	0.192098	9.45224	3.31646e-21	2.21661e-19	cysteine-rich receptor kinase 10
MA_169947g0010	56.9176	4.09785	0.399861	10.2482	1.2058e-24	1.18582e-22	E3 ubiquitin- ligase RHA1B-like
MA_170004g0010	294.255	7.81255	1.00539	7.77069	7.80617e-15	2.41351e-13	laccase
MA_170055g0010	6.83043	3.91177	1.34826	2.90134	0.00371569	0.013306	salicylate carboxymethyltransferase
MA_17005g0010	72.391	8.35088	1.23645	6.75391	1.43909e-11	2.82403e-10	1-aminocyclopropane-1-carboxylate synthase 3-like
MA_170275g0010	38.6419	2.64807	0.65524	4.04137	5.31388e-05	0.000311172	DETOXIFICATION 48-like
MA_170499g0010	87.7468	1.40638	0.40473	3.47485	0.000511146	0.00235042	DETOXIFICATION 27-like
MA_170509g0020	208.873	10.446	1.63514	6.38846	1.67562e-10	2.76755e-09	alpha-dioxygenase 1
MA_170598g0010	66.9159	2.11286	0.348493	6.06286	1.33723e-09	1.92267e-08	class VII chitinase
MA_170695g0010	142.072	1.40737	0.196521	7.16145	7.98256e-13	1.84242e-11	unknown
MA_170942g0010	14.9481	1.72888	0.532491	3.24678	0.0011672	0.00486061	chaperone dnaJ chloroplastic-like
MA_17102g0020	1129.66	2.61512	0.474365	5.51289	3.52989e-08	3.93925e-07	phenylcoumaran benzylic ether reductase
MA_1711651g0010	9.5849	3.16776	0.922637	3.43338	0.000596109	0.00269299	unknown
MA_171249g0020	26.8967	1.23427	0.39576	3.11873	0.00181634	0.0071535	unknown
MA_172149g0010	369.564	1.1001	0.322861	3.40734	0.000655994	0.00292781	cysteine-rich repeat secretory 55
MA_172193g0010	289.929	3.04097	0.305037	9.96921	2.07878e-23	1.82695e-21	methyltransferase DDB_G0268948
MA_172404g0020	4.99597	3.4761	1.2635	2.75117	0.00593831	0.0199083	cytochrome P450 86B1
MA_172583g0010	5.61158	3.93206	1.41442	2.77999	0.00543607	0.0184316
MA_172610g0010	15.2888	2.47849	0.942259	2.63037	0.00852929	0.027086	expansin A10
MA_1726255g0010	11.9702	2.90279	0.564054	5.1463	2.65672e-07	2.51764e-06	GDP-mannose 3,5-epimerase 2
MA_172627g0020	25.4825	2.04712	0.308374	6.63842	3.17057e-11	5.88589e-10	amino-acid permease BAT1 homolog
MA_172962g0010	194.475	1.0177	0.162411	6.2662	3.69967e-10	5.83475e-09	peptide-N4-(N-acetyl-beta-glucosaminyl)asparagine amidase A-like
MA_173000g0010	46.2017	1.59855	0.656621	2.43451	0.0149119	0.0433976	UDP-glycosyltransferase 86A2
MA_173020g0010	17.7315	5.09468	1.16036	4.39061	1.13032e-05	7.70327e-05	tannin-related R2R3 MYB transcription
MA_173074g0010	35.7375	2.03892	0.352511	5.78399	7.29497e-09	9.27266e-08	UDP-glycosyltransferase 92A1-like
MA_173500g0010	3.27861	4.98735	1.54408	3.22997	0.00123802	0.00511685	F-box GID2-like
MA_173536g0010	26.6394	1.37696	0.357179	3.85511	0.000115676	0.000625242
MA_173788g0010	14.1553	1.51463	0.550555	2.75109	0.00593976	0.0199116	anthocyanidin reductase
MA_173856g0010	57.0394	2.22616	0.339189	6.56319	5.26699e-11	9.45506e-10	Remorin family isoform 1
MA_173871g0010	104.484	1.03022	0.326388	3.15644	0.00159708	0.00639489	receptor 12
MA_173909g0010	4.61805	3.20459	1.26346	2.53637	0.0112009	0.0341423
MA_17399g0010	10.224	3.09047	0.756213	4.08677	4.37418e-05	0.000261054	probable endo-1,3(4)-beta-glucanase ARB_01444
MA_174220g0010	6.01541	3.55414	1.34895	2.63475	0.00841992	0.0267783	probable aldo-keto reductase 2
MA_174731g0010	18.6812	4.39945	1.12719	3.90302	9.50016e-05	0.000524561	unknown
MA_17478g0010	163.098	1.64564	0.400447	4.1095	3.96522e-05	0.000238736	tau class glutathione S-transferase
MA_175001g0040	7.22055	1.7596	0.680569	2.58549	0.00972415	0.0303379	CC-NBS-LRR
MA_175169g0010	13.8999	3.54317	0.553222	6.40461	1.50753e-10	2.5131e-09	quinone-oxidoreductase chloroplastic
MA_175530g0010	474.401	2.35027	0.523279	4.49143	7.07481e-06	5.05893e-05	G-type lectin S-receptor-like serine threonine- kinase At1g34300
MA_175750g0010	28.906	5.24112	1.00816	5.19869	2.00699e-07	1.94482e-06	probable WRKY transcription factor 31
MA_175825g0020	11.169	6.15298	1.37874	4.46276	8.09123e-06	5.71077e-05	unknown
MA_175870g0010	661.95	1.06007	0.163564	6.48107	9.1076e-11	1.57129e-09	scopoletin glucosyltransferase-like
MA_17587g0010	5.97485	2.65461	1.02928	2.57908	0.0099063	0.0308056	probable LRR receptor-like serine threonine- kinase At1g67720
MA_175913g0010	68.6719	3.40057	0.561934	6.05154	1.43464e-09	2.05038e-08	probable aldo-keto reductase 2
MA_176471g0010	66.761	1.31983	0.363317	3.63271	0.000280457	0.00137606	probable LRR receptor-like serine threonine- kinase At3g47570
MA_17695g0020	41.4577	1.0771	0.323063	3.33401	0.000856036	0.00369479	uncharacterized protein LOC18438225
MA_177028g0010	11.1618	5.53921	1.25368	4.41838	9.94429e-06	6.86333e-05	UPF0481 At3g02645
MA_177265g0010	979.022	1.097	0.130437	8.41021	4.09268e-17	1.74146e-15
MA_17728g0010	46.5876	2.26189	0.467417	4.83914	1.30403e-06	1.08482e-05	IQ-DOMAIN 31-like
MA_17738g0010	946.819	1.28704	0.145068	8.87199	7.18477e-19	3.80731e-17	cyclin D3-2 family
MA_17751g0010	133.705	2.92242	0.309003	9.45756	3.15216e-21	2.11338e-19	unknown
MA_177877g0010	52.7453	1.01332	0.282487	3.58714	0.000334331	0.0016097	3-ketoacyl- thiolase peroxisomal
MA_17791g0010	587.076	1.82731	0.208791	8.75186	2.09858e-18	1.04144e-16	aldehyde dehydrogenase family 2 member C4-like
MA_17799g0010	17.9991	1.82387	0.634822	2.87304	0.00406542	0.0143503	alpha-amylase isozyme 3D-like
MA_17801g0010	11.2671	2.10458	0.638756	3.29481	0.000984873	0.00418075	PREDICTED: uncharacterized protein LOC104593819
MA_17801g0020	717.77	1.05916	0.207564	5.1028	3.34667e-07	3.11245e-06	sugar transporter ERD6-like 6
MA_178073g0010	51.2801	1.08737	0.35937	3.02578	0.00247994	0.00939261	unknown
MA_178283g0010	40.8726	1.20264	0.28609	4.20373	2.62551e-05	0.000164865
MA_179122g0010	268.578	3.83849	0.631409	6.07924	1.20753e-09	1.74966e-08	peroxidase 72-like
MA_1791330g0010	636.633	1.04676	0.261114	4.00882	6.10234e-05	0.000352113	dirigent
MA_179279g0010	70.018	1.15667	0.317505	3.64301	0.00026947	0.00132746	leucine-rich repeat extensin 4
MA_179350g0020	9.46076	3.19882	1.11021	2.88129	0.00396054	0.0140413	2-methylene-furan-3-one reductase-like
MA_179388g0010	81.6764	2.89507	0.318152	9.09965	9.06259e-20	5.27028e-18	GABA transporter 1-like
MA_17939g0010	164.051	1.05512	0.172863	6.10378	1.03588e-09	1.51628e-08	CAP-Gly domain-containing linker 1-like
MA_179594g0010	7.42222	6.62662	1.55189	4.27004	1.95442e-05	0.000126059	unknown
MA_17966g0020	47.6506	2.77905	0.656972	4.23009	2.33599e-05	0.000148464	primary amine oxidase-like
MA_179692g0020	12.0858	5.32838	1.25859	4.2336	2.29978e-05	0.000146401	transcription factor
MA_179801g0020	15.4707	1.34803	0.553074	2.43734	0.0147957	0.0431063	pentatricopeptide repeat-containing mitochondrial-like
MA_17981g0010	10.018	3.88939	0.929253	4.1855	2.8454e-05	0.000177275	F-box GID2
MA_179829g0010	5514	7.30324	0.450754	16.2023	4.85893e-59	7.73398e-56	hypothetical protein AXG93_2752s1380
MA_179829g0020	871.175	7.08438	0.501409	14.1289	2.51873e-45	1.23006e-42	hypothetical protein AXG93_2752s1380
MA_179987g0010	73.6735	11.2712	1.29861	8.67943	3.97774e-18	1.91645e-16	thaumatin 1b
MA_180129g0010	16.9188	8.37557	2.66534	3.14241	0.00167565	0.00667279	cytochrome P450 monooxygenase CYP736B
MA_180174g0010	29.9456	1.70228	0.609551	2.79267	0.00522749	0.0178172	unknown
MA_180175g0010	115.615	2.11685	0.215003	9.84564	7.15827e-23	5.95036e-21
MA_18019g0030	1.87811	5.09541	1.90971	2.66816	0.00762672	0.0246663	probable auxin efflux carrier component 1b
MA_180405g0010	17.6302	8.485	2.0566	4.12574	3.6955e-05	0.000223958	unknown
MA_180449g0010	25.5289	4.8824	1.03614	4.71209	2.45193e-06	1.92852e-05	transcription factor TT2-like
MA_180532g0010	2759.65	2.23128	0.305987	7.29208	3.05195e-13	7.525e-12	cytochrome
MA_18054g0030	288.366	1.2991	0.266136	4.88133	1.05374e-06	8.91975e-06	probable calcium-binding CML27
MA_1805748g0010	72.6661	1.04228	0.41046	2.53929	0.0111079	0.0338995	disease resistance RGA2
MA_180710g0010	29.1487	10.1388	1.27483	7.95307	1.81947e-15	6.15213e-14	peroxidase 57-like
MA_180788g0010	130.452	1.84047	0.272721	6.74855	1.49325e-11	2.92098e-10	serine carboxypeptidase 24
MA_18089g0010	260.753	2.46115	0.423818	5.8071	6.35625e-09	8.16153e-08	O-acyltransferase WSD1-like
MA_181016g0010	7.74174	2.66694	1.10719	2.40873	0.016008	0.046039	phospholipase A1- chloroplastic-like
MA_181296g0010	16.0916	1.29623	0.510587	2.5387	0.0111265	0.0339496
MA_181357g0010	6.16896	7.67524	1.64356	4.66988	3.0137e-06	2.32651e-05	CASP 4B1
MA_181500g0010	334.629	6.9403	0.936065	7.41433	1.2224e-13	3.1666e-12	glutathione S-transferase
MA_181615g0010	61.0199	1.64917	0.668261	2.46785	0.0135927	0.040141	cytochrome P450 77A3-like
MA_181747g0010	33.8761	1.62865	0.316188	5.15088	2.59266e-07	2.46291e-06	unknown
MA_181810g0010	223.481	3.14458	0.456705	6.88536	5.76402e-12	1.19151e-10	short-chain dehydrogenase reductase 2a-like
MA_181915g0010	687.497	1.22816	0.319085	3.84902	0.000118591	0.000639146	unknown
MA_182227g0010	117.079	1.34559	0.170307	7.90097	2.7675e-15	9.13487e-14	leucine-rich repeat receptor-like serine threonine- kinase At2g14440
MA_182632g0010	15.1951	2.70666	0.865722	3.12647	0.00176917	0.00699206	DDRGK domain-containing 1
MA_182721g0010	106.253	10.5538	4.30367	2.45227	0.0141956	0.0416176	Root cap
MA_18275g0010	219.525	3.99795	0.456284	8.76199	1.91841e-18	9.56448e-17	probable LRR receptor-like serine threonine- kinase At1g56140 isoform X2
MA_18290g0010	34.3837	1.45352	0.334322	4.34767	1.37589e-05	9.19598e-05
MA_183233g0010	260.009	9.78447	1.54182	6.34606	2.20905e-10	3.59063e-09	dirigent
MA_183273g0010	84.7699	3.99173	0.309951	12.8786	5.94073e-38	1.79795e-35	unknown
MA_183298g0010	154.562	1.3102	0.16522	7.93002	2.19113e-15	7.32651e-14	probable acyl-activating enzyme chloroplastic
MA_183305g0010	7.53582	3.60778	0.986109	3.6586	0.000253596	0.00125791	peroxidase 56-like
MA_183474g0010	39.2145	1.90153	0.504063	3.77239	0.000161689	0.000843818	unknown
MA_183823g0010	80.7924	1.4261	0.230272	6.19308	5.89991e-10	8.9627e-09	predicted protein
MA_183943g0020	5.63321	2.43124	0.919468	2.64418	0.00818883	0.0261614	tubulin--tyrosine ligase 12
MA_18396g0010	117.853	1.28943	0.269849	4.77834	1.76749e-06	1.43131e-05
MA_1840174g0010	3.18154	2.96049	1.22929	2.4083	0.0160272	0.0460801	nuclease HARBI1
MA_184059g0010	15.9168	1.74012	0.587901	2.95989	0.00307748	0.0113167	unknown
MA_184239g0010	1.41822	5.00718	2.03442	2.46123	0.0138462	0.0407516	two-component response regulator ARR9-like
MA_184339g0010	33.3503	2.83319	0.900111	3.1476	0.00164618	0.00657003	rust resistance kinase Lr10-like
MA_184474g0010	82.6092	4.64948	0.517169	8.99026	2.46656e-19	1.36955e-17	expansin A1
MA_18470g0010	269.306	4.83364	0.634434	7.61882	2.55996e-14	7.31008e-13	basic endochitinase
MA_18470g0020	352.14	2.67542	0.446668	5.98973	2.10189e-09	2.93091e-08	basic endochitinase
MA_184747g0020	3.79908	3.73199	1.33059	2.80476	0.00503539	0.0172679	tau class glutathione S-transferase
MA_18477g0010	6.01952	4.13308	1.56435	2.64204	0.00824092	0.0263005	G-type lectin S-receptor-like serine threonine- kinase At1g34300
MA_184870g0010	10.8975	3.77919	0.935799	4.03846	5.38024e-05	0.000314221	Drug metabolite transporter
MA_184893g0010	3.08319	5.42788	1.57351	3.44954	0.000561538	0.00255643
MA_184938g0010	36.1675	3.89897	0.628388	6.20472	5.47945e-10	8.37477e-09
MA_1850812g0010	17.5652	3.20079	0.534636	5.98686	2.13927e-09	2.97725e-08	unknown
MA_185149g0010	51.6919	1.07886	0.259507	4.15734	3.21971e-05	0.000197644	ATP-citrate synthase beta chain 2
MA_185156g0010	4.29	2.11433	0.819232	2.58087	0.00985526	0.0306735
MA_185523g0020	40.2048	1.38923	0.408096	3.40417	0.000663663	0.00295622
MA_185735g0010	307.666	2.96609	0.694251	4.27235	1.93421e-05	0.00012495	heavy metal-associated isoprenylated plant 20-like
MA_1857g0010	190.286	7.55171	0.635724	11.8789	1.52339e-32	3.07368e-30	retinol dehydrogenase 12-like
MA_185901g0010	4.16285	4.27853	1.65066	2.59201	0.00954163	0.029853	DETOXIFICATION 35
MA_18599g0030	22.6302	5.53016	1.36556	4.04975	5.12716e-05	0.0003011	gibberellic acid methyltransferase 2-like
MA_18612g0010	186.143	1.11172	0.222938	4.98665	6.14353e-07	5.43449e-06	zinc finger
MA_18615g0020	392.69	1.06811	0.309236	3.45404	0.000552263	0.00251847	cell division cycle ATPase
MA_186173g0010	102.671	2.11679	0.878146	2.41052	0.0159297	0.0458536	laccase-like multicopper oxidase
MA_186285g0010	259.235	10.4223	1.31824	7.90626	2.65227e-15	8.76124e-14	reticuline oxidase-like
MA_186345g0010	14.0803	7.4277	1.30782	5.67947	1.35113e-08	1.62833e-07	cationic peroxidase 1-like
MA_18649g0010	63.8162	1.20685	0.227994	5.29336	1.2009e-07	1.21559e-06
MA_18664g0010	800.244	1.09292	0.194446	5.6207	1.90186e-08	2.22892e-07	auxin-responsive IAA26-like
MA_18669g0010	454.171	1.30994	0.114033	11.4874	1.52724e-30	2.55388e-28	unknown
MA_1867024g0010	688.698	1.56308	0.284249	5.49897	3.82017e-08	4.23351e-07	plant F18G18-200
MA_186746g0010	9.83772	3.89202	1.62819	2.3904	0.01683	0.0480021	WAT1-related At5g07050-like
MA_18676g0010	44.9109	2.12489	0.398264	5.33539	9.53407e-08	9.84706e-07	oligopeptide transporter 7-like
MA_186946g0010	1260.29	15.6448	1.92064	8.14564	3.77273e-16	1.41357e-14	peroxidase 5-like
MA_18696g0010	7.72773	3.6225	1.27341	2.84471	0.00444516	0.0155049
MA_186973g0010	535.71	2.06577	0.368961	5.59887	2.15751e-08	2.4999e-07	Fe(II) ascorbate oxidase
MA_1870204g0010	4.47052	3.14309	1.05937	2.96694	0.00300776	0.0110964	arogenate dehydratase prephenate dehydratase chloroplastic-like
MA_1870g0010	5.23657	5.11363	1.44304	3.54364	0.000394641	0.00186991
MA_18730g0010	1377.46	1.30192	0.124224	10.4805	1.0622e-25	1.13847e-23	cytochrome C
MA_1873408g0010	15.9145	1.24729	0.445534	2.79955	0.00511746	0.017499	calmodulin-binding 25-like
MA_18738g0010	140.726	1.39368	0.570755	2.44181	0.0146138	0.0426456	hypothetical protein B456_004G171000
MA_18755g0010	1770.23	1.35138	0.178135	7.58629	3.29194e-14	9.24065e-13	auxin-responsive IAA13-like isoform X1
MA_1877g0010	11.5945	1.6059	0.572711	2.80404	0.00504668	0.0172997	probable prolyl 4-hydroxylase 3
MA_18800g0020	2.93864	6.36221	2.33939	2.7196	0.00653601	0.0216403	transcription factor FER-LIKE IRON DEFICIENCY-INDUCED TRANSCRIPTION FACTOR
MA_188077g0010	7.02597	8.13405	3.42062	2.37794	0.0174094	0.0493625	peroxidase 27-like
MA_188199g0010	34.2663	2.69782	0.622979	4.33051	1.48761e-05	9.86751e-05	receptor kinase At4g00960
MA_188277g0010	25.9382	2.10856	0.563004	3.74519	0.000180254	0.00093041
MA_18838g0010	15.6495	1.39537	0.516689	2.70059	0.0069216	0.0226932
MA_188552g0010	12.414	5.61675	1.15425	4.86614	1.13798e-06	9.56499e-06	geraniol 8-hydroxylase
MA_188701g0010	4.24207	4.42135	1.51298	2.92228	0.00347478	0.0125478
MA_188810g0010	432.45	3.37618	0.472133	7.15091	8.62031e-13	1.98216e-11	tau class glutathione S-transferase
MA_18892g0010	358.813	1.20904	0.21403	5.64892	1.61458e-08	1.91575e-07	probable polyamine oxidase 2
MA_1889g0010	9.83164	2.39155	0.630757	3.79156	0.000149706	0.000788163	sucrose synthase 2
MA_18900g0010	17.1208	7.76996	1.28835	6.03094	1.6301e-09	2.31183e-08	probable membrane-associated kinase regulator 2
MA_1890g0010	36.0559	2.09039	0.402474	5.19386	2.05982e-07	1.99151e-06
MA_18923g0010	16.3842	3.19827	0.643118	4.97306	6.5904e-07	5.79082e-06	AP2 ERF and B3 domain-containing transcription factor RAV1-like
MA_189352g0010	18.6622	4.67086	0.848835	5.50267	3.74079e-08	4.15519e-07	unknown
MA_18937g0010	628.35	1.17738	0.185464	6.34832	2.17684e-10	3.54095e-09	unknown
MA_18959g0010	90.6422	6.53075	0.60832	10.7357	6.91784e-27	8.39833e-25	LURP-one-related 12-like
MA_189802g0010	25407.1	7.32216	0.425987	17.1887	3.22625e-66	7.29745e-63	Thaumatin
MA_190437g0010	98.5878	2.26102	0.47482	4.76184	1.91834e-06	1.54358e-05	21 kDa -like
MA_190475g0010	398.39	9.92489	0.78878	12.5826	2.63269e-36	7.11589e-34	gibberellin-regulated 10-like
MA_190495g0010	25.5789	2.30443	0.520704	4.42562	9.61669e-06	6.67345e-05	tyrosine aminotransferase
MA_190618g0010	369.355	1.1338	0.117047	9.68667	3.43559e-22	2.57226e-20	casein kinase 1 2
MA_190692g0010	41.6747	1.19186	0.344958	3.4551	0.000550088	0.00250962	optic atrophy 3 homolog
MA_191308g0010	156.437	5.26078	0.626301	8.39975	4.47432e-17	1.8926e-15	class VII chitinase
MA_191557g0010	1.47338	5.00662	1.94663	2.57194	0.0101129	0.0313438	ACC
MA_19161g0020	204.782	1.16312	0.428238	2.71607	0.00660624	0.0218375	receptor kinase At3g47110
MA_191915g0010	6.57324	4.88354	1.43955	3.39241	0.000692803	0.00306916	unknown
MA_1922g0010	203.017	3.91057	0.553517	7.06496	1.60666e-12	3.54456e-11	intracellular pathogenesis-related
MA_19253g0020	112.972	5.58107	0.944477	5.90917	3.43838e-09	4.62786e-08	AF230276_1alpha-expansin 3
MA_192708g0010	14.8762	2.26893	0.518158	4.37884	1.19312e-05	8.08378e-05	UDP-glucosyltransferase family
MA_19271g0020	15.0297	2.7966	0.801389	3.48969	0.000483577	0.00223801	unknown
MA_19275g0010	80.4671	1.74198	0.340334	5.11844	3.08071e-07	2.88823e-06	unknown
MA_19276g0010	18.2256	6.79721	1.08857	6.24418	4.26024e-10	6.65049e-09	disease resistance gene
MA_192860g0010	243.306	1.10246	0.224597	4.90859	9.17318e-07	7.85469e-06	NRT1 PTR FAMILY -like
MA_19362g0010	9.63319	4.82118	1.33414	3.61369	0.000301866	0.00146886	probably inactive leucine-rich repeat receptor kinase IMK2
MA_19374g0040	3.00073	6.59426	2.15198	3.06428	0.00218197	0.00840028	cell division cycle 5
MA_193904g0010	313.136	1.99339	0.378163	5.27126	1.35494e-07	1.35639e-06	lactoylglutathione lyase glyoxalase I family
MA_194263g0010	10.5835	1.91372	0.659448	2.902	0.00370785	0.0132813
MA_19461g0010	28.4378	1.27481	0.379271	3.36121	0.000776025	0.00339134
MA_194707g0010	185.594	2.8639	0.5237	5.46858	4.53653e-08	4.94576e-07	RING-H2 finger ATL40-like
MA_194852g0010	10.6034	6.10464	1.55892	3.91595	9.00489e-05	0.000499669	hypothetical protein
MA_195595g0010	166.368	1.68934	0.266842	6.33087	2.43784e-10	3.94312e-09	BES1 BZR1 homolog 4-like
MA_19566g0010	212.686	1.27647	0.357836	3.56718	0.000360843	0.0017246	2-oxoisovalerate dehydrogenase subunit alpha mitochondrial isoform X1
MA_195714g0010	169.36	10.5488	1.3556	7.78161	7.16073e-15	2.23323e-13
MA_195760g0010	5.0351	3.67819	1.25785	2.92419	0.0034535	0.0124878	unknown
MA_195775g0010	126.887	4.31456	0.505119	8.54165	1.32314e-17	6.01092e-16	peroxidase 72-like
MA_195838g0010	26.1545	5.087	1.88796	2.69445	0.00705056	0.0230599	UDP-glycosyltransferase 74G1-like
MA_19597g0010	616.075	1.09927	0.232587	4.72625	2.28702e-06	1.81107e-05	IQ-DOMAIN 1
MA_196011g0010	4.92523	5.98071	1.46574	4.08033	4.49718e-05	0.000267874	boron transporter 1-like
MA_196195g0010	150.619	9.16215	1.64764	5.56078	2.68573e-08	3.05754e-07	probable inositol oxygenase
MA_19623g0020	18.937	1.15568	0.42411	2.72496	0.00643094	0.0213319	hypothetical protein ABT39_MTgene3511 (mitochondrion)
MA_19628g0010	38.604	1.1726	0.309457	3.78923	0.000151115	0.000794608
MA_19630g0020	29.5295	1.16888	0.373772	3.12727	0.00176437	0.0069789	zinc-finger homeodomain 1
MA_19675g0010	295.077	1.272	0.139187	9.1388	6.31473e-20	3.71756e-18	mitotic spindle checkpoint MAD2
MA_197089g0010	175.429	1.42456	0.312307	4.56141	5.08117e-06	3.7501e-05
MA_197101g0010	80.3277	9.85283	1.15768	8.51082	1.72706e-17	7.72066e-16	cytokinin dehydrogenase 1
MA_197343g0010	163.623	1.72477	0.465331	3.70655	0.000210102	0.00106617
MA_197421g0020	4.00126	3.69481	1.48683	2.48503	0.0129541	0.0385685	phospholipase A1- chloroplastic-like
MA_197452g0010	16.647	1.10858	0.438133	2.53024	0.0113986	0.0346195	embryogenesis-associated EMB8
MA_198113g0010	7.38325	5.05737	1.37275	3.68411	0.000229506	0.00115332	pathogenesis-related genes transcriptional activator PTI5-like
MA_19869g0010	27.9745	5.33492	1.48077	3.60279	0.000314819	0.00152515	TIFY 9-like
MA_1992185g0010	74.3603	1.0349	0.230039	4.49877	6.83463e-06	4.90604e-05	inositol 3-kinase
MA_19927g0010	53.884	5.34366	0.657304	8.12967	4.30473e-16	1.59896e-14	PREDICTED: uncharacterized protein LOC103935145
MA_19934g0010	301.356	9.59352	0.857437	11.1886	4.63686e-29	6.82444e-27	LOB domain-containing 41
MA_19947g0030	372.928	1.40481	0.164737	8.52761	1.49401e-17	6.73731e-16	AT-hook motif nuclear-localized 10
MA_19953g0020	5717.82	5.12664	1.16223	4.41104	1.02878e-05	7.0729e-05	pathogenesis-related 5-like
MA_199561g0010	98.0474	2.67337	0.52245	5.11699	3.10456e-07	2.90869e-06
MA_19980g0010	87.929	4.27929	0.319398	13.398	6.21201e-41	2.24342e-38	S-type anion channel SLAH2 isoform X3
MA_199823g0010	121.756	3.31132	0.315022	10.5114	7.65418e-26	8.26497e-24	amino-acid permease BAT1 homolog
MA_199856g0010	83.2985	4.3473	0.442315	9.82851	8.48677e-23	7.01399e-21	L-gulonolactone oxidase 3
MA_19994g0010	9.24144	5.41139	1.23591	4.37848	1.19511e-05	8.09344e-05	cytochrome P450 89A2-like
MA_199958g0010	190.996	1.81582	0.168658	10.7663	4.96825e-27	6.11792e-25	leucine-rich repeat receptor-like serine threonine- kinase At2g14440
MA_200041g0010	72.0359	2.29921	0.649915	3.53771	0.000403606	0.00190692	U-box domain-containing 26-like
MA_20022g0010	111.285	3.92871	0.508428	7.72717	1.09964e-14	3.3187e-13	cytochrome P450 704C1-like
MA_200461g0010	73.8569	5.69067	0.814933	6.983	2.88947e-12	6.18322e-11	expansin A1
MA_2004771g0010	79.6764	1.35733	0.514856	2.63632	0.00838095	0.026676	unknown
MA_2005g0010	6.69312	4.71985	1.20915	3.90346	9.48287e-05	0.000523758	hydroquinone glucosyltransferase-like
MA_2008916g0010	18.032	6.52509	1.46353	4.45846	8.25517e-06	5.81883e-05	endoglucanase 17
MA_201267g0010	84.1306	1.1372	0.25758	4.41493	1.01043e-05	6.95682e-05	glucan endo-1,3-beta-glucosidase 4-like
MA_201391g0010	135.034	4.31326	0.317523	13.5841	4.97831e-42	1.94498e-39	E3 ubiquitin- ligase RHA1B-like
MA_20157g0020	2507.43	2.4385	0.286854	8.50087	1.88175e-17	8.34565e-16	cytochrome B5-like
MA_20197g0010	654.386	1.36039	0.179508	7.57844	3.49747e-14	9.76022e-13	probable BOI-related E3 ubiquitin- ligase 3 isoform X2
MA_202096g0010	228.489	2.45406	0.424712	5.77817	7.55179e-09	9.56516e-08	glucan endo-1,3-beta-glucosidase-like
MA_202491g0010	369.428	1.17842	0.157831	7.46632	8.2468e-14	2.18774e-12
MA_2026g0010	63.0562	1.76404	0.417065	4.22964	2.34062e-05	0.000148693	myb
MA_2027g0010	56.8401	1.6333	0.547471	2.98336	0.00285099	0.0105953	unknown
MA_20288g0010	517.241	1.06564	0.10441	10.2062	1.85926e-24	1.78755e-22	uncharacterized vacuolar membrane YML018C
MA_202953g0010	24.5183	1.19623	0.354411	3.37528	0.000737413	0.00324239	4-alpha-glucanotransferase chloroplastic amyloplastic
MA_203031g0010	38.7434	1.24842	0.381899	3.26899	0.00107933	0.00453024	G2 mitotic-specific cyclin S13-7
MA_20309g0010	5.8576	6.24473	1.55946	4.00442	6.21704e-05	0.000358107	unknown
MA_203154g0010	55.9771	7.97569	1.58654	5.02711	4.97923e-07	4.47485e-06	hypothetical protein 0_10415_01, partial
MA_203191g0010	326.328	2.6741	0.598497	4.46802	7.89463e-06	5.58524e-05	ethylene-responsive element binding factor
MA_20322g0010	138.561	1.75284	0.278557	6.29257	3.12245e-10	4.9645e-09	B3 domain-containing Os01g0723500-like isoform X1
MA_20384g0010	922.861	1.75975	0.259067	6.79265	1.10092e-11	2.20267e-10	methyltransferase DDB_G0268948
MA_20406g0010	1340.68	1.18822	0.382291	3.10817	0.0018825	0.00738092	auxin down-regulated
MA_204253g0010	14.5032	8.47878	1.39905	6.06036	1.35814e-09	1.95209e-08	cytochrome P450 78A7-like
MA_204317g0010	28.0024	4.58984	0.558001	8.2255	1.94377e-16	7.56663e-15	WAT1-related At1g43650-like
MA_204656g0010	45.251	1.13511	0.233908	4.85279	1.21734e-06	1.01783e-05	hypothetical protein SOVF_158550, partial
MA_20478g0010	17.9579	1.50851	0.371655	4.05889	4.93068e-05	0.000290953
MA_205286g0010	489.826	1.08302	0.173112	6.25621	3.9444e-10	6.20704e-09	beta-hexosaminidase 3
MA_20533g0020	416.609	1.24851	0.1818	6.86747	6.53492e-12	1.3426e-10	xyloglucan:xyloglucosyl
MA_205344g0010	124.612	4.81572	1.19189	4.0404	5.33597e-05	0.000312126	SDD1
MA_205344g0020	42.3909	7.19186	1.72374	4.17224	3.01619e-05	0.000186536	SDD1
MA_20558g0010	6.95294	4.43827	0.963853	4.60472	4.13022e-06	3.10315e-05	E3 ubiquitin- ligase BOI-like
MA_2055g0010	95.1814	3.64842	0.43561	8.37542	5.50269e-17	2.30266e-15	AT-hook motif nuclear-localized 20-
MA_205636g0010	25.2589	1.44468	0.355699	4.06153	4.87514e-05	0.000288031	organic cation carnitine transporter 7-like
MA_205823g0010	180.147	2.73879	0.319733	8.56585	1.07279e-17	4.95212e-16	MDIS1-interacting receptor like kinase 2-like
MA_206092g0010	107.244	12.3828	2.54841	4.85904	1.17954e-06	9.88915e-06	peroxidase 5
MA_206106g0010	624.258	1.04584	0.160477	6.51706	7.16969e-11	1.26177e-09	Cytochrome c oxidase subunit 6b-1
MA_206241g0020	2.52269	3.60249	1.41076	2.55358	0.0106623	0.0327699	PTI1-like tyrosine- kinase At3g15890
MA_206330g0010	54.9387	4.35844	0.871867	4.99897	5.76359e-07	5.12298e-06	polyamine oxidase
MA_206340g0010	179.607	1.09093	0.196679	5.54674	2.91047e-08	3.29159e-07	lamin
MA_206473g0010	596.846	2.5841	0.418171	6.17953	6.42929e-10	9.70855e-09
MA_207021g0010	2132.64	4.90816	0.481011	10.2038	1.90612e-24	1.82852e-22	cationic peroxidase 1-like
MA_20704g0010	781.437	1.27278	0.505846	2.51614	0.0118648	0.0357825	GEM 8
MA_207601g0010	145.899	1.41398	0.419311	3.37215	0.000745849	0.00327445	cyclin-dependent kinase inhibitor SMR4
MA_20764g0010	8656.69	1.11101	0.26266	4.22981	2.33884e-05	0.000148623	chalcone
MA_207936g0010	15.7264	2.31514	0.551672	4.19659	2.70958e-05	0.000169624	NUCLEAR FUSION DEFECTIVE 4-like
MA_207969g0010	78.9369	1.35995	0.203475	6.6836	2.33142e-11	4.42948e-10
MA_207985g0010	15.209	2.02745	0.699574	2.89812	0.00375404	0.0134109	F-box
MA_208093g0010	44.8782	1.2414	0.352577	3.52094	0.000430025	0.00201623	TIR NBS LRR disease resistance
MA_20853g0010	384.6	2.43653	0.255264	9.54514	1.35928e-21	9.5296e-20	probable pectinesterase 53
MA_208841g0010	865.817	2.02816	0.277646	7.30485	2.77584e-13	6.87974e-12	auxin down-regulated
MA_208904g0010	15.94	5.74499	0.797543	7.20336	5.8746e-13	1.3849e-11	transcription factor bHLH148-like
MA_209330g0010	4.56808	2.78872	0.974898	2.86053	0.00422936	0.0148413	tyrosine aminotransferase-like
MA_209740g0010	14.4473	7.53314	1.40334	5.36802	7.96075e-08	8.33222e-07	transcription factor PAR1
MA_209948g0010	38.7809	5.15556	0.569075	9.05954	1.31001e-19	7.48657e-18	calmodulin-binding ion transporter
MA_210219g0010	30.4983	2.0927	0.503839	4.15351	3.27415e-05	0.000200698	uncharacterized GPI-anchored At4g28100-like
MA_210304g0010	459.856	5.58735	0.34579	16.1582	9.94393e-59	1.52625e-55	aldehyde dehydrogenase family 2 member C4
MA_210389g0010	384.843	1.85101	0.25812	7.17111	7.43898e-13	1.72903e-11	PLASMODESMATA CALLOSE-BINDING PROTEIN 5-like
MA_211762g0010	194.49	1.56444	0.353128	4.43025	9.41238e-06	6.54859e-05	ABC transporter C family member 14
MA_211916g0010	32.5307	5.09834	1.8213	2.79929	0.00512154	0.0175074	BAHD acyltransferase DCR
MA_21193g0010	35.4637	2.06932	0.416278	4.971	6.66093e-07	5.84682e-06
MA_212055g0010	80.39	1.08055	0.277339	3.89614	9.77394e-05	0.000538382	probable xyloglucan endotransglucosylase hydrolase B
MA_2121641g0010	10.0185	5.22288	1.62172	3.22057	0.00127935	0.00525937	probable WRKY transcription factor 31
MA_2126824g0010	86.828	4.09598	0.351297	11.6596	2.0501e-31	3.76518e-29	Phosphoenolpyruvate carboxykinase
MA_212712g0010	30.9078	8.92192	1.52409	5.85391	4.80138e-09	6.29674e-08	unknown
MA_21316g0010	285.669	7.70699	1.04819	7.35267	1.94285e-13	4.9231e-12	laccase
MA_213333g0010	3.49145	3.93037	1.45999	2.69205	0.00710141	0.0231995	heavy metal-associated isoprenylated plant 23-like
MA_213889g0010	25.3753	2.22834	0.746004	2.98703	0.002817	0.0104906	tau class glutathione S-transferase
MA_214345g0010	8.84659	4.62224	1.5779	2.92937	0.00339652	0.0123097
MA_21440g0010	310.114	2.73969	0.30596	8.9544	3.41599e-19	1.87013e-17	transcription repressor MYB6-like
MA_214577g0010	4.34367	7.42695	1.76493	4.20806	2.57572e-05	0.00016207	ABC transporter G family member 35-like isoform X2
MA_21465g0020	11.4126	1.65938	0.472166	3.5144	0.00044075	0.00206112	unknown
MA_214829g0010	118.968	2.09938	0.609239	3.4459	0.000569156	0.00258531	BSP domain-containing protien precursor
MA_215006g0010	4.42916	3.77787	1.18531	3.18724	0.00143637	0.00582026	UDP-glycosyltransferase 86A1-like
MA_215182g0010	60.2121	2.52344	0.348367	7.24361	4.36901e-13	1.05013e-11	high mobility group B 15-like
MA_215186g0010	20.3047	3.70735	0.614992	6.02828	1.65711e-09	2.34495e-08	hypothetical protein GUITHDRAFT_116414
MA_215195g0010	33.2931	2.494	0.676344	3.68747	0.000226493	0.00113965	lysM domain receptor-like kinase 4
MA_21553g0010	2.80651	5.88749	1.65583	3.55561	0.000377109	0.00179416	unknown
MA_21573g0010	111.198	1.51055	0.203125	7.43654	1.03354e-13	2.70178e-12	delta(14)-sterol reductase
MA_215979g0010	280.247	1.19332	0.35327	3.37794	0.000730312	0.00321412	Metallo-beta-lactamase family isoform 1
MA_216008g0010	7.00083	2.21585	0.831044	2.66635	0.00766809	0.0247814	SAUR-like auxin-responsive family
MA_216032g0010	32.3597	1.11027	0.34684	3.20111	0.00136898	0.00557713	ethylene-insensitive 2
MA_216359g0010	57.6082	3.99901	0.421818	9.4804	2.53299e-21	1.70623e-19	unknown
MA_2164102g0010	4.2788	3.54186	1.0293	3.44104	0.000579493	0.00262482	SDD1
MA_216440g0010	16.6107	4.2879	1.00031	4.28658	1.81446e-05	0.000118006
MA_21662g0010	90.0741	1.80134	0.698722	2.57804	0.00993612	0.0308916	uncharacterized transporter
MA_2168g0020	56.954	3.42594	0.665581	5.1473	2.64261e-07	2.50649e-06	tau class glutathione S-transferase
MA_2168g0030	454.726	3.10841	0.509367	6.10251	1.04417e-09	1.52582e-08	tau class glutathione S-transferase
MA_217210g0010	11.4431	5.72901	1.31555	4.35484	1.33162e-05	8.9265e-05	CC-NBS-LRR
MA_217478g0010	193.581	1.12517	0.206291	5.4543	4.91665e-08	5.31968e-07	unknown
MA_217488g0010	387.235	1.23688	0.423966	2.9174	0.00352962	0.0127202	beta-galactosidase 8
MA_217935g0010	276.224	3.89574	0.490308	7.9455	1.93413e-15	6.50402e-14	alpha-amylase-like
MA_217941g0010	344.227	4.28672	0.753346	5.69024	1.26859e-08	1.53488e-07	pathogenesis-related PR-4A-like
MA_218022g0010	39.7689	1.93501	0.594351	3.25567	0.00113124	0.00472551	carbohydrate-binding of the ER
MA_218073g0010	2.86171	6.73255	1.97611	3.40696	0.000656903	0.00293066	transcription factor bHLH149-like
MA_218197g0010	211.716	2.57324	0.310556	8.28591	1.17209e-16	4.6814e-15	cytochrome P450 709B2-like
MA_218197g0020	283.234	2.16482	0.285565	7.58084	3.43329e-14	9.59982e-13	cytochrome P450 709B2-like
MA_2181g0010	8.22684	2.29182	0.902279	2.54003	0.0110842	0.0338387
MA_218507g0010	753.104	1.04882	0.119125	8.80434	1.31623e-18	6.75016e-17
MA_218523g0010	71.4533	2.34832	0.370982	6.33	2.45167e-10	3.964e-09	epidermis-specific secreted glyco EP1-like
MA_218924g0010	32.3614	9.20239	1.32309	6.95522	3.52012e-12	7.44857e-11	TPA_exp: phytosulfokine peptide precursor
MA_218947g0010	18.5896	1.82308	0.505673	3.60525	0.000311849	0.00151315	G-type lectin S-receptor-like serine threonine- kinase SD2-5
MA_21906g0010	21.7861	2.96922	0.579848	5.12068	3.0444e-07	2.85794e-06	LURP-one-related 6
MA_219456g0010	172.994	2.46521	0.445743	5.53055	3.1922e-08	3.58286e-07	glucan endo-1,3-beta-glucosidase 11-like isoform X2
MA_219828g0010	1177.21	1.10219	0.230134	4.78934	1.67334e-06	1.36381e-05	chalcone
MA_22012g0010	143.573	2.01336	0.619706	3.2489	0.00115853	0.00482825	heavy metal-associated isoprenylated plant 39-like
MA_220754g0010	171.002	2.43408	0.555253	4.38374	1.16659e-05	7.92151e-05	UDP-
MA_22084g0010	71.0571	1.82531	0.308468	5.91735	3.27161e-09	4.41447e-08	SKP1-interacting
MA_221168g0010	12.3358	4.06992	1.06194	3.83254	0.000126828	0.000678608	ACC synthase
MA_2212g0010	161.337	1.02806	0.228411	4.50093	6.76573e-06	4.86146e-05	Urease accessory
MA_221495g0010	363.029	1.26257	0.302866	4.16874	3.06286e-05	0.000189041	calcium-dependent phosphotriesterase superfamily
MA_22275g0010	38.6155	1.33674	0.317064	4.216	2.48679e-05	0.000157004	FAM136A
MA_22357g0010	226.715	1.27865	0.14576	8.77232	1.75028e-18	8.79768e-17	hydrolase isoform X1
MA_22397g0010	106.135	1.12846	0.294554	3.83109	0.000127578	0.000682109	hypothetical protein AXG93_2121s1270
MA_224196g0010	14.2847	6.33797	1.28604	4.9283	8.29477e-07	7.15815e-06	calcium-binding CML42-like
MA_224412g0010	114.301	3.51328	0.566965	6.19664	5.76799e-10	8.77781e-09	pathogenesis-related 10- -
MA_225012g0010	11.1071	8.14852	1.33553	6.10133	1.05188e-09	1.53656e-08	probable LRR receptor-like serine threonine- kinase At5g48740
MA_225419g0010	18.1479	2.3172	0.927519	2.49828	0.0124798	0.0373619	water-stress inducible
MA_22553g0010	25.2279	5.65654	2.09536	2.69956	0.00694323	0.022752	BAHD acyltransferase DCR
MA_226001g0010	42.2181	4.17924	0.814569	5.13061	2.88801e-07	2.72242e-06	ammonium transporter AMT2
MA_2268451g0010	34.746	2.67896	0.380305	7.04426	1.86455e-12	4.07791e-11	cytochrome P450 709B2-like
MA_227159g0010	276.381	3.4583	0.669215	5.16769	2.37002e-07	2.26443e-06	2-methylene-furan-3-one reductase isoform X1
MA_227884g0010	12.5051	1.489	0.60719	2.45228	0.0141955	0.0416176
MA_2280g0010	20.1934	1.45378	0.495563	2.9336	0.00335054	0.0121698	auxin-responsive SAUR32
MA_228607g0010	480.569	5.23132	0.274119	19.0841	3.42135e-81	1.83795e-77	inorganic phosphate transporter 1-4
MA_22936g0010	24.2842	2.70079	0.504338	5.35512	8.54982e-08	8.90109e-07	UDP-glycosyltransferase 92A1-like
MA_229590g0010	170.95	1.50517	0.223678	6.72918	1.70618e-11	3.31187e-10	RING-H2 finger ATL13-like
MA_229747g0010	77.9439	1.62205	0.241761	6.7093	1.95557e-11	3.75693e-10	phosphoglycerate kinase
MA_2299g0010	225.21	3.10916	0.306282	10.1513	3.26974e-24	3.08158e-22	LATERAL ROOT PRIMORDIUM 1-like
MA_230612g0010	104.938	2.56226	0.647121	3.95947	7.51161e-05	0.000423925
MA_23066g0010	5563.74	1.11073	0.142447	7.79748	6.31537e-15	1.98109e-13	probable cysteine protease RD19B
MA_230693g0010	61.2313	1.4228	0.297042	4.7899	1.66865e-06	1.36024e-05
MA_230716g0010	22.4169	5.7759	0.984458	5.86709	4.43511e-09	5.84672e-08	glycine-rich cell wall structural -like
MA_2311g0010	85.545	2.29839	0.397734	5.77872	7.52716e-09	9.53958e-08
MA_231372g0010	8.77736	3.09825	0.829934	3.73313	0.000189118	0.000971727	Galactinol synthase 1
MA_2315g0010	95.4284	3.38535	0.338845	9.99087	1.67114e-23	1.48693e-21	Oxoglutarate iron-dependent dioxygenase
MA_23239g0010	1183.22	1.51306	0.265955	5.68918	1.27654e-08	1.54406e-07	cinnamoyl- reductase 1-like
MA_232578g0010	52.1804	1.90937	0.3131	6.09826	1.0723e-09	1.56426e-08	ABC transporter G family member 28-like
MA_23257g0010	491.244	2.07399	0.234496	8.84448	9.19515e-19	4.78995e-17	transcription repressor OFP2-like
MA_233275g0010	8.2043	4.50094	1.05978	4.24704	2.16614e-05	0.000138489	F-box GID2-like
MA_23430g0010	60.6418	1.83405	0.32385	5.66325	1.48528e-08	1.77705e-07	response regulator 1
MA_234311g0010	466.943	1.10126	0.329992	3.33723	0.000846168	0.00365476	lipase-like PAD4
MA_23562g0010	84.1196	2.52698	0.450527	5.60894	2.03565e-08	2.37277e-07	probable inactive purple acid phosphatase 27
MA_23595g0010	193.943	1.68238	0.190558	8.82869	1.05906e-18	5.48362e-17	probable glucan 1,3-beta-glucosidase A
MA_237144g0010	43.8314	3.99155	0.915957	4.35779	1.31384e-05	8.81967e-05
MA_237334g0010	19.9317	6.37366	1.09688	5.8107	6.22109e-09	8.00232e-08	jacalin-related lectin 19
MA_238039g0010	31.5612	9.48823	1.27189	7.45996	8.65519e-14	2.2806e-12	homeobox-leucine zipper HAT5-like
MA_2387347g0010	18.534	6.92325	1.20972	5.72302	1.04645e-08	1.28934e-07	receptor kinase 2
MA_23891g0010	276.116	1.36593	0.184946	7.38554	1.51832e-13	3.87708e-12	annexin D1
MA_24001g0010	56.496	1.716	0.60603	2.83155	0.00463228	0.0160714	GAST1-like
MA_2406414g0010	38.7085	9.17937	1.34678	6.81579	9.37461e-12	1.89058e-10	isocitrate lyase
MA_240712g0010	379.182	1.02469	0.141192	7.25743	3.945e-13	9.55696e-12	NUCLEAR FUSION DEFECTIVE chloroplastic mitochondrial isoform X1
MA_24116g0010	226.938	2.55711	0.644606	3.96694	7.28026e-05	0.000412602	NRT1 PTR FAMILY -like
MA_241174g0010	1536.69	9.08695	0.867742	10.4719	1.16226e-25	1.23636e-23	Gamma-tocopherol methyltransferase
MA_241496g0010	8.91863	3.92426	0.982988	3.99217	6.54708e-05	0.000374757	unknown
MA_2416880g0010	5.13334	3.0071	0.970902	3.09722	0.00195345	0.0076271	abscisic acid receptor PYL4-like
MA_241801g0010	186.733	1.83063	0.256685	7.13182	9.90512e-13	2.25362e-11	probable choline kinase 2
MA_2421g0010	240.644	1.05452	0.206909	5.09655	3.45895e-07	3.21062e-06	auxin response factor 18-like isoform X2
MA_243606g0010	3.81095	5.41572	1.37041	3.95189	7.75369e-05	0.000436498	unknown
MA_243g0020	2703.57	1.81515	0.233868	7.76142	8.39824e-15	2.58323e-13	7-deoxyloganetin glucosyltransferase-like
MA_24574g0010	111.899	5.30967	0.805382	6.59274	4.31796e-11	7.87643e-10	LURP-one-related 15-like
MA_245940g0010	146.352	10.7558	1.38791	7.74969	9.21184e-15	2.8137e-13	water-stress inducible
MA_2473432g0010	29.5541	1.71192	0.39552	4.32828	1.50277e-05	9.95269e-05	probably inactive leucine-rich repeat receptor kinase At5g06940
MA_2477g0030	52.9597	1.14014	0.452263	2.52096	0.0117034	0.0353827	methyltransferase DDB_G0268948
MA_247876g0010	118.558	1.05041	0.174823	6.00838	1.87382e-09	2.63339e-08	COP9 signalosome complex subunit 7 isoform X3
MA_24801g0010	22.2567	4.22108	0.693417	6.08736	1.1479e-09	1.66888e-08	ethylene-responsive transcription factor ERF086-like
MA_248276g0010	8617.99	6.83476	0.922901	7.40574	1.30424e-13	3.37251e-12	anti-microbial
MA_24872g0010	7323.68	1.2662	0.179212	7.06537	1.60185e-12	3.53574e-11	MT3_PICGL ame: Full=Metallothionein EMB30
MA_24895g0010	367.138	1.39181	0.186535	7.46138	8.56235e-14	2.25752e-12	probable sarcosine oxidase
MA_24913g0010	924.381	2.17221	0.36663	5.9248	3.12681e-09	4.24172e-08	proline dehydrogenase mitochondrial-like
MA_250203g0010	673.286	3.21884	0.197394	16.3067	8.85045e-60	1.52143e-56	polygalacturonase 1 beta 3
MA_250254g0010	11.7179	4.94622	1.15381	4.28686	1.81219e-05	0.000117876	glutamate receptor -like
MA_25036g0020	8.11427	3.60969	1.11109	3.24879	0.00115895	0.00482955
MA_25065g0010	32.7665	4.2469	1.45934	2.91015	0.00361258	0.0129844	SRG1
MA_2515401g0010	15.2868	2.38032	0.660099	3.606	0.000310948	0.00150912	inorganic phosphate transporter 1-4-like
MA_251691g0010	123.059	12.3936	1.84199	6.72839	1.71553e-11	3.32701e-10	C1_2 domain-containing C1_3 domain-containing
MA_2518413g0010	45.6824	1.83941	0.349759	5.25907	1.44785e-07	1.44001e-06	F-box
MA_2519783g0010	97.8881	1.46167	0.346809	4.21464	2.50178e-05	0.000157811	unknown
MA_25199g0020	957.012	2.74536	0.373565	7.34908	1.99574e-13	5.05116e-12
MA_252158g0010	307.774	1.75874	0.429942	4.09064	4.30193e-05	0.000257242	probable LRR receptor-like serine threonine- kinase At3g47570
MA_252255g0010	144.305	1.01709	0.317807	3.20033	0.00137268	0.00559063	unknown
MA_25253g0010	17.9492	3.74388	0.648675	5.77158	7.85328e-09	9.90615e-08
MA_25298g0010	85.7744	7.23354	0.775082	9.33262	1.03286e-20	6.59558e-19	peamaclein-like
MA_25631g0010	718.572	1.15083	0.173597	6.62929	3.373e-11	6.2482e-10	guanylate kinase 1-like
MA_25646g0010	129.129	3.70876	0.85003	4.36309	1.28238e-05	8.61655e-05	indole-3-acetate O-methyltransferase 1
MA_256679g0010	16.9481	4.70924	1.53549	3.06693	0.00216266	0.00833714
MA_257380g0010	54.6464	1.35622	0.320777	4.22792	2.35864e-05	0.000149727
MA_257380g0020	106.111	1.81127	0.280574	6.4556	1.07793e-10	1.84049e-09	hypothetical protein, partial
MA_258296g0010	21.7344	4.82775	0.600373	8.04125	8.89269e-16	3.13256e-14	pectin acetylesterase 6-like
MA_25848g0010	8.35959	4.22959	1.71746	2.4627	0.0137893	0.0406092	leucine-rich repeat receptor-like serine threonine- kinase At2g24130
MA_259249g0010	92.734	1.04781	0.175994	5.9537	2.62155e-09	3.59489e-08	unknown
MA_259513g0010	7.13031	2.07466	0.786721	2.63709	0.008362	0.0266236	bifunctional dTDP-4-dehydrorhamnose 3,5-epimerase dTDP-4-dehydrorhamnose reductase
MA_259720g0010	25.9838	2.71381	0.774356	3.50461	0.000457284	0.00213055	probable pectinesterase pectinesterase inhibitor 34
MA_260168g0010	87.5306	10.9519	1.29122	8.48183	2.21672e-17	9.67165e-16	reticuline oxidase-like
MA_260292g0010	221.832	11.037	1.22807	8.98726	2.53465e-19	1.40554e-17	short-chain dehydrogenase reductase 2a-like
MA_2613706g0010	509.156	1.64084	0.141806	11.571	5.77994e-31	1.00161e-28	AT-hook motif nuclear-localized 20
MA_261860g0010	859.598	2.21841	0.300395	7.38497	1.52484e-13	3.89141e-12	disease resistance gene
MA_262326g0010	268.482	1.0717	0.268962	3.98458	6.75988e-05	0.000385858	unknown
MA_26260g0010	353.856	1.07263	0.13672	7.84545	4.31416e-15	1.38046e-13	unknown
MA_26296g0010	32.3983	1.08476	0.319145	3.39895	0.000676456	0.00300915	disulfide isomerase-like 1-4
MA_26320g0020	176.909	4.31242	0.296683	14.5354	7.22565e-48	4.37365e-45	lipid transfer VAS
MA_263358g0010	2.10317	5.40434	1.73159	3.12103	0.00180219	0.00710429	premnaspirodiene oxygenase-like
MA_263703g0010	26.8523	1.02097	0.413239	2.47066	0.0134863	0.0399082	histidine kinase 5
MA_2637g0010	1462	1.52442	0.250362	6.08888	1.13703e-09	1.65475e-08	esterase OVCA2
MA_2638299g0010	149.351	1.76325	0.250142	7.04899	1.80219e-12	3.94956e-11
MA_263876g0010	233.136	2.13535	0.198272	10.7698	4.78264e-27	5.90628e-25	bifunctional epoxide hydrolase 2-like
MA_264506g0010	105.142	3.42121	0.442034	7.73969	9.96561e-15	3.02032e-13	NUCLEAR FUSION DEFECTIVE 4-like
MA_26497g0010	26.7619	4.83312	0.827981	5.83724	5.30742e-09	6.92026e-08	unknown
MA_265196g0010	37.9619	1.43073	0.263567	5.42834	5.68797e-08	6.11115e-07	isovaleryl- mitochondrial
MA_265609g0010	22.0213	1.38707	0.389741	3.55894	0.000372349	0.00177376	proteasome subunit alpha type-5
MA_265852g0010	23.431	1.73322	0.651432	2.66063	0.00779946	0.0251399
MA_2670251g0010	5.6385	4.52795	1.64381	2.75455	0.00587725	0.0197406
MA_26728g0010	2.70414	4.07926	1.44753	2.81809	0.00483106	0.0166671	unknown
MA_2679g0010	2.70693	3.46624	1.22322	2.8337	0.00460127	0.0159806	RING-H2 finger ATL3
MA_26811g0010	4.10287	4.81325	1.90081	2.53222	0.0113344	0.0344562	UDP-glycosyltransferase UGT2
MA_2687768g0010	17.2742	4.14818	1.34528	3.0835	0.00204578	0.00794214	unknown
MA_269680g0010	4.48245	4.50539	1.66967	2.69837	0.00696803	0.0228186	CBL-interacting serine threonine- kinase 3
MA_26992g0010	180.704	5.90745	0.42959	13.7514	4.9962e-43	2.19098e-40	probable L-gulonolactone oxidase 6 isoform X2
MA_2704g0010	498.74	6.05807	0.464157	13.0518	6.20855e-39	1.95774e-36	basic 7S globulin-like
MA_2704g0020	79.3184	2.73855	0.325841	8.40457	4.29445e-17	1.8219e-15	MLO 11 isoform X1
MA_27060g0010	8.36701	7.99448	1.51919	5.26232	1.4225e-07	1.41709e-06	CEN 1
MA_27078g0010	128.266	2.6488	0.233663	11.336	8.70384e-30	1.36517e-27	lysine ketoglutarate reductase trans-splicing
MA_271349g0010	888.259	1.43455	0.170343	8.42153	3.7159e-17	1.589e-15	aldehyde dehydrogenase family 2 member C4-like
MA_27149g0010	57.2838	1.15474	0.35421	3.26005	0.00111394	0.00466188
MA_271613g0010	17.1368	3.20684	0.620771	5.16589	2.39291e-07	2.28478e-06
MA_272181g0010	94.0997	2.21942	0.390843	5.67854	1.35852e-08	1.6354e-07	HAD-superfamily subfamily variant 3
MA_27243g0010	374.613	5.20603	0.842795	6.1771	6.52883e-10	9.84848e-09
MA_27253g0010	780.421	2.75898	0.188082	14.669	1.01792e-48	6.73015e-46	sucrose synthase 2
MA_2728355g0010	45.9924	10.5363	1.27752	8.24746	1.61798e-16	6.34439e-15	pathogenesis-related 5-like
MA_273064g0010	322.417	1.00547	0.310704	3.23612	0.00121166	0.00502485	dirigent
MA_27309g0010	81.6947	3.05005	0.501567	6.08105	1.19401e-09	1.7324e-08	ethylene-responsive transcription factor 5-like
MA_273264g0010	47.4242	6.6502	0.835763	7.95704	1.76204e-15	5.96262e-14	beta- insoluble isoenzyme CWINV1
MA_2739371g0010	18.5866	5.77645	0.867941	6.65535	2.82621e-11	5.29234e-10	glycosyltransferase 2-like
MA_27424g0010	56.3858	1.0798	0.33572	3.21637	0.00129823	0.00532627	methyl- -binding domain-containing 2
MA_27441g0010	182.369	1.15666	0.358809	3.22361	0.00126587	0.00521243	glycerophosphodiester phosphodiesterase chloroplastic-like
MA_275892g0010	4.35613	3.22984	1.27368	2.53584	0.0112178	0.0341863	myosin-binding 7-like
MA_276247g0010	63.1667	2.52747	0.570707	4.42867	9.48178e-06	6.58941e-05	chaperone dnaJ chloroplastic-like
MA_27638g0010	1421.19	1.71806	0.447195	3.84187	0.000122103	0.000656509	serine threonine receptor-like kinase NFP
MA_278449g0010	19.0007	3.17002	0.537168	5.90135	3.60541e-09	4.82849e-08	unknown
MA_278486g0010	20.6672	2.11829	0.84126	2.51799	0.0118025	0.0356248	RING U-box superfamily
MA_27939g0010	130.18	2.11436	0.398291	5.30857	1.10489e-07	1.12788e-06	transcription factor bHLH148-like
MA_27973g0010	5.46127	7.1711	2.27157	3.15689	0.00159459	0.00638549	MIZU-KUSSEI 1
MA_279755g0010	181.686	13.0104	2.0567	6.32586	2.51833e-10	4.05803e-09	blue copper -like
MA_27987g0010	100.482	1.22412	0.21009	5.82665	5.65494e-09	7.33776e-08	abscisic acid receptor PYL2-like
MA_28094g0010	198.655	1.02547	0.164908	6.21843	5.02149e-10	7.73489e-09	phosphoenolpyruvate carboxylase-like
MA_28098g0010	46.3877	5.00678	0.795781	6.29165	3.141e-10	4.99031e-09	glucan endo-1,3-beta-glucosidase-like
MA_281368g0010	577.866	3.75398	0.208308	18.0213	1.3264e-72	3.80024e-69	water deficit inducible LP3
MA_28188g0010	5.16993	7.27432	1.47279	4.93914	7.84694e-07	6.79489e-06	Myb family transcription factor At1g14600
MA_282139g0010	33.7749	1.05567	0.373418	2.82705	0.00469794	0.0162677	hypothetical protein MTR_5g020090
MA_28286g0010	42.138	1.05599	0.313463	3.36879	0.000754994	0.00331088	receptor kinase At4g00960
MA_2828g0010	142.471	10.8431	1.52774	7.09743	1.27096e-12	2.84928e-11	mavicyanin-like
MA_283505g0010	238.495	1.0138	0.191732	5.28761	1.23923e-07	1.24958e-06	glucosidase 2 subunit beta
MA_2845135g0010	30.1215	2.50466	0.890912	2.81134	0.00493349	0.0169685	Lipase 1
MA_284g0010	266.195	1.2083	0.199513	6.05626	1.39321e-09	1.99648e-08
MA_284g0020	731.627	1.46625	0.138291	10.6026	2.897e-26	3.22543e-24	AT-hook motif nuclear-localized 22-like
MA_285982g0010	6.31112	5.42059	1.53039	3.54196	0.000397167	0.00188022	receptor kinase At4g00960
MA_286042g0010	51.6588	2.01442	0.245374	8.20959	2.21951e-16	8.61661e-15	phosphoglycerate kinase
MA_287044g0010	76.2045	2.20387	0.377766	5.83397	5.41241e-09	7.04433e-08	endo-1,4-beta-xylanase A
MA_287316g0010	24.0475	3.40473	0.839443	4.05594	4.99332e-05	0.000294205	abscisic acid receptor PYL4
MA_287744g0010	8.49183	3.31443	0.758662	4.36878	1.24944e-05	8.41707e-05	glucuronosyltransferase PGSIP8
MA_28815g0030	367.157	2.03258	0.231947	8.76315	1.89861e-18	9.47675e-17	UDP-glucose 6-dehydrogenase 1-like
MA_28815g0040	572.788	2.16521	0.183462	11.8019	3.81427e-32	7.51935e-30	UDP-glucose 6-dehydrogenase 4
MA_288997g0010	63.3591	1.09611	0.203956	5.37422	7.69168e-08	8.07026e-07	peptidase M23
MA_289035g0010	32.911	1.13679	0.382058	2.97543	0.00292577	0.0108411	origin of replication complex subunit 3 isoform X1
MA_2890821g0010	23.453	1.47658	0.594672	2.48301	0.0130277	0.0387539	probable pectate lyase 8
MA_289531g0010	28.7892	4.73678	0.948208	4.9955	5.86824e-07	5.20738e-06	dnaJ homolog subfamily B member 6
MA_28961g0020	475.086	2.74745	0.154173	17.8207	4.88635e-71	1.31247e-67	transcription factor bHLH49 isoform X1
MA_2896391g0010	23.9462	2.1985	0.408738	5.37875	7.50068e-08	7.88911e-07	late blight resistance homolog R1B-19
MA_290104g0010	45.8713	6.73146	0.871715	7.72209	1.14436e-14	3.44881e-13	xyloglucan galactosyltransferase KATAMARI1 homolog
MA_290245g0010	140.143	5.45572	0.342498	15.9292	3.97288e-57	5.02172e-54	LOB domain-containing 6
MA_29024g0010	18.5645	9.31679	1.29896	7.17248	7.36497e-13	1.71554e-11	stigma-specific STIG1 1
MA_290276g0010	12.9151	7.33485	1.40602	5.21674	1.82099e-07	1.77619e-06	GDSL-like lipase acylhydrolase
MA_29029g0010	540.578	1.76109	0.333033	5.28804	1.23637e-07	1.24728e-06	Maternal effect embryo arrest isoform 1
MA_29066g0010	8.20721	3.79795	1.1124	3.41419	0.000639724	0.00286413	legumin-like storage
MA_291092g0010	369.394	6.74575	0.771311	8.74583	2.21386e-18	1.09485e-16	AT-hook motif nuclear-localized 20-like
MA_2924g0010	20.016	1.5449	0.433109	3.56701	0.000361075	0.00172551	SPIRAL1-like 5
MA_292538g0010	65.0897	1.58444	0.284528	5.56866	2.56708e-08	2.9349e-07	unknown
MA_292549g0010	599.871	1.45554	0.164477	8.84955	8.78754e-19	4.59512e-17	hypothetical protein 2_10297_01, partial
MA_292606g0010	18.6958	6.64195	1.05527	6.29406	3.09264e-10	4.92622e-09	tetracycline resistance class B-like
MA_293305g0010	8.19705	5.04398	1.93038	2.61295	0.00897653	0.0282972	dirigent 11-like
MA_293627g0010	58.5382	2.26333	0.448494	5.04651	4.49958e-07	4.07446e-06
MA_29441g0010	9.70308	7.62889	1.4711	5.18582	2.15062e-07	2.07138e-06	Transcription factor bHLH83
MA_29449g0010	5.38068	3.69784	1.38541	2.66914	0.0076046	0.0246022	hypothetical protein, partial
MA_2946816g0010	11.5052	6.20719	0.969842	6.40021	1.55163e-10	2.5806e-09	unknown
[truncated: 5,415 more rows]

## Sheet: (3) 15Days IAA vs. Mock
Differentially expressed genes of IAA treatment after 15 days, compared to the mock condition
Shown are genes in the IAA treatment compared with the mock, with an adjusted pvalue < 0.05, and an absolute value of foldchange >1.
ID	Mean-CPM	logFC	flcSE	stat	pvalue	padj	Description
MA_10001337g0010	20.4646	1.11713	0.423445	2.63819	0.00833496	0.0311535	isoflavone reductase
MA_10006044g0010	6.8357	6.02744	1.35955	4.43341	9.27528e-06	8.67307e-05	GDSL esterase lipase At5g55050-like isoform X2
MA_100094g0010	524.515	7.17045	0.708621	10.1189	4.55581e-24	8.81939e-22	N-acyl-D-amino-acid deacylase
MA_10011940g0010	68.3276	7.40119	0.80847	9.15456	5.4578e-20	6.28828e-18	unknown
MA_100151g0010	2.57499	5.57691	1.45716	3.82724	0.00012959	0.000887249	xyloglucan endotransglucosylase hydrolase 2-like
MA_10016710g0010	36.6113	2.79506	0.735534	3.80004	0.000144671	0.000973996	GDP-fucose O-fucosyltransferase
MA_10018938g0010	44.3588	1.60675	0.442716	3.6293	0.000284196	0.00176192	LRR receptor-like serine threonine- kinase GSO2
MA_100190g0010	79.5493	1.33891	0.469821	2.84983	0.00437426	0.0182761	hydroquinone glucosyltransferase-like
MA_10020141g0010	72.9559	2.36504	0.689501	3.43007	0.000603415	0.00337661
MA_10020434g0010	11.7714	3.39552	1.1563	2.93654	0.00331897	0.0144911	ethylene-responsive transcription factor ERF014-like
MA_100207g0010	9.19302	4.9583	1.16123	4.26988	1.95583e-05	0.000167171	LRR receptor-like serine threonine- kinase GSO1
MA_10021234g0010	826.141	2.42904	0.264148	9.19573	3.72449e-20	4.40947e-18	glutathione peroxidase
MA_10025310g0010	781.18	1.63537	0.196852	8.30762	9.76434e-17	7.07643e-15	aldehyde dehydrogenase family 2 member C4-like
MA_10028g0010	78.4181	2.17699	0.532005	4.09205	4.27575e-05	0.000333372	xyloglucan endotransglucosylase hydrolase 2
MA_10031781g0010	167.104	2.27374	0.516052	4.40603	1.05282e-05	9.68447e-05	ethylene-responsive transcription factor 5-like
MA_10032317g0010	148.907	1.05688	0.303501	3.48231	0.000497105	0.0028556	GDP-mannose 3,5-epimerase 2
MA_10033993g0010	63.3499	2.13779	0.428072	4.99399	5.91439e-07	7.38456e-06	LRR receptor-like serine threonine- kinase GSO2
MA_10034488g0010	10.5765	1.66516	0.651725	2.55501	0.0106186	0.0380604	21 kDa -like
MA_10038097g0010	70.6556	3.94279	0.754375	5.22657	1.72688e-07	2.4261e-06	beta- insoluble isoenzyme CWINV1 isoform X1
MA_10039253g0010	68.6218	3.56436	0.628781	5.66867	1.43907e-08	2.57047e-07	tau class glutathione S-transferase
MA_10040248g0010	38.8375	5.73877	0.804694	7.13162	9.91966e-13	3.92548e-11	F-box kelch-repeat At1g67480-like
MA_10045857g0010	2.35275	4.11233	1.6258	2.52943	0.0114249	0.0403981	probable leucine-rich repeat receptor kinase At1g35710
MA_10048467g0010	418.083	3.78294	0.334793	11.2993	1.32198e-29	4.37026e-27	transcription repressor MYB5-like
MA_10050914g0010	581.541	10.1389	0.867584	11.6863	1.49757e-31	6.12947e-29	secoisolariciresinol dehydrogenase-like isoform X2
MA_10051g0010	78.46	5.55196	0.724847	7.65949	1.86669e-14	9.51638e-13	F-box kelch-repeat At1g67480-like
MA_100525g0010	111.803	1.96062	0.561992	3.4887	0.000485383	0.00279997	NDR1 HIN1 12
MA_10052810g0010	157.998	1.60271	0.31726	5.05173	4.37825e-07	5.6369e-06	anthocyanidin reductase
MA_10055167g0010	233.801	3.5177	0.454558	7.73873	1.00417e-14	5.38096e-13	ribonuclease Y-like
MA_10055333g0010	8.56482	3.87764	0.821859	4.71814	2.38016e-06	2.57982e-05	NRT1 PTR FAMILY -like
MA_10055697g0010	273.109	1.85829	0.508683	3.65315	0.000259047	0.00162357	cytochrome P450 82C4-like
MA_10060181g0010	12.6628	7.32014	1.50584	4.86115	1.16704e-06	1.36634e-05	unknown
MA_10061449g0010	4.6287	4.54011	1.564	2.90289	0.00369738	0.0158629	receptor kinase At4g00960
MA_10061796g0010	3.85259	5.55997	1.51858	3.6613	0.000250939	0.00157851	Linoleate 9S-lipoxygenase chloroplastic
MA_10066818g0010	70.5028	4.93771	0.579094	8.52662	1.5069e-17	1.243e-15	probable methyltransferase PMT19
MA_10067271g0010	17.402	1.29393	0.450166	2.87435	0.00404858	0.0171558	Ca2+-activated K+ channel alpha subunit
MA_10068901g0010	544.679	2.42355	0.307884	7.87163	3.50055e-15	2.03572e-13	dirigent
MA_10070914g0010	22.1713	3.4787	0.720388	4.82893	1.37268e-06	1.58071e-05	tau class glutathione S-transferase
MA_10078781g0010	45.1708	2.0546	0.407906	5.03696	4.72988e-07	6.05334e-06	sulfate transporter -like
MA_1008030g0010	7.08993	2.33141	0.905817	2.57382	0.0100582	0.0363856	unknown
MA_10081221g0010	307.921	3.3563	0.69409	4.83553	1.32791e-06	1.53285e-05	tau class glutathione S-transferase
MA_10083496g0010	33.7173	5.35829	0.902953	5.93419	2.95308e-09	6.08981e-08	probable xyloglucan endotransglucosylase hydrolase 7
MA_100852g0010	8.17879	5.13271	1.33791	3.83637	0.000124869	0.000859167	methylesterase chloroplastic
MA_100853g0010	24.1972	1.36629	0.4983	2.7419	0.00610843	0.0241483	hypothetical protein SELMODRAFT_158336
MA_100868g0010	81.7669	3.8944	0.52383	7.43447	1.04987e-13	4.90427e-12	AF085330_1expansin
MA_100931g0020	38.3926	3.17838	0.765038	4.15454	3.25946e-05	0.000262123	AT-hook motif nuclear-localized 22
MA_10095919g0010	159.037	1.34599	0.325909	4.12997	3.62811e-05	0.000288263	phenylcoumaran benzylic ether reductase
MA_100975g0010	9.0788	2.24529	0.759583	2.95594	0.00311713	0.0137354	indole-3-acetic acid-amido synthetase
MA_10099693g0010	95.8944	3.8486	0.428235	8.98713	2.5376e-19	2.64698e-17	class VII chitinase
MA_100998g0010	33.5011	5.50118	0.906989	6.06531	1.31696e-09	2.89206e-08
MA_10101302g0010	90.4551	8.8347	1.51098	5.847	5.00504e-09	9.8986e-08	tau class glutathione S-transferase
[truncated: 6,257 more rows]

## Sheet: (4) 5Days BAP vs. Mock
Differentially expressed genes of BAP treatment after 5 days, compared to the mock condition
[truncated: 3,739 more rows]

## Sheet: (5) 10Days BAP vs. Mock
Differentially expressed genes of BAP treatment after 10 days, compared to the mock condition
[truncated: 5,295 more rows]

[truncated: 4 more sheets: (6) 15Days BAP vs. Mock, (7) 5Days BAP+IAA vs. Mock, (8) 10Days BAP+IAA vs. Mock, (9) 15Days BAP+IAA vs. Mock]
