# Supplementary material for: A conserved graft formation process in Norway spruce and Arabidopsis identifies the PAT gene family as central regulators of wound healing
Source: Nat Plants. 2024 Jan 2;10(1):53–65. doi: 10.1038/s41477-023-01568-w (PMC10808061; doi:10.1038/s41477-023-01568-w)
Supplement: Supplementary file 8 — Primers used for cloning spruce genes and qRT-PCR. [file 41477_2023_1568_MOESM8_ESM.xlsx]

## Sheet: Sheet1
Supplementary Table 6. Primers used for cloning spruce genes and qRT-PCR
Primer name	Primer sequence	Note
221-PaPAT1-like-F	AAAAAGCAGGCTTAATGAATGTGCAGTTCAAGAC	For cloning PaPAT1-like
221-PaPAT1-like-R	AGAAAGCTGGGTTCTGCCAGGCACAAGCT	For cloning PaPAT1-like
221-PaERF115-like-F	AAAAAGCAGGCTTAATGGCGAGCAAGACAGATC	For cloning PaERF115-like
221-PaERF115-like-R	AGAAAGCTGGGTTAAGATCTGGGCAGTGCCAA	For cloning PaERF115-like
AtPAT1-qF	GTGGAGGTGGCCTAAGCATT	qRT-PCR for AtPAT1
AtPAT1-qR	TAGAGCTTCCCCAGGTCGAA	qRT-PCR for AtPAT1
AtANAC096-qF	AGGCCGTGCCCCGTTA	qRT-PCR for AtANAC096
AtANAC096-qR	ATCGCATAGTCGATATTCATGCAT	qRT-PCR for AtANAC096
PP2A-qF	TCGTGCAGTATCGCTTCTCG	qRT-PCR reference gene
PP2A-qR	CGCTTGGTCGACTATCGGAA	qRT-PCR reference gene
