# Supplementary material for: A conserved graft formation process in Norway spruce and Arabidopsis identifies the PAT gene family as central regulators of wound healing
Source: Nat Plants. 2024 Jan 2;10(1):53–65. doi: 10.1038/s41477-023-01568-w (PMC10808061; doi:10.1038/s41477-023-01568-w)
Supplement: Supplementary file 10 — Statistical source data. [file 41477_2023_1568_MOESM10_ESM.xlsx]

## Sheet: Fig. 1d
Phloem and xylem reconnection rates (CFDA assay) in Picea abies and Pinus contorta grafts.
	phloem transport																	xylem transport
	10DAG								10DAG									10DAG								10DAG
		genotype	graft type	root fluorescing	total	% fluorescing				genotype	graft type	root fluorescing	total	% fluorescing					genotype	graft type	root fluorescing	total	% fluorescing				genotype	graft type	root fluorescing	total	% fluorescing
	replicate 1	pinus contorta	ungrafted	11	11	100			replicate 1	pinus contorta	homograft	4	11	36.3636				replicate 1	pinus contorta	ungrafted	11	11	100			replicate 1	pinus contorta	homograft	6	12	50
	replicate 2	pinus contorta	ungrafted	11	11	100			replicate 2	pinus contorta	homograft	5	11	45.4545				replicate 2	pinus contorta	ungrafted	11	11	100			replicate 2	pinus contorta	homograft	5	11	45.4545
	replicate 3	pinus contorta	ungrafted	11	11	100			replicate 3	pinus contorta	homograft	4	11	36.3636				replicate 3	pinus contorta	ungrafted	11	11	100			replicate 3	pinus contorta	homograft	9	21	42.8571
									replicate 4	pinus contorta	homograft	4	11	36.3636
																		15DAG								15DAG
	15DAG								15DAG										genotype	graft type	root fluorescing	total	% fluorescing				genotype	graft type	root fluorescing	total	% fluorescing
		genotype	graft type	root fluorescing	total	% fluorescing				genotype	graft type	root fluorescing	total	% fluorescing				replicate 1	pinus contorta	ungrafted	11	11	100			replicate 1	pinus contorta	homograft	8	11	72.7273
	replicate 1	pinus contorta	ungrafted	11	11	100			replicate 1	pinus contorta	homograft	7	11	63.6364				replicate 2	pinus contorta	ungrafted	11	11	100			replicate 2	pinus contorta	homograft	16	18	88.8889
	replicate 2	pinus contorta	ungrafted	11	11	100			replicate 2	pinus contorta	homograft	6	11	54.5455				replicate 3	pinus contorta	ungrafted	11	11	100			replicate 3	pinus contorta	homograft	9	11	81.8182
	replicate 3	pinus contorta	ungrafted	11	11	100			replicate 3	pinus contorta	homograft	6	11	50												replicate 4	pinus contorta	homograft	7	9	77.7778
																		20DAG
	20DAG								20DAG										genotype	graft type	root fluorescing	total	% fluorescing			20DAG
		genotype	graft type	root fluorescing	total	% fluorescing				genotype	graft type	root fluorescing	total	% fluorescing				replicate 1	pinus contorta	ungrafted	11	11	100				genotype	graft type	root fluorescing	total	% fluorescing
	replicate 1	pinus contorta	ungrafted	11	11	100			replicate 1	pinus contorta	homograft	11	11	100				replicate 2	pinus contorta	ungrafted	11	11	100			replicate 1	pinus contorta	homograft	11	11	100
	replicate 2	pinus contorta	ungrafted	11	11	100			replicate 2	pinus contorta	homograft	11	11	100				replicate 3	pinus contorta	ungrafted	11	11	100			replicate 2	pinus contorta	homograft	13	16	81.25
	replicate 3	pinus contorta	ungrafted	11	11	100			replicate 3	pinus contorta	homograft	11	11	100												replicate 3	pinus contorta	homograft	20	21	95.2381
																		25DAG
	10DAG								10DAG										genotype	graft type	root fluorescing	total	% fluorescing			25DAG
		genotype	graft type	root fluorescing	total	% fluorescing				genotype	graft type	root fluorescing	total	% fluorescing				replicate 1	pinus contorta	ungrafted	9	9	100				genotype	graft type	root fluorescing	total	% fluorescing
	replicate 1	Picea abies	ungrafted	11	11	100			replicate 1	Picea abies	homograft	10	16	62.5				replicate 2	pinus contorta	ungrafted	9	9	100			replicate 1	pinus contorta	homograft	11	11	100
	replicate 2	Picea abies	ungrafted	11	11	100			replicate 2	Picea abies	homograft	6	10	60				replicate 3	pinus contorta	ungrafted	9	9	100			replicate 2	pinus contorta	homograft	11	11	100
	replicate 3	Picea abies	ungrafted	11	11	100			replicate 3	Picea abies	homograft	6	12	50												replicate 3	pinus contorta	homograft	21	21	100
																		10DAG
	15DAG								15DAG										genotype	graft type	root fluorescing	total	% fluorescing			10DAG
		genotype	graft type	root fluorescing	total	% fluorescing				genotype	graft type	root fluorescing	total	% fluorescing				replicate 1	Picea abies	ungrafted	11	11	100				genotype	graft type	root fluorescing	total	% fluorescing
	replicate 1	Picea abies	ungrafted	11	11	100			replicate 1	Picea abies	homograft	10	14	71.4286				replicate 2	Picea abies	ungrafted	11	11	100			replicate 1	Picea abies	homograft	7	10	70
	replicate 2	Picea abies	ungrafted	11	11	100			replicate 2	Picea abies	homograft	7	11	63.6364				replicate 3	Picea abies	ungrafted	11	11	100			replicate 2	Picea abies	homograft	5	10	50
	replicate 3	Picea abies	ungrafted	11	11	100			replicate 3	Picea abies	homograft	6	9	66.6667												replicate 3	Picea abies	homograft	9	20	45
																		15DAG
	20DAG								20DAG										genotype	graft type	root fluorescing	total	% fluorescing			15DAG
		genotype	graft type	root fluorescing	total	% fluorescing				genotype	graft type	root fluorescing	total	% fluorescing				replicate 1	Picea abies	ungrafted	12	14	85.7143				genotype	graft type	root fluorescing	total	% fluorescing
	replicate 1	Picea abies	ungrafted	11	11	100			replicate 1	Picea abies	homograft	11	11	100				replicate 2	Picea abies	ungrafted	10	14	71.4286			replicate 1	Picea abies	homograft	10	10	100
	replicate 2	Picea abies	ungrafted	11	11	100			replicate 2	Picea abies	homograft	7	8	87.5				replicate 3	Picea abies	ungrafted	14	14	100			replicate 2	Picea abies	homograft	6	10	60
	replicate 3	Picea abies	ungrafted	11	11	100			replicate 3	Picea abies	homograft	11	12	91.6667												replicate 3	Picea abies	homograft	9	14	64.2857
																		20DAG								replicate 4	Picea abies	homograft	9	13	69.2308
																			genotype	graft type	root fluorescing	total	% fluorescing
																		replicate 1	Picea abies	ungrafted	14	14	100			20DAG
																		replicate 2	Picea abies	ungrafted	14	14	100				genotype	graft type	root fluorescing	total	% fluorescing
																		replicate 3	Picea abies	ungrafted	14	14	100			replicate 1	Picea abies	homograft	9	12	75
																										replicate 2	Picea abies	homograft	17	20	85
																		25DAG								replicate 3	Picea abies	homograft	16	20	80
																			genotype	graft type	root fluorescing	total	% fluorescing
																		replicate 1	Picea abies	ungrafted	11	11	100			25DAG
																		replicate 2	Picea abies	ungrafted	11	11	100				genotype	graft type	root fluorescing	total	% fluorescing
																		replicate 3	Picea abies	ungrafted	11	11	100			replicate 1	Picea abies	homograft	10	10	100
																										replicate 2	Picea abies	homograft	10	10	100
																										replicate 3	Picea abies	homograft	10	10	100
