# Supplementary material for: A conserved graft formation process in Norway spruce and Arabidopsis identifies the PAT gene family as central regulators of wound healing
Source: Nat Plants. 2024 Jan 2;10(1):53–65. doi: 10.1038/s41477-023-01568-w (PMC10808061; doi:10.1038/s41477-023-01568-w)
Supplement: Supplementary file 11 — Statistical source data. [file 41477_2023_1568_MOESM11_ESM.xlsx]

## Sheet: Fig. 2d
Height of intact and 2.5 years old grafted Pinus sylvestris, Pinus contorta and Picea abies.					One-way ANOVA, with Tukey’s post-hoc test
Pinus sylvestris intact	Pinus sylvestris homograft	Pinus sylvestris/Pinus contorta	Pinus sylvestris/Picea abies
38	42	29	25
31	40	32	43			p value
32	40	29	36		pinus sylvestris intact vs pinus sylvestris homograft	0.7480733
46	41	43	37		pinus sylvestris/picea abies vs pinus sylvestris homograft	0.0060139
41	40	43	26		pinus sylvestris/pinus contorta vs pinus sylvestris homograft	0.2788156
26	45	35	15		pinus sylvestris/picea abies vs pinus sylvestris intact	0.0666504
40	23	45	13		pinus sylvestris/pinus contorta vs pinus sylvestris intact	0.8888966
45	33	42	30		pinus sylvestris/pinus contorta vs pinus sylvestris/picea abies	0.1943012
32	41	29	43
42	35	29	13
36	30	25	11
39	30	32
49	31	27
24	33	25
36	38	12
35	28	37
26	52	25
22	35	30
20	38	34
29	37	39
28	37	27
	30	26
	35	32
	44	37
		42
		37

## Sheet: Fig. 2f
Height of intact and 2.5 years old grafted Pinus sylvestris, Pinus contorta and Picea abies.					One-way ANOVA, with Tukey’s post-hoc test
Pinus contorta intact	Pinus contorta homograft	Pinus contorta/Pinus sylvestris	Pinus contorta/Picea abies
47	34	37	34
40	44	41	21			p value
29	45	38	42		pinus contorta intact vs pinus contorta homograft	0.6945119
58	48	42	27		pinus contorta/picea abies vs pinus contorta homograft	0.0000049
43	36	33	26		pinus contorta/pinus sylvestris vs pinus contorta homograft	0.0331899
29	50	35	25		pinus contorta/picea abies vs pinus contorta intact	0.0002613
43	39	29	22		pinus contorta/pinus sylvestris vs pinus contorta intact	0.4068728
37	42	39	21		pinus contorta/pinus sylvestris vs pinus contorta/picea abies	0.0092264
49	48	40	28
46	31	33	20
36	34	25	18
29	30	40	29
45	40	27	30
41	25	31	37
33	30	37	22
32	34	25
28	41	32
30	50	27
30	41	24
32	45	30
35	41	40
26	37	36
26	37	32
	32	31
		31
		38
		39
		35
		33
		26
		23
		33
		41
		45
