# Supplementary material for: A conserved graft formation process in Norway spruce and Arabidopsis identifies the PAT gene family as central regulators of wound healing
Source: Nat Plants. 2024 Jan 2;10(1):53–65. doi: 10.1038/s41477-023-01568-w (PMC10808061; doi:10.1038/s41477-023-01568-w)
Supplement: Supplementary file 12 — Statistical source data. [file 41477_2023_1568_MOESM12_ESM.xlsx]

## Sheet: Fig. 3f
PaCDKB2;2-like (Cluster5) and AtCDKB2;2 expression during graft formation
PaCDKB2;2-like	Days	Tiisues	Replicate1	Replicate2	Replicate3		AtCDKB2;2	Days	Tissues	Replicate1	Replicate2
Ungrafted	0	intact	809.481	950.664	901.555		Ungrafted	0	intact	42	41
	1	intact	626.334	639.307	554.642			1	intact	29	47
	3	intact	825.937	716.381	669.31			2	intact	34	46
	7	intact	479.591	393.141	315.201			3	intact	48	25
	14	intact	374.54	278.959	359.933			5	intact	27	33
	28	intact	399.158	313.154	337.619			7	intact	24	24
Grafted	1	Rootstock	253.214	241.736	255.915			10	intact	28	26
	1	Scion	324.175	354.909	304.503		Grafted	1	Rootstock	154	176
	3	Rootstock	1057.56	1036.89	1215.15			1	Scion	290	335
	3	Scion	1124.79	1129.82	1118.22			2	Rootstock	297	241
	7	Rootstock	727.858	815.581	846.689			2	Scion	438	409
	7	Scion	934.99	925.106	761.43			3	Rootstock	280	289
	14	Rootstock	1021.78	858.013	992.814			3	Scion	245	253
	14	Scion	963.277	958.64	1030			5	Rootstock	142	113
	28	Rootstock	373.553	487.408	459.33			5	Scion	216	197
	28	Scion	493.805	537.075	478.197			7	Rootstock	111	82
								7	Scion	121	80
								10	Rootstock	88	76
								10	Scion	64	62

## Sheet: Fig. 3g
PaWOX13-like (Cluster6) and AtWOX13 expression during graft formation
PaWOX13-like	Days	Tiisues	Replicate1	Replicate2	Replicate3		AtWOX13	Days	Tissues	Replicate1	Replicate2
Ungrafted	0	intact	9.04448	7.49397	15.6404		Ungrafted	0	intact	156	105
	1	intact	13.0486	12.8314	16.3451			1	intact	226	127
	3	intact	13.7656	9.81344	12.3755			2	intact	143	110
	7	intact	11.6973	12.415	22.5144			3	intact	131	165
	14	intact	40.4211	19.117	33.9359			5	intact	113	89
	28	intact	24.2098	17.0097	28.5096			7	intact	136	115
Grafted	1	Rootstock	177.25	233.882	253.398			10	intact	107	68
	1	Scion	119.566	145.035	154.421		Grafted	1	Rootstock	245	227
	3	Rootstock	184.679	200.87	178.129			1	Scion	448	435
	3	Scion	103.753	161.686	136.221			2	Rootstock	206	221
	7	Rootstock	159.774	148.287	129.293			2	Scion	440	377
	7	Scion	157.521	112.071	152.286			3	Rootstock	274	331
	14	Rootstock	69.3998	82.4249	107.641			3	Scion	477	534
	14	Scion	94.507	110.811	122.388			5	Rootstock	285	282
	28	Rootstock	37.93	42.5891	46.7115			5	Scion	391	312
	28	Scion	55.2017	68.8557	55.3814			7	Rootstock	241	255
								7	Scion	227	220
								10	Rootstock	184	192
								10	Scion	173	169

## Sheet: Fig. 3h
PaAPL-like (Cluster 11) and AtAPL expression during graft formation
PaAPL-like (Cluster 11)		Days	Tiisues	Replicate1	Replicate2	Replicate3		AtAPL	Days	Tissues	Replicate1	Replicate2
	Ungrafted	0	intact	54.2669	48.1755	81.5533		Ungrafted	0	intact	178	216
		1	intact	84.3812	82.2721	80.6356			1	intact	227	194
		3	intact	58.2391	71.9652	46.4082			2	intact	235	236
		7	intact	39.4785	60.6955	63.0403			3	intact	253	229
		14	intact	58.3884	74.8427	55.8312			5	intact	224	244
		28	intact	61.6422	76.4679	63.521			7	intact	279	264
	Grafted	1	Rootstock	56.4862	61.0885	64.6081			10	intact	277	279
		1	Scion	91.7793	107.496	87.6207		Grafted	1	Rootstock	178	236
		3	Rootstock	52.1739	32.5431	58.86			1	Scion	173	193
		3	Scion	117.328	136.888	156.913			2	Rootstock	288	334
		7	Rootstock	88.1057	92.2043	79.0123			2	Scion	268	341
		7	Scion	114.225	137.826	156.722			3	Rootstock	383	410
		14	Rootstock	108.904	103.279	139.704			3	Scion	369	344
		14	Scion	136.125	146.029	144.2			5	Rootstock	307	315
		28	Rootstock	144.824	112.624	131.376			5	Scion	336	459
		28	Scion	157.576	177.495	173.599			7	Rootstock	436	366
									7	Scion	467	459
									10	Rootstock	531	436
									10	Scion	619	544
