# Supplementary material for: A conserved graft formation process in Norway spruce and Arabidopsis identifies the PAT gene family as central regulators of wound healing
Source: Nat Plants. 2024 Jan 2;10(1):53–65. doi: 10.1038/s41477-023-01568-w (PMC10808061; doi:10.1038/s41477-023-01568-w)
Supplement: Supplementary file 13 — Statistical source data. [file 41477_2023_1568_MOESM13_ESM.xlsx]

## Sheet: Fig. 4b
The distribution of differentially expressed genes responding to hormone treatments.
Time	Treatment	Number	DEG
5Days	BAP-IAA	4430	Down-Reglated
5Days	BAP	2386	Down-Reglated
5Days	IAA	4876	Down-Reglated
5Days	BAP-IAA	4095	Up-Upregulated
5Days	BAP	1353	Up-Upregulated
5Days	IAA	4589	Up-Upregulated
10Days	BAP-IAA	4623	Down-Reglated
10Days	BAP	3195	Down-Reglated
10Days	IAA	3391	Down-Reglated
10Days	BAP-IAA	4061	Up-Upregulated
10Days	BAP	2100	Up-Upregulated
10Days	IAA	4023	Up-Upregulated
15Days	BAP-IAA	4390	Down-Reglated
15Days	BAP	3186	Down-Reglated
15Days	IAA	2289	Down-Reglated
15Days	BAP-IAA	4630	Up-Upregulated
15Days	BAP	2936	Up-Upregulated
15Days	IAA	4020	Up-Upregulated

## Sheet: Fig. 4e
An overlap analysis presented as a ratio of 1.0 for genes differentially expressed in response to auxin (c) and genes differentially expressed during Picea abies grafting (Extended Data Fig. 3c).
Auxin induced genes
Time	Tissue	Overlap-Up	Up-DEG	Overlap-Down	Down-DEG	DEG	Expressed-Gene	Up-pvalue_A	Up-qvaule_A	Down-pvalue_B	Down-qvaule_B
Day1	Rootstock	520	5713	502	6307	12021	44688	1	1	1	1
Day1	Scion	481	4588	320	4232	8821	43633	0.531287	0.590319	0.999991	1
Day3	Rootstock	411	3634	300	4075	7710	42578	3.54095e-07	5.90159e-07	0.999994	1
Day3	Scion	443	3662	211	3161	6824	42578	3.41917e-10	6.83833e-10	0.932505	1
Day7	Rootstock	365	2832	87	1618	4451	41523	2.95524e-24	1.54574e-23	0.00357677	0.0119226
Day7	Scion	551	3976	185	3084	7061	42578	2.48606e-15	8.28686e-15	0.993918	1
Day14	Rootstock	434	3543	101	1989	5533	51523	3.09147e-24	1.54574e-23	0.00640943	0.0160236
Day14	Scion	572	4099	136	3095	7195	42578	2.92671e-14	7.31678e-14	1	1
Day28	Rootstock	260	2768	47	755	3524	41523	6.57769e-07	9.3967e-07	7.49246e-12	3.74623e-11
Day28	Scion	265	3008	83	1168	4177	42578	0.000700365	0.000875457	4.095e-13	4.095e-12
Auxin repressed genes
Time	Tissue	Overlap-Up	Up-DEG	Overlap-Down	Down-DEG	DEG	Expressed-Gene	Up-pvalue_A	Up-qvaule_A	Down-pvalue_B	Down-qvaule_B
Day1	Rootstock	198	5713	486	6307	12021	44688	1	1	1	1
Day1	Scion	155	4588	396	4232	8821	43633	1	1	0.75068	0.93835
Day3	Rootstock	132	3634	291	4075	7710	42578	1	1	0.999999	1
Day3	Scion	123	3662	304	3161	6824	42578	1	1	3.50246e-05	5.00352e-05
Day7	Rootstock	99	2832	141	1618	4451	41523	1	1	7.92577e-16	1.58515e-15
Day7	Scion	184	3976	411	3084	7061	42578	1	1	5.20801e-25	2.604e-24
Day14	Rootstock	109	3543	183	1989	5533	51523	1	1	1.35943e-22	4.53144e-22
Day14	Scion	135	4099	444	3095	7195	42578	1	1	3.97776e-32	3.97776e-31
Day28	Rootstock	142	2768	51	755	3524	41523	0.999057	1	6.17801e-14	1.02967e-13
Day28	Scion	168	3008	91	1168	4177	42578	0.998674	1	2.57381e-16	6.43452e-16

## Sheet: Fig. 4f
An overlap analysis presented as a ratio of 1.0 for genes differentially expressed in response to cytokinin (d) and genes differentially expressed during Picea abies grafting (Extended Data Fig. 3c).
Cytokinin induced genes
Time	Tissue	Overlap-Up	Up-DEG	Overlap-Down	Down-DEG	DEG	Expressed-Gene	Up-pvalue_A	Up-qvaule_A	Down-pvalue_B	Down-qvaule_B
Day1	Rootstock	145	5713	118	6307	12021	44688	1	1	1	1
Day1	Scion	114	4588	87	4232	8821	43633	1	1	1	1
Day3	Rootstock	121	3634	70	4075	7710	42578	1	1	1	1
Day3	Scion	87	3662	69	3161	6824	42578	1	1	1	1
Day7	Rootstock	55	2832	38	1618	4451	41523	1	1	0.999603	1
Day7	Scion	78	3976	79	3084	7061	42578	1	1	1	1
Day14	Rootstock	69	3543	47	1989	5533	51523	1	1	0.999839	1
Day14	Scion	83	4099	63	3095	7195	42578	1	1	1	1
Day28	Rootstock	44	2768	20	755	3524	41523	1	1	0.0708557	0.708557
Day28	Scion	69	3008	21	1168	4177	42578	1	1	0.982497	1
Cytokinin repressed genes
Time	Tissue	Overlap-Up	Up-DEG	Overlap-Down	Down-DEG	DEG	Expressed-Gene	Up-pvalue_A	Up-qvaule_A	Down-pvalue_B	Down-qvaule_B
Day1	Rootstock	153	5713	320	6307	12021	44688	1	1	1	1
Day1	Scion	151	4588	183	4232	8821	43633	1	1	1	1
Day3	Rootstock	100	3634	233	4075	7710	42578	1	1	1	1
Day3	Scion	205	3662	135	3161	6824	42578	1	1	1	1
Day7	Rootstock	162	2832	65	1618	4451	41523	0.985997	1	0.425006	1
Day7	Scion	299	3976	110	3084	7061	42578	0.999839	1	1	1
Day14	Rootstock	222	3543	63	1989	5533	51523	0.91083	1	0.946602	1
Day14	Scion	275	4099	87	3095	7195	42578	1	1	1	1
Day28	Rootstock	182	2768	36	755	3524	41523	0.580725	1	8.19969e-07	8.19969e-06
Day28	Scion	218	3008	57	1168	4177	42578	0.373326	1	7.61929e-05	0.000380965
