# Supplementary material for: A conserved graft formation process in Norway spruce and Arabidopsis identifies the PAT gene family as central regulators of wound healing
Source: Nat Plants. 2024 Jan 2;10(1):53–65. doi: 10.1038/s41477-023-01568-w (PMC10808061; doi:10.1038/s41477-023-01568-w)
Supplement: Supplementary file 14 — Statistical source data. [file 41477_2023_1568_MOESM14_ESM.xlsx]

## Sheet: Fig. 5c
PaPAT1-like and AtPAT1 expression during graft formation in Picea abies and Arabidopsis.
PaPAT1-like	Days	Tiisues	Replicate1	Replicate2	Replicate3		AtPAT1	Days	Tissues	Replicate1	Replicate2
Ungrafted	0	intact	45.2224	53.5284	40.2181		Ungrafted	0	intact	740	1048
	1	intact	53.9343	58.8736	61.0215			1	intact	1377	1284
	3	intact	58.2391	75.2364	54.6586			2	intact	1255	1236
	7	intact	57.0246	40.0038	43.5278			3	intact	1442	1910
	14	intact	69.7812	61.235	65.3344			5	intact	1526	1735
	28	intact	98.0212	71.9162	86.1449			7	intact	2285	2190
Grafted	1	Rootstock	46.7472	61.0885	55.3784			10	intact	2416	2325
	1	Scion	96.8314	87.8741	78.9453		Grafted	1	Rootstock	1919	2023
	3	Rootstock	77.0186	59.4753	75.124			1	Scion	2341	2115
	3	Scion	140.599	113.081	106.046			2	Rootstock	1842	1911
	7	Rootstock	96.6533	112.166	96.9697			2	Scion	2325	2241
	7	Scion	93.9596	142.003	160.418			3	Rootstock	1490	2012
	14	Rootstock	172.966	150.947	152.3			3	Scion	1788	2708
	14	Scion	124.853	203.582	163.588			5	Rootstock	1398	1535
	28	Rootstock	135.628	137.231	127.484			5	Scion	1465	1538
	28	Scion	155.569	128.531	160.819			7	Rootstock	1686	2184
								7	Scion	1682	2116
								10	Rootstock	1614	1725
								10	Scion	1636	1664

## Sheet: Fig. 5e
Callus area (x100 µm2) in wounded petiole explants					using Wilcoxon’s test (two-sided) with FDR adjustment, comparing with Col-0.
Col-0	PAT1OE	pat1scl5	pat1scl5scl21			p value
259.559	731.374	246.824	256.527		PAT1OE vs Col-0	1.37e-10
494.254	608.872	194.669	141.908		pat1scl5 vs Col-0	5.16e-11
226.811	619.182	135.238	106.128		pat1scl5scl21 vs Col-0	1.09e-10
242.578	587.04	101.277	90.967
209.224	546.408	194.669	166.773
308.075	416.629	106.735	72.167
318.384	557.931	208.011	86.115
218.321	763.516	98.244	58.219
234.695	475.454	149.186	76.412
248.037	571.272	163.134	124.928
290.488	599.775	215.895	97.638
219.534	657.388	187.392	99.457
235.908	612.511	164.347	89.754
273.507	481.518	194.063	98.851
208.011	577.943	197.095	147.973
223.172	527.608	237.12	180.721
286.849	674.975	179.508	175.869
332.939	473.634	158.282	123.715
268.656	617.362	100.67	107.341
342.642	776.251	123.109	61.858
252.888	476.667	123.715	132.205
362.655	508.808	151.612	135.238
345.068	520.937	115.225	177.082
399.648	561.569	106.735	166.773
369.932	545.802	147.973	140.089
423.299	450.59	168.592	128.567
274.114	483.338	129.779	141.908
414.809	710.149	98.851	110.98
	455.441	135.844	123.715
	385.7	206.798	101.883
	479.699	161.315	98.851
	571.272	127.354	120.076
	312.926	124.928	136.45
	437.248	121.896	95.819
	505.17	177.689	86.722
	377.816	186.179
	412.383	144.941
	377.21	182.54
	617.969	155.857
	719.852	163.74
		180.115

## Sheet: Fig. 5f
Callus area (x100 µm2) in wounded petiole explants						using Wilcoxon’s test (two-sided) with FDR adjustment, comparing with Col-0.
Col-0	pat1	scl5	scl21	scl5scl21			p value
416.667	147.143	447.024	447.024	132.448		pat1 vs Col-0	8.40e-14
546.429	225	430.357	430.357	111.579		scl5 vs Col-0	0.012
489.881	267.857	267.262	267.262	212.677		scl21 vs Col-0	0.186
336.31	187.143	429.167	429.167	166.765		scl5scl21 vs Col-0	6.18e-10
366.071	234.286	283.929	283.929	103.509
452.381	210	255.357	255.357	344.66
608.333	125.714	332.143	332.143	124.193
610.714	180.714	533.929	533.929	87.6491
406.548	208.571	477.976	477.976	155.264
551.786	116.429	347.619	347.619	245.047
498.214	167.857	450.595	450.595	296.709
381.548	168.571	382.738	382.738	240.409
416.667	197.857	285.119	285.119	105.828
363.69	162.143	323.81	323.81	152.76
461.31	144.286	288.095	288.095	205.349
319.048	173.571	348.214	348.214	259.516
470.238	162.143	357.738	357.738	119.834
282.143	177.143	325	325	357.553
285.119	237.857	398.81	398.81	168.249
346.429	212.857	422.024	422.024	130.593
392.857	213.571	350.595	350.595	174.742
452.381	204.286	300.595	300.595	81.7131
489.286	256.429	260.119	260.119	176.69
473.81	176.429	498.214	498.214	133.375
635.714	161.429	510.119	510.119	257.846
401.19	187.143	450	450	373.413
313.69	181.429	371.429	371.429	142.836
351.786	251.429	258.333	258.333	69.841
405.357	194.286	313.095	313.095	138.755
326.786	236.429	405.952	405.952	104.622
358.333	158.571	407.143	407.143	102.953
347.024	125.714	274.405	274.405
367.262	156.429	244.643	244.643
	115	325	325
	188.571	394.643	394.643
	212.857	275	275
	196.429	233.333	233.333
	153.571	352.976	352.976
	235.714	384.524	384.524
	127.143	292.262	292.262
	180	332.143	332.143
	222.143	275	275
	203.571	260.714	260.714
	210	535.119	535.119
	142.143	357.143	357.143
	165	405.952	405.952
	157.143
	185.714
	240.714
	192.857
	191.429
	149.286

## Sheet: Fig. 5g
Callus area (x100 µm2) in wounded petiole explants
			two-sided student test
Col-0	PaPAT1-likeOE			p value
355.911	517.743		PaPAT1-likeOE vs Col-0	0.00570208
473.939	746.5
418.575	524.436
386.939	501.925
556.681	589.534
411.274	375.379
405.799	364.428
377.813	558.506
367.924	489.149
287.162	630.296
	518.96

## Sheet: Fig. 5h
Graft attachment rate(3DAG)																	One-way ANOVA, with Tukey’s post-hoc test
																		p value
homograft genotype	replicate 1			replicate 2			replicate 3			replicate 4			replicate 5				Col-0 vs AtPAT1OE	1
	attached	total	success rate	attached	total	success rate	attached	total	success rate	attached	total	success rate	attached	total	success rate		pat1 vs AtPAT1OE	1
Col-0	10	10	100	13	13	100	12	12	100	12	12	100	15	15	100		pat1scl21 vs AtPAT1OE	0
AtPAT1OE	13	13	100	13	13	100	13	13	100	12	12	100					pat1scl5 vs AtPAT1OE	0
pat1	13	13	100	14	14	100	17	17	100	16	16	100					pat1scl5scl21 vs AtPAT1OE	0
scl5	17	17	100	16	16	100	14	14	100	15	15	100					scl21 vs AtPAT1OE	1
scl21	12	12	100	12	12	100	16	16	100	15	15	100					scl5 vs AtPAT1OE	1
pat1scl5	0	13	0	0	12	0	0	13	0	0	14	0					scl5scl21 vs AtPAT1OE	0
scl5scl21	0	13	0	0	13	0	0	14	0	0	13	0					pat1 vs Col-0	1
pat1scl21	5	12	41.6667	8	11	72.7273	6	13	46.1538	7	15	46.6667					pat1scl21 vs Col-0	0
pat1scl5scl21	0	12	0	0	12	0	0	13	0	0	12	0					pat1scl5 vs Col-0	0
																	pat1scl5scl21 vs Col-0	0
																	scl21 vs Col-0	1
																	scl5 vs Col-0	1
																	scl5scl21 vs Col-0	0
																	pat1scl21 vs pat1	0
																	pat1scl5 vs pat1	0
																	pat1scl5scl21 vs pat1	0
																	scl21 vs pat1	1
																	scl5 vs pat1	1
																	scl5scl21 vs pat1	0
																	pat1scl5 vs pat1scl21	0
																	pat1scl5scl21 vs pat1scl21	0
																	scl21 vs pat1scl21	0
																	scl5 vs pat1scl21	0
																	scl5scl21 vs pat1scl21	0
																	pat1scl5scl21 vs pat1scl5	1
																	scl21 vs pat1scl5	0
																	scl5 vs pat1scl5	0
																	scl5scl21 vs pat1scl5	1
																	scl21 vs pat1scl5scl21	0
																	scl5 vs pat1scl5scl21	0
																	scl5scl21 vs pat1scl5scl21	1
																	scl5 vs scl21	1
																	scl5scl21 vs scl21	0
																	scl5scl21 vs scl5	0

## Sheet: Fig. 5i
Phloem reconnection rate
homograft genotype	replicate 1			replicate 2			replicate 3			replicate 4			replicate 5				One-way ANOVA, with Tukey’s post-hoc test
	root fluorescing	total	% fluorescing	root fluorescing	total	% fluorescing	root fluorescing	total	% fluorescing	root fluorescing	total	% fluorescing	root fluorescing	total	% fluorescing			p value
Col-0	7	10	70	6	13	46.1538	8	12	66.6667	6	12	50	9	15	60		Col-0 vs AtPAT1OE	0.9999826
AtPAT1OE	7	13	53.8462	7	13	53.8462	9	13	69.2308	6	12	50					pat1 vs AtPAT1OE	0.0003619
pat1	2	13	15.3846	6	14	42.8571	4	17	23.5294	6	16	37.5					pat1scl21 vs AtPAT1OE	0.0000000
scl5	8	17	47.0588	5	14	35.7143	6	16	37.5	6	15	40					pat1scl5 vs AtPAT1OE	0.0000000
scl21	2	12	16.6667	5	16	31.25	6	16	37.5	5	15	33.3333					pat1scl5scl21 vs AtPAT1OE	0.0000000
pat1scl5	0	13	0	0	12	0	0	13	0	0	14	0					scl21 vs AtPAT1OE	0.0003381
scl5scl21	0	13	0	0	13	0	0	14	0	0	13	0					scl5 vs AtPAT1OE	0.0586040
pat1scl21	0	12	0	0	11	0	0	13	0	0	15	0					scl5scl21 vs AtPAT1OE	0.0000000
pat1scl5scl21	0	12	0	0	12	0	0	13	0	0	12	0					pat1 vs Col-0	0.0000616
																	pat1scl21 vs Col-0	0.0000000
																	pat1scl5 vs Col-0	0.0000000
																	pat1scl5scl21 vs Col-0	0.0000000
																	scl21 vs Col-0	0.0000573
																	scl5 vs Col-0	0.0158433
																	scl5scl21 vs Col-0	0.0000000
																	pat1scl21 vs pat1	0.0000792
																	pat1scl5 vs pat1	0.0000792
																	pat1scl5scl21 vs pat1	0.0000792
																	scl21 vs pat1	1.0000000
																	scl5 vs pat1	0.5429663
																	scl5scl21 vs pat1	0.0000792
																	pat1scl5 vs pat1scl21	1.0000000
																	pat1scl5scl21 vs pat1scl21	1.0000000
																	scl21 vs pat1scl21	0.0000848
																	scl5 vs pat1scl21	0.0000004
																	scl5scl21 vs pat1scl21	1.0000000
																	pat1scl5scl21 vs pat1scl5	1.0000000
																	scl21 vs pat1scl5	0.0000848
																	scl5 vs pat1scl5	0.0000004
																	scl5scl21 vs pat1scl5	1.0000000
																	scl21 vs pat1scl5scl21	0.0000848
																	scl5 vs pat1scl5scl21	0.0000004
																	scl5scl21 vs pat1scl5scl21	1.0000000
																	scl5 vs scl21	0.5267791
																	scl5scl21 vs scl21	0.0000848
																	scl5scl21 vs scl5	0.0000004

## Sheet: Fig. 5j
Graft attachment rate(3DAG)											One-way ANOVA, with Tukey’s post-hoc test
homograft genotype	replicate 1			replicate 2			replicate 3					p value
	attached	total	success rate	attached	total	success rate	attached	total	success rate		PaPAT1-like in pat1scl5 vs Col-0	0.0017963
Col-0	14	14	100	15	15	100	16	16	100		PaPAT1-like in scl5scl21 vs Col-0	0.0045845
pat1scl5	0	15	0	1	14	7.14286	1	14	7.14286		pat1scl5 vs Col-0	0.0000277
scl5scl21	0	15	0	0	16	0	2	16	12.5		scl5scl21 vs Col-0	0.0000262
PaPAT1-like in pat1scl5	11	15	73.3333	4	14	28.5714	4	16	25		PaPAT1-like in scl5scl21 vs PaPAT1-like in pat1scl5	0.9591171
PaPAT1-like in scl5scl21	8	16	50	8	15	53.3333	8	18	44.4444		pat1scl5 vs PaPAT1-like in pat1scl5	0.0308614
											scl5scl21 vs PaPAT1-like in pat1scl5	0.0282481
											pat1scl5 vs PaPAT1-like in scl5scl21	0.0110998
											scl5scl21 vs PaPAT1-like in scl5scl21	0.0101862
											scl5scl21 vs pat1scl5	0.9999971
