# Supplementary material for: A conserved graft formation process in Norway spruce and Arabidopsis identifies the PAT gene family as central regulators of wound healing
Source: Nat Plants. 2024 Jan 2;10(1):53–65. doi: 10.1038/s41477-023-01568-w (PMC10808061; doi:10.1038/s41477-023-01568-w)
Supplement: Supplementary file 15 — Statistical source data. [file 41477_2023_1568_MOESM15_ESM.xlsx]

## Sheet: Table 1
Graft success rate in different conifer combinations after 2.5 years of growth.
	scion genotype	rootstock genotype	survived	total	Survival rate(%)
	Picea abies	Picea abies	45	48	93.75
		Pinus sylvestris	2	56	3.57143
		Pinus contorta	1	55	1.81818
		Larix hybrid	Not performed
		Larix sibirica	1	6	16.6667
	Pinus sylvestris	Picea abies	11	56	19.6429
		Pinus sylvestris	73	73	100
		Pinus contorta	36	40	90
		Larix hybrid	0	8	0
		Larix sibirica	0	15	0
	Pinus contorta	Picea abies	17	55	30.9091
		Pinus sylvestris	37	38	97.3684
		Pinus contorta	40	40	100
		Larix hybrid	Not performed
		Larix sibirica	Not performed
	Larix hybrid	Picea abies	Not performed
		Pinus sylvestris	0	10	0
		Pinus contorta	Not performed
		Larix hybrid	7	8	87.5
		Larix sibirica	5	8	62.5
	Larix sibirica	Picea abies	3	9	33.3333
		Pinus sylvestris	0	29	0
		Pinus contorta	Not performed
		Larix hybrid	3	6	50
		Larix sibirica	7	9	77.7778
