# Supplementary material for: A conserved graft formation process in Norway spruce and Arabidopsis identifies the PAT gene family as central regulators of wound healing
Source: Nat Plants. 2024 Jan 2;10(1):53–65. doi: 10.1038/s41477-023-01568-w (PMC10808061; doi:10.1038/s41477-023-01568-w)
Supplement: Supplementary file 16 — Statistical source data. [file 41477_2023_1568_MOESM16_ESM.xlsx]

## Sheet: Extended data Fig. 2b
Height of 2.5 years old intact and grafted Larix hybrid and Larix sibirica.				One-way ANOVA, with Tukey’s post-hoc test
Larix hybrid intact	Larix hybrid homograft	Larix hybrid/Larix sibirica			p value
90	93	85		Larix hybrid intact vs Larix hybrid homograft	0.3356148
92	93	110		Larix hybrid/Larix sibirica vs Larix hybrid homograft	0.9992259
95	98	46		Larix hybrid/Larix sibirica vs Larix hybrid intact	0.3880148
83	76	47
92	50	92
105	78
90	47
64
110
83

## Sheet: Extended data Fig. 2d
Height of 2.5 years old intact and grafted Larix sibirica, Larix hybrid and picea abies.					One-way ANOVA, with Tukey’s post-hoc test
Larix sibirica intact	Larix sibirica homograft	Larix sibirica/Larix hybrid	Larix sibirica/picea abies			p value
62	57	63	64		Larix sibirica intact vs Larix sibirica homograft	0.6420256
50	63	45	67		Larix sibirica/Larix hybrid vs Larix sibirica homograft	0.9886271
64	51	48	67		Larix sibirica/Picea abies vs Larix sibirica homograft	0.1403347
64	62				Larix sibirica/Larix hybrid vs Larix sibirica intact	0.6216867
51	62				Larix sibirica/Picea abies vs Larix sibirica intact	0.4613112
69	40				Larix sibirica/Picea abies vs Larix hybrid	0.1626479
51	41
55
60
57

## Sheet: Extended data Fig. 2f
Height of 2.5 years old intact and grafted picea abies, pinus sylvestris, pinus contorta and Larix sibirica.						One-way ANOVA, with Tukey’s post-hoc test
Picea abies intact	Picea abies homograft	Picea abie/Pinus sylvestris	Picea abie/Pinus contorta	Picea abie/Larix sibirica			p value
57	41	40	52	16		Picea abies intact vs Picea abies homograft	0.9742026
38	53	41				Picea abie/Larix sibirica vs Picea abies homograft	0.0004122
38	40					Picea abie/Pinus contorta vs Picea abies homograft	0.9285324
48	44					Picea abie/Pinus sylvestris vs Picea abies homograft	0.7170345
53	51					Picea abie/Larix sibirica vs Picea abies intact	0.0007505
49	60					Picea abie/Pinus contorta vs Picea abies intact	0.8632584
53	55					Picea abie/Pinus sylvestris vs Picea abies intact	0.8520404
49	51					Picea abie/Pinus contorta vs Picea abie/Larix sibirica	0.0032798
48	44					Picea abie/Pinus sylvestris vs Picea abie/Larix sibirica	0.0314186
46	36					Picea abie/Pinus sylvestris vs Picea abie/Pinus contorta	0.6142298
43	40
43	45
40	40
48	41
48	41
50	48
34	41
44	63
36	53
43	41
	54
	45
	45
