# Supplementary material for: A conserved graft formation process in Norway spruce and Arabidopsis identifies the PAT gene family as central regulators of wound healing
Source: Nat Plants. 2024 Jan 2;10(1):53–65. doi: 10.1038/s41477-023-01568-w (PMC10808061; doi:10.1038/s41477-023-01568-w)
Supplement: Supplementary file 17 — Statistical source data. [file 41477_2023_1568_MOESM17_ESM.xlsx]

## Sheet: Extended data Fig. 3a
Total differentially or non-differentially expressed genes in grafted Picea abies scions, rootstocks or intact tissues. Differential expression was determined by comparing to intact samples at the same time point.
Days	Tissues	Unchanged	Changed
Day1	Scion	34813	8820
	Rootstock	32668	12020
Day3	Scion	35755	6823
	Rootstock	34869	7709
Day7	Scion	35518	7060
	Rootstock	37073	4450
Day14	Scion	35384	7194
	Rootstock	35991	5532
Day28	Scion	38402	4176
	Rootstock	36200	3523

## Sheet: Extended data Fig. 3b
Total differentially or non-differentially expressed genes in grafted Picea abies scions, rootstocks or intact tissues. Differential expression was determined by comparing to the day zero intact sample.
Days	Tissues	Unchanged	Changed
Day1	Intact	20368	51
Day3	Intact	36962	1395
Day7	Intact	36657	5921
Day14	Intact	36345	6233
Day28	Intact	36567	7066

## Sheet: Extended data Fig. 3c
Total number of upregulated and downregulated genes in scion, rootstock or intact Picea abies tissues. Differential expression was determined by comparing to intact samples at the same time point.
Time	Tissue	Up-Regulated	Down-Regulated
Day1	Scion	4588	4232
Day1	Rootstock	5713	6307
Day3	Scion	3662	3161
Day3	Rootstock	3634	4075
Day7	Scion	3976	3084
Day7	Rootstock	2832	1618
Day14	Scion	4099	3095
Day14	Rootstock	3543	1989
Day28	Scion	3008	1168
Day28	Rootstock	2768	755

## Sheet: Extended data Fig. 3d
Total number of upregulated and downregulated genes in scion, rootstock or intact Picea abies tissues. Differential expression was determined by comparing to the day zero intact sample.
Time	Tissue	Up-Regulated	Down-Regulated
Day1	Intact	41	10
Day3	Intact	599	796
Day7	Intact	2788	3133
Day14	Intact	3077	3156
Day28	Intact	3835	3231

## Sheet: Extended data Fig. 3e
PaWIND1-like and AtWIND1 expression during graft formation in Picea abies and Arabidopsis.
PaWIND1-like	Days	Tiisues	Replicate1	Replicate2	Replicate3		AtWIND1	Days	Tissues	Replicate1	Replicate2
Ungrafted	0	intact	1.50741	26.7642	2.23434		Ungrafted	0	intact	4099	5239
	1	intact	5.21945	4.52874	11.9864			1	intact	3259	2620
	3	intact	21.1779	14.7202	6.18776			2	intact	2688	2896
	7	intact	1.46217	4.13833	3.00192			3	intact	2741	3319
	14	intact	8.54464	0	3.5637			5	intact	3296	3195
	28	intact	34.3579	5.46199	9.57166			7	intact	3081	3315
Grafted	1	Rootstock	145.111	153.594	63.7691			10	intact	2879	3340
	1	Scion	228.185	270.447	340.94		Grafted	1	Rootstock	8913	7591
	3	Rootstock	48.0331	74.0636	42.5961			1	Scion	5279	5688
	3	Scion	354.892	437.446	324.172			2	Rootstock	8248	9792
	7	Rootstock	15.7801	9.5056	14.3659			2	Scion	4662	6268
	7	Scion	209.106	82.1388	191.466			3	Rootstock	7142	6887
	14	Rootstock	17.083	46.6743	16.0316			3	Scion	6934	6316
	14	Scion	45.0859	110.811	87.2472			5	Rootstock	7766	6237
	28	Rootstock	64.3661	14.1964	12.651			5	Scion	7331	6797
	28	Scion	23.0844	18.3615	8.52021			7	Rootstock	7816	7202
								7	Scion	10070	8325
								10	Rootstock	6014	7349
								10	Scion	8000	7579

## Sheet: Extended data Fig. 3g
PaPRX66-like and AtPRX66 expression during graft formation in Picea abies and Arabidopsis.
PaPRX66-like	Days	Tiisues	Replicate1	Replicate2	Replicate3		AtPRX66	Days	Tissues	Replicate1	Replicate2
Ungrafted	0	intact	479.358	571.683	521.718		Ungrafted	0	intact	464	281
	1	intact	424.516	530.617	733.348			1	intact	532	546
	3	intact	253.075	260.056	290.825			2	intact	559	251
	7	intact	83.3436	77.2488	91.5585			3	intact	370	231
	14	intact	14.2411	36.2874	27.3217			5	intact	144	131
	28	intact	14.1474	6.37232	19.1433			7	intact	116	143
Grafted	1	Rootstock	55.5123	27.0535	47.8268			10	intact	73	102
	1	Scion	142.3	142.475	115.382		Grafted	1	Rootstock	72	30
	3	Rootstock	61.2836	34.7875	68.9282			1	Scion	348	481
	3	Scion	956.075	1193.31	1087.18			2	Rootstock	7	0
	7	Rootstock	211.059	234.788	215.488			2	Scion	72	88
	7	Scion	734.175	613.953	635.018			3	Rootstock	79	0
	14	Rootstock	364.082	288.984	413.386			3	Scion	76	28
	14	Scion	495.945	524.847	651.93			5	Rootstock	788	982
	28	Rootstock	120.686	158.999	26.2752			5	Scion	870	800
	28	Scion	66.2421	104.049	43.6661			7	Rootstock	396	218
								7	Scion	348	207
								10	Rootstock	149	90
								10	Scion	297	113

## Sheet: Extended data Fig. 3h
PaVND4-like and AtVND4 expression during graft formation in Picea abies and Arabidopsis.
	PaVND4-like	Days	Tiisues	Replicate1	Replicate2	Replicate3		AtVND4	Days	Tissues	Replicate1	Replicate2
	Ungrafted	0	intact	167.323	199.126	149.701		Ungrafted	0	intact	26	29
		1	intact	157.454	166.809	169.989			1	intact	49	48
		3	intact	184.247	202.811	166.038			2	intact	64	47
		7	intact	264.652	238.644	220.641			3	intact	18	38
		14	intact	454.29	345.864	377.752			5	intact	19	18
		28	intact	504.253	397.815	540.364			7	intact	15	23
	Grafted	1	Rootstock	29.217	17.4539	25.172			10	intact	13	14
		1	Scion	103.567	87.8741	58.9921		Grafted	1	Rootstock	9	10
		3	Rootstock	24.0166	17.9548	24.7832			1	Scion	50	48
		3	Scion	309.318	385.865	348.313			2	Rootstock	4	10
		7	Rootstock	125.583	153.991	100.561			2	Scion	9	12
		7	Scion	426.503	406.518	356.32			3	Rootstock	5	2
		14	Rootstock	309.63	291.963	292.004			3	Scion	17	14
		14	Scion	454.327	403.728	529.542			5	Rootstock	70	92
		28	Rootstock	462.056	408.855	444.733			5	Scion	153	114
		28	Scion	640.34	702.328	625.171			7	Rootstock	59	46
									7	Scion	77	46
									10	Rootstock	18	16
									10	Scion	55	29
