# Supplementary material for: A conserved graft formation process in Norway spruce and Arabidopsis identifies the PAT gene family as central regulators of wound healing
Source: Nat Plants. 2024 Jan 2;10(1):53–65. doi: 10.1038/s41477-023-01568-w (PMC10808061; doi:10.1038/s41477-023-01568-w)
Supplement: Supplementary file 18 — Statistical source data. [file 41477_2023_1568_MOESM18_ESM.xlsx]

## Sheet: Extended data Fig. 4b
Total differentially or non-differentially expressed genes in hormone treatments at different time point.
Time	Conidtion	Unchanged	Changed
5 days	IAA	33512	9464
	BAP	36204	3738
	IAA-BAP	34452	8524
10 days	IAA	35563	7413
	BAP	36671	5294
	IAA-BAP	34293	8683
15 days	IAA	36668	6308
	BAP	36855	6121
	IAA-BAP	34969	9019

## Sheet: Extended data Fig. 4c
Days			p	p.adj	p.adj.signif
1	Scion	Rootstock	0.000409	0.00204	**
3	Scion	Rootstock	0.0358	0.0895	ns
7	Scion	Rootstock	0.327	0.545	ns
14	Scion	Rootstock	0.672	0.84	ns
28	Scion	Rootstock	0.841	0.841	ns

## Sheet: Extended data Fig. 4d
Days			p	p.adj	p.adj.signif
1	Scion	Rootstock	1.26e-08	3.15e-08	****
3	Scion	Rootstock	7.53e-09	3.15e-08	****
7	Scion	Rootstock	0.0012	0.002	**
14	Scion	Rootstock	0.166	0.208	ns
28	Scion	Rootstock	0.337	0.337	ns

## Sheet: Extended data Fig. 4g
Expression profiles of PaLAC1-like (MA_75861g0010), PaPME5-like (MA_10267810g0010), PaKOR1-like (MA_69345g0010) and PaPECTIN LYASE-like (MA_6752784g0010) in the auxin treatment datasets
PaLAC1-like	Days	Treatment	Replicate1	Replicate2	Replicate3	PaPME5-like	Days	Treatment	Replicate1	Replicate2	Replicate3	PaKOR1-like	Days	Treatment	Replicate1	Replicate2	Replicate3	PaPectin lyase-like	Days	Treatment	Replicate1	Replicate2	Replicate3
	5	Mock	7.88543	6.87904	9.18045		5	Mock	167.378	146.016	194.866		5	Mock	126.887	110.693	147.726		5	Mock	3.87162	3.3775	4.50746
	10	Mock	13.8616	15.3054	18.9308		10	Mock	135.743	149.881	185.384		10	Mock	119.066	131.467	162.609		10	Mock	8.35313	9.22313	11.4079
	15	Mock	4.90214	4.79589	4.05992		15	Mock	139.304	136.284	115.37		15	Mock	140.372	137.33	116.255		15	Mock	8.76476	8.5748	7.25892
	5	IAA	23.4063	38.9254	24.4353		5	IAA	315.697	525.013	329.575		5	IAA	2598.52	4321.41	2712.74		5	IAA	242	402.453	252.638
	10	IAA	24.2517	28.475	29.3079		10	IAA	467.188	548.547	564.592		10	IAA	3608.72	4237.17	4361.1		10	IAA	940.663	1104.48	1136.78
	15	IAA	14.0718	13.3697	11.9137		15	IAA	391.049	371.538	331.074		15	IAA	2974.59	2826.18	2518.38		15	IAA	516.98	491.186	437.691

## Sheet: Extended data Fig. 4h
Expression profiles of PaLAC1-like (MA_75861g0010) in grafting dataset.
PaLAC1-like	Days	Tiisues	Replicate1	Replicate2	Replicate3
Ungrafted	0	intact	12.0593	14.9879	1.11717
	1	intact	1.73982	4.52874	15.2554
	3	intact	1.05889	14.7202	3.09388
	7	intact	5.84867	26.2094	1.50096
	14	intact	5.69643	0	15.4427
	28	intact	7.07369	8.19299	35.6762
Grafted	1	Rootstock	1475.46	2490.67	2080.88
	1	Scion	510.259	589.524	877.942
	3	Rootstock	1049.28	2031.14	1123.76
	3	Scion	814.506	895.723	914.752
	7	Rootstock	117.036	39.9235	41.3019
	7	Scion	255.165	105.806	216.601
	14	Rootstock	38.4368	57.5981	27.4827
	14	Scion	33.8144	65.2837	27.8706
	28	Rootstock	43.677	8.51782	3.89263
	28	Scion	16.0587	8.4157	4.26011

## Sheet: Extended data Fig. 4i
Expression profiles of PaPME5-like (MA_10267810g0010) in grafting dataset.
PaPME5-like	Days	Tiisues	Replicate1	Replicate2	Replicate3
Ungrafted	0	intact	57.2817	53.5284	63.6786
	1	intact	89.6006	91.3296	51.2145
	3	intact	152.481	106.312	99.0042
	7	intact	175.46	162.774	123.079
	14	intact	128.17	130.408	134.233
	28	intact	137.432	130.177	134.873
Grafted	1	Rootstock	17.5302	15.7085	41.9533
	1	Scion	41.2586	41.8042	34.7013
	3	Rootstock	188.82	167.204	209.108
	3	Scion	180.355	203.348	163.81
	7	Rootstock	328.095	343.152	325.926
	7	Scion	270.825	245.72	235.822
	14	Rootstock	433.482	368.429	396.209
	14	Scion	365.022	350.471	324.753
	28	Rootstock	160.915	164.678	112.886
	28	Scion	154.565	137.711	143.779

## Sheet: Extended data Fig. 4j
Expression profiles of PaKOR1-like (MA_69345g0010) in grafting dataset.
PaKOR1-like	Days	Tiisues	Replicate1	Replicate2	Replicate3
Ungrafted	0	intact	125.115	123.115	67.0301
	1	intact	90.4705	109.445	129.671
	3	intact	85.7703	35.9826	94.8791
	7	intact	52.6381	75.8693	76.5489
	14	intact	46.9955	73.7088	53.4554
	28	intact	38.4	37.3236	67.8718
Grafted	1	Rootstock	358.395	493.944	500.923
	1	Scion	278.706	406.098	458.057
	3	Rootstock	614.493	690.138	720.261
	3	Scion	269.563	343.212	322.448
	7	Rootstock	653.56	694.86	753.311
	7	Scion	327.937	267.995	273.523
	14	Rootstock	282.938	275.081	346.969
	14	Scion	219.36	195.851	258.106
	28	Rootstock	193.098	155.214	181.007
	28	Scion	85.3118	118.585	156.559

## Sheet: Extended data Fig. 4k
Expression profiles of PaPECTIN LYASE-like (MA_6752784g0010) in grafting dataset.
PaPectin lyase-like	Days	Tiisues	Replicate1	Replicate2	Replicate3
Ungrafted	0	intact	4.52224	1.07057	1.11717
	1	intact	7.82918	1.50958	2.17934
	3	intact	3.17668	8.17786	3.09388
	7	intact	8.77301	1.37944	7.5048
	14	intact	19.9375	14.7418	15.4427
	28	intact	19.2	9.10332	23.4941
Grafted	1	Rootstock	4.8695	10.4723	14.2641
	1	Scion	95.9894	168.07	103.236
	3	Rootstock	549.068	443.26	515.025
	3	Scion	396.587	498.947	535.401
	7	Rootstock	1005.33	861.208	988.552
	7	Scion	393.341	521.373	586.966
	14	Rootstock	356.608	580.946	529.043
	14	Scion	168.205	329.855	424.118
	28	Rootstock	180.455	148.589	105.101
	28	Scion	136.499	140.007	150.169
