# Supplementary material for: A conserved graft formation process in Norway spruce and Arabidopsis identifies the PAT gene family as central regulators of wound healing
Source: Nat Plants. 2024 Jan 2;10(1):53–65. doi: 10.1038/s41477-023-01568-w (PMC10808061; doi:10.1038/s41477-023-01568-w)
Supplement: Supplementary file 19 — Statistical source data. [file 41477_2023_1568_MOESM19_ESM.xlsx]

## Sheet: Extended data Fig. 5a
Bar plot showing the distribution of all differentially expressed transcriptional factors during graft healing.
TF	Number
MYB	75
ERF	65
bHLH	45
NAC	41
LBD	40
WRKY	35
C2H2	26
MYB_related	25
HD-ZIP	20
bZIP	15
G2-like	13
GRAS	12
Trihelix	9
Dof	8
B3	7
NF-YC	7
C3H	6
HSF	6
SBP	6
TCP	6
ZF-HD	6
ARF	4
GATA	4
GRF	4
AP2	3
BES1	3
HB-other	3
M-type_MADS	3
NF-YA	3
RAV	3
TALE	3
ARR-B	2
E2F/DP	2
LFY	2
NF-YB	2
SRS	2
YABBY	2
CO-like	1
GeBP	1
HRT-like	1
Nin-like	1
VOZ	1
WOX	1

## Sheet: Extended data Fig. 5d
PaLPR1-like and AtLRP1 expression during graft formation in Picea abies and Arabidopsis.
PaLRP1-like	Days	Tiisues	Replicate1	Replicate2	Replicate3		AtLRP1	Days	Tissues	Replicate1	Replicate2
Ungrafted	0	intact	1.50741	1.07057	1.11717		Ungrafted	0	intact	0	0
	1	intact	1.73982	1.50958	2.17934			1	intact	0	1
	3	intact	1.05889	3.27115	1.03129			2	intact	2	1
	7	intact	2.92434	4.13833	3.00192			3	intact	2	0
	14	intact	12.817	7.93787	19.0064			5	intact	0	2
	28	intact	180.884	65.5439	114.86			7	intact	2	0
Grafted	1	Rootstock	2.9217	6.98154	13.4251			10	intact	2	1
	1	Scion	7.57811	10.2378	6.07272		Grafted	1	Rootstock	37	50
	3	Rootstock	98.5507	107.729	93.7114			1	Scion	376	293
	3	Scion	42.6646	55.5487	52.5917			2	Rootstock	76	77
	7	Rootstock	115.063	115.968	199.327			2	Scion	692	810
	7	Scion	101.329	110.679	103.495			3	Rootstock	197	228
	14	Rootstock	201.793	199.607	271.392			3	Scion	1154	1196
	14	Scion	247.972	233.647	275.071			5	Rootstock	159	129
	28	Rootstock	306.888	274.463	319.195			5	Scion	528	398
	28	Scion	222.814	197.386	165.079			7	Rootstock	149	126
								7	Scion	364	328
								10	Rootstock	73	59
								10	Scion	110	117

## Sheet: Extended data Fig. 5e
PaWIP4-like (MA_29238g0010) expression during graft formation in Picea abies.
PaWIP4-like	Days	Tiisues	Replicate1	Replicate2	Replicate3
Ungrafted	0	intact	48.2372	53.5284	32.3979
	1	intact	47.845	51.3257	29.4211
	3	intact	76.2403	81.7786	75.2845
	7	intact	191.544	122.77	163.605
	14	intact	180.862	225.662	231.64
	28	intact	384	306.782	365.463
Grafted	1	Rootstock	129.529	116.941	116.63
	1	Scion	306.492	296.895	387.786
	3	Rootstock	225.259	173.937	211.431
	3	Scion	234.655	276.752	221.575
	7	Rootstock	388.586	436.307	408.53
	7	Scion	335.307	348.742	328.228
	14	Rootstock	484.731	479.653	549.655
	14	Scion	505.482	454.409	620.424
	28	Rootstock	629.868	663.443	604.33
	28	Scion	687.513	670.961	630.496

## Sheet: Extended data Fig. 5f
PaMYB123-like (MA_10048467g0010) expression during graft formation in Picea abies.
PaMYB123-like	Days	Tiisues	Replicate1	Replicate2	Replicate3
Ungrafted	0	intact	0	1.07057	0
	1	intact	0.869909	0.75479	1.08967
	3	intact	0	6.54229	0
	7	intact	2.92434	0	0
	14	intact	1.42411	0	2.3758
	28	intact	3.03158	0	0.870151
Grafted	1	Rootstock	0	0.872693	2.5172
	1	Scion	3.36805	3.41258	5.20519
	3	Rootstock	14.0787	8.97741	15.4895
	3	Scion	12.6054	6.94359	18.1054
	7	Rootstock	42.0803	47.528	68.2379
	7	Scion	16.5811	31.3241	33.2664
	14	Rootstock	185.778	146.974	240.474
	14	Scion	117.917	121.978	129.659
	28	Rootstock	99.9973	64.3568	68.121
	28	Scion	88.3228	84.9221	63.9016

## Sheet: Extended data Fig. 5g
PaMYB4-like (MA_316475g0010) and AtMYB4 expression during graft formation in Picea abies and Arabidopsis.
PaMYB4-like	Days	Tiisues	Replicate1	Replicate2	Replicate3		AtMYB4	Days	Tissues	Replicate1	Replicate2
Ungrafted	0	intact	27.1334	20.3408	16.7575		Ungrafted	0	intact	124	255
	1	intact	15.6584	26.4176	15.2554			1	intact	273	107
	3	intact	3.17668	1.63557	20.6259			2	intact	153	148
	7	intact	1.46217	0	1.50096			3	intact	314	567
	14	intact	4.27232	1.13398	9.50319			5	intact	236	135
	28	intact	130.358	30.041	62.6509			7	intact	168	318
Grafted	1	Rootstock	26.2953	21.8173	20.9767			10	intact	231	192
	1	Scion	21.8923	12.7972	20.8208		Grafted	1	Rootstock	526	169
	3	Rootstock	43.8923	42.6427	45.694			1	Scion	669	653
	3	Scion	57.2093	50.589	33.6242			2	Rootstock	367	340
	7	Rootstock	67.0655	91.2538	128.395			2	Scion	720	631
	7	Scion	206.343	146.179	200.337			3	Rootstock	803	849
	14	Rootstock	188.981	154.919	196.96			3	Scion	912	1328
	14	Scion	228.031	267.148	247.2			5	Rootstock	1682	1461
	28	Rootstock	205.741	236.606	206.309			5	Scion	1101	1013
	28	Scion	216.792	175.965	165.079			7	Rootstock	1073	1585
								7	Scion	829	1582
								10	Rootstock	1238	1379
								10	Scion	1130	820

## Sheet: Extended data Fig. 5h
PaERF115-like (MA_10274g0010) and AtERF115 expression during graft formation in Picea abies and Arabidopsis.
PaERF115-like	Days	Tiisues	Replicate1	Replicate2	Replicate3		AtERF115	Days	Tissues	Replicate1	Replicate2
Ungrafted	0	intact	1.50741	1.07057	3.35151		Ungrafted	0	intact	8	0
	1	intact	0	1.50958	3.26901			1	intact	2	0
	3	intact	1.05889	0	1.03129			2	intact	2	1
	7	intact	0	0	1.50096			3	intact	2	0
	14	intact	2.84821	1.13398	0			5	intact	5	0
	28	intact	9.09475	0.910332	3.4806			7	intact	2	0
Grafted	1	Rootstock	283.405	453.8	465.682			10	intact	0	1
	1	Scion	259.34	377.091	438.103		Grafted	1	Rootstock	405	367
	3	Rootstock	401.656	343.386	316.76			1	Scion	1091	1045
	3	Scion	323.863	368.01	386.248			2	Rootstock	269	382
	7	Rootstock	406.996	443.912	458.81			2	Scion	896	878
	7	Scion	362.942	368.233	367.408			3	Rootstock	339	293
	14	Rootstock	543.454	420.069	598.894			3	Scion	588	607
	14	Scion	345.947	359.92	433.812			5	Rootstock	141	72
	28	Rootstock	402.288	315.159	326.981			5	Scion	232	88
	28	Scion	266.976	263.947	307.793			7	Rootstock	58	62
								7	Scion	34	63
								10	Rootstock	10	11
								10	Scion	7	10
