# Supplementary material for: A conserved graft formation process in Norway spruce and Arabidopsis identifies the PAT gene family as central regulators of wound healing
Source: Nat Plants. 2024 Jan 2;10(1):53–65. doi: 10.1038/s41477-023-01568-w (PMC10808061; doi:10.1038/s41477-023-01568-w)
Supplement: Supplementary file 20 — Statistical source data. [file 41477_2023_1568_MOESM20_ESM.xlsx]

## Sheet: Extended data Fig. 7a
Graft attachment rates in Arabidopsis														One-way ANOVA, with Tukey’s post-hoc test
															p value
homograft genotype	replicate 1			replicate 2			replicate 3			replicate 4				erf115 vs Col-0	0.643119
	attached	total	success rate	attached	total	success rate	attached	total	success rate	attached	total	success rate		erf115pat1 vs Col-0	1.000000
Col-0	10	10	100	13	13	100	12	12	100	12	12	100		erf115scl5 vs Col-0	0.0000000
erf115	11	11	100	17	17	100	14	14	100	15	15	100		erf115pat1 vs erf115	0.643119
erf115pat1	13	13	100	14	14	100	16	16	100	15	15	100		erf115scl5 vs erf115	0.0000000
erf115scl5	0	14	0	0	13	0	0	14	0	0	12	0		erf115scl5 vs erf115pat1	0.0000000

## Sheet: Extended data Fig. 7b
Phloem reconnection rates in Arabidopsis															One-way ANOVA, with Tukey’s post-hoc test
homograft genotype	replicate 1			replicate 2			replicate 3			replicate 4						p value
	root fluorescing	total	% fluorescing	root fluorescing	total	% fluorescing	root fluorescing	total	% fluorescing	root fluorescing	total	% fluorescing			erf115 vs Col-0	0.0004916
Col-0	7	10	70	6	13	46.1538	8	12	66.6667	6	12	50			erf115pat1 vs Col-0	0.0001607
erf115	3	11	27.2727	5	17	29.4118	4	14	28.5714	6	15	40			erf115scl5 vs Col-0	0.0000000
erf115pat1	4	13	30.7692	5	14	35.7143	6	16	37.5	5	15	33.3333			erf115pat1 vs erf115	0.9126357
erf115scl5	0	14	0	0	13	0	0	14	0	0	12	0			erf115scl5 vs erf115	0.0000259
															erf115scl5 vs erf115pat1	0.0000676

## Sheet: Extended data Fig. 7d
Rice OsPAT1-like (Os07g0583600) (n=3) expression profile in grafted rice
Reeves, G. et al. Monocotyledonous plants graft at the embryonic root-shoot interface. Nature 602, 280-286 (2022).
Normalized reads of OsPAT1-like (Os07g0583600) during treatment.
	Replicate 1	Replicate 2	Replicate 3
grafted
1 DAG	12.0592	8.82023	8.67474
3DAG	12.3927	6.71608	10.728
5DAG	23.4322	18.1753	25.3057
7DAG	18.1233	27.4153	23.5056
Wounded
1 DAG	9.00337	29.0703	5.03999
3DAG	14.5022	26.1172	28.317
5DAG	4.86167	16.0109	25.48
7DAG	20.9951	21.6204	12.3114
Non-grafted
1 DAG	7.74648	8.92726	10.2663
3DAG	14.7666	13.6189	11.5661
5DAG	19.0645	17.3231	15.0463
7DAG	17.054	21.4786	21.6267
