# Supplementary material for: A conserved graft formation process in Norway spruce and Arabidopsis identifies the PAT gene family as central regulators of wound healing
Source: Nat Plants. 2024 Jan 2;10(1):53–65. doi: 10.1038/s41477-023-01568-w (PMC10808061; doi:10.1038/s41477-023-01568-w)
Supplement: Supplementary file 21 — Statistical source data. [file 41477_2023_1568_MOESM21_ESM.xlsx]

## Sheet: Extended data Fig. 8b
ANAC096 expression during stem grafting
		Replicate 1	Replicate 2	Replicate 3	Replicate 4	Replicate 5
non-grafted Top	0 DAG	0.89052	1.18722	0.732512	1.30718
	1 DAG	0.876249	1.07735	0.584331	1.29638
	3 DAG	1.51059	0.809174	0.672328	1.10384
	7 DAG	0.351139	0.420058	0.148941	0.304352
non-grafted-bottom	0 DAG	0.638605	0.925272	0.655217	1.20877
	1 DAG	1.03741	1.01915	1.01359	1.09517
	3 DAG	0.497956	0.614864	0.563808	0.908043
	7 DAG	0.374966	0.303062	0.372116	0.306795
grafted Top	0 DAG	0.89052	1.18722	0.732512	1.30718
	1 DAG	12.021	13.435	11.2997	13.4786	17.8819
	3 DAG	1.78847	3.49829	2.8557	3.10693	4.55735
	7 DAG	3.682	4.0483	3.77041	2.12189
grafted bottom	0 DAG	0.638605	0.925272	0.655217	1.20877
	1 DAG	1.45532	1.03364	0.839876	0.651794	0.945507
	3 DAG	0.160067	0.0650538	0.17883	0.29202	0.187915
	7 DAG	0.297804	0.528201	0.193719	0.397154

## Sheet: Extended data Fig. 8c
AtPAT1 expression during stem grafting
		Replicate 1	Replicate 2	Replicate 3	Replicate 4	Replicate 5	Replicate 6
non-grafted Top	0 DAG	0.810635	1.23302	1.17695	0.844865
	1 DAG	1.03916	1.26429	1.18931	0.823754
	3 DAG	0.875402	0.846662	0.871395	0.951933
	7 DAG	1.37533	1.29841	1.1591	1.33281
non-grafted-bottom	0 DAG	1.03572	1.71477	0.992506	0.759172
	1 DAG	0.811714	1.1914	1.21368	1.03339
	3 DAG	0.788741	0.674848	0.637871	1.16802
	7 DAG	1.42266	1.18902	1.5717	1.21915
grafted Top	0 DAG	0.810635	1.23302	1.17695	0.844865
	1 DAG	0.887533	1.07052	0.912837	0.821888	0.660257
	3 DAG	1.0181	0.729508	1.12402	1.18898	0.988945
	7 DAG	2.10329	1.16574	1.94008	1.30199	1.488	1.2133
grafted bottom	0 DAG	1.03572	1.71477	0.992506	0.759172
	1 DAG	1.89278	1.47939	0.990565	1.63844	0.919725
	3 DAG	0.40864	0.440852	0.416406	0.54031	0.396824
	7 DAG	0.445428	0.318872	0.23054	0.384774	0.529078	0.656521
